# Supplementary material for: Tuning cyanide coordination electronic structure enables stable Prussian blue analogues for sodium-ion batteries
Source: Nat Commun. 2025 Nov 18;16:10083. doi: 10.1038/s41467-025-65062-x (PMC12627476; doi:10.1038/s41467-025-65062-x)
Supplement: Supplementary file 3 — Supplementary Data 01-13 [file 41467_2025_65062_MOESM3_ESM.zip]

Archive with 14 entries (13 files):
- 07 Supplementary Data/
- 07 Supplementary Data/Supplementary Data 01.txt
- 07 Supplementary Data/Supplementary Data 02.txt
- 07 Supplementary Data/Supplementary Data 03.txt
- 07 Supplementary Data/Supplementary Data 04.txt
- 07 Supplementary Data/Supplementary Data 05.txt
- 07 Supplementary Data/Supplementary Data 06.txt
- 07 Supplementary Data/Supplementary Data 07.txt
- 07 Supplementary Data/Supplementary Data 08.txt
- 07 Supplementary Data/Supplementary Data 09.txt
- 07 Supplementary Data/Supplementary Data 10.txt
- 07 Supplementary Data/Supplementary Data 11.txt
- 07 Supplementary Data/Supplementary Data 12.txt
- 07 Supplementary Data/Supplementary Data 13.txt
