# Supplementary material for: Tuning cyanide coordination electronic structure enables stable Prussian blue analogues for sodium-ion batteries
Source: Nat Commun. 2025 Nov 18;16:10083. doi: 10.1038/s41467-025-65062-x (PMC12627476; doi:10.1038/s41467-025-65062-x)
Supplement: Supplementary file 3 — Supplementary Data 01-13 [file 41467_2025_65062_MOESM3_ESM.zip › 07 Supplementary Data/Supplementary Data 01.txt]

Na8 Fe4 Cu4 C24 N24                     
   1.00000000000000     
    10.6205576256000462    0.0000000000000000    0.0000000000000000
     0.0000000000000000   10.6205576256000462    0.0000000000000000
     0.0000000000000000    0.0000000000000000   10.6205576256000462
   Fe   C    N    Mn
     4    24    24     4
Direct
  0.0000000000000000  0.0000000000000000  0.0000000000000000
  0.0000000000000000  0.5000000000000000  0.5000000000000000
  0.5000000000000000  0.0000000000000000  0.5000000000000000
  0.5000000000000000  0.5000000000000000  0.0000000000000000
  0.0000000000000000  0.0000000000000000  0.1810813340407762
  0.0000000000000000  0.0000000000000000  0.8189186079592261
  0.1810813340407762  0.0000000000000000  0.0000000000000000
  0.8189186079592261  0.0000000000000000  0.0000000000000000
  0.0000000000000000  0.1810813340407762  0.0000000000000000
  0.0000000000000000  0.8189186079592261  0.0000000000000000
  0.0000000000000000  0.5000000000000000  0.6810813460407772
  0.0000000000000000  0.5000000000000000  0.3189186539592228
  0.1810813340407762  0.5000000000000000  0.5000000000000000
  0.8189186079592261  0.5000000000000000  0.5000000000000000
  0.0000000000000000  0.6810813460407772  0.5000000000000000
  0.0000000000000000  0.3189186539592228  0.5000000000000000
  0.5000000000000000  0.0000000000000000  0.6810813460407772
  0.5000000000000000  0.0000000000000000  0.3189186539592228
  0.6810813460407772  0.0000000000000000  0.5000000000000000
  0.3189186539592228  0.0000000000000000  0.5000000000000000
  0.5000000000000000  0.1810813340407762  0.5000000000000000
  0.5000000000000000  0.8189186079592261  0.5000000000000000
  0.5000000000000000  0.5000000000000000  0.1810813340407762
  0.5000000000000000  0.5000000000000000  0.8189186079592261
  0.6810813460407772  0.5000000000000000  0.0000000000000000
  0.3189186539592228  0.5000000000000000  0.0000000000000000
  0.5000000000000000  0.6810813460407772  0.0000000000000000
  0.5000000000000000  0.3189186539592228  0.0000000000000000
  0.0000000000000000  0.0000000000000000  0.2910620462156643
  0.0000000000000000  0.0000000000000000  0.7089379307843373
  0.2910620462156643  0.0000000000000000  0.0000000000000000
  0.7089379307843373  0.0000000000000000  0.0000000000000000
  0.0000000000000000  0.2910620462156643  0.0000000000000000
  0.0000000000000000  0.7089379307843373  0.0000000000000000
  0.0000000000000000  0.5000000000000000  0.7910620692156627
  0.0000000000000000  0.5000000000000000  0.2089379537843357
  0.2910620462156643  0.5000000000000000  0.5000000000000000
  0.7089379307843373  0.5000000000000000  0.5000000000000000
  0.0000000000000000  0.7910620692156627  0.5000000000000000
  0.0000000000000000  0.2089379537843357  0.5000000000000000
  0.5000000000000000  0.0000000000000000  0.7910620692156627
  0.5000000000000000  0.0000000000000000  0.2089379537843357
  0.7910620692156627  0.0000000000000000  0.5000000000000000
  0.2089379537843357  0.0000000000000000  0.5000000000000000
  0.5000000000000000  0.2910620462156643  0.5000000000000000
  0.5000000000000000  0.7089379307843373  0.5000000000000000
  0.5000000000000000  0.5000000000000000  0.2910620462156643
  0.5000000000000000  0.5000000000000000  0.7089379307843373
  0.7910620692156627  0.5000000000000000  0.0000000000000000
  0.2089379537843357  0.5000000000000000  0.0000000000000000
  0.5000000000000000  0.7910620692156627  0.0000000000000000
  0.5000000000000000  0.2089379537843357  0.0000000000000000
  0.0000000000000000  0.0000000000000000  0.5000000000000000
  0.5000000000000000  0.0000000000000000  0.0000000000000000
  0.0000000000000000  0.5000000000000000  0.0000000000000000
  0.5000000000000000  0.5000000000000000  0.5000000000000000
 
  0.00000000E+00  0.00000000E+00  0.00000000E+00
  0.00000000E+00  0.00000000E+00  0.00000000E+00
  0.00000000E+00  0.00000000E+00  0.00000000E+00
  0.00000000E+00  0.00000000E+00  0.00000000E+00
  0.00000000E+00  0.00000000E+00  0.00000000E+00
  0.00000000E+00  0.00000000E+00  0.00000000E+00
  0.00000000E+00  0.00000000E+00  0.00000000E+00
  0.00000000E+00  0.00000000E+00  0.00000000E+00
  0.00000000E+00  0.00000000E+00  0.00000000E+00
  0.00000000E+00  0.00000000E+00  0.00000000E+00
  0.00000000E+00  0.00000000E+00  0.00000000E+00
  0.00000000E+00  0.00000000E+00  0.00000000E+00
  0.00000000E+00  0.00000000E+00  0.00000000E+00
  0.00000000E+00  0.00000000E+00  0.00000000E+00
  0.00000000E+00  0.00000000E+00  0.00000000E+00
  0.00000000E+00  0.00000000E+00  0.00000000E+00
  0.00000000E+00  0.00000000E+00  0.00000000E+00
  0.00000000E+00  0.00000000E+00  0.00000000E+00
  0.00000000E+00  0.00000000E+00  0.00000000E+00
  0.00000000E+00  0.00000000E+00  0.00000000E+00
  0.00000000E+00  0.00000000E+00  0.00000000E+00
  0.00000000E+00  0.00000000E+00  0.00000000E+00
  0.00000000E+00  0.00000000E+00  0.00000000E+00
  0.00000000E+00  0.00000000E+00  0.00000000E+00
  0.00000000E+00  0.00000000E+00  0.00000000E+00
  0.00000000E+00  0.00000000E+00  0.00000000E+00
  0.00000000E+00  0.00000000E+00  0.00000000E+00
  0.00000000E+00  0.00000000E+00  0.00000000E+00
  0.00000000E+00  0.00000000E+00  0.00000000E+00
  0.00000000E+00  0.00000000E+00  0.00000000E+00
  0.00000000E+00  0.00000000E+00  0.00000000E+00
  0.00000000E+00  0.00000000E+00  0.00000000E+00
  0.00000000E+00  0.00000000E+00  0.00000000E+00
  0.00000000E+00  0.00000000E+00  0.00000000E+00
  0.00000000E+00  0.00000000E+00  0.00000000E+00
  0.00000000E+00  0.00000000E+00  0.00000000E+00
  0.00000000E+00  0.00000000E+00  0.00000000E+00
  0.00000000E+00  0.00000000E+00  0.00000000E+00
  0.00000000E+00  0.00000000E+00  0.00000000E+00
  0.00000000E+00  0.00000000E+00  0.00000000E+00
  0.00000000E+00  0.00000000E+00  0.00000000E+00
  0.00000000E+00  0.00000000E+00  0.00000000E+00
  0.00000000E+00  0.00000000E+00  0.00000000E+00
  0.00000000E+00  0.00000000E+00  0.00000000E+00
  0.00000000E+00  0.00000000E+00  0.00000000E+00
  0.00000000E+00  0.00000000E+00  0.00000000E+00
  0.00000000E+00  0.00000000E+00  0.00000000E+00
  0.00000000E+00  0.00000000E+00  0.00000000E+00
  0.00000000E+00  0.00000000E+00  0.00000000E+00
  0.00000000E+00  0.00000000E+00  0.00000000E+00
  0.00000000E+00  0.00000000E+00  0.00000000E+00
  0.00000000E+00  0.00000000E+00  0.00000000E+00
  0.00000000E+00  0.00000000E+00  0.00000000E+00
  0.00000000E+00  0.00000000E+00  0.00000000E+00
  0.00000000E+00  0.00000000E+00  0.00000000E+00
  0.00000000E+00  0.00000000E+00  0.00000000E+00
