# Supplementary material for: Tuning cyanide coordination electronic structure enables stable Prussian blue analogues for sodium-ion batteries
Source: Nat Commun. 2025 Nov 18;16:10083. doi: 10.1038/s41467-025-65062-x (PMC12627476; doi:10.1038/s41467-025-65062-x)
Supplement: Supplementary file 3 — Supplementary Data 01-13 [file 41467_2025_65062_MOESM3_ESM.zip › 07 Supplementary Data/Supplementary Data 02.txt]

Na8 Fe4 Cu4 C24 N24                     
   1.00000000000000     
    10.3058206040116183    0.0000000000000000    0.0000000000000000
     0.0000000000000000   10.3058206040116183    0.0000000000000000
     0.0000000000000000    0.0000000000000000   10.3058206040116183
   Fe   C    N 
     8    24    24
Direct
  0.0000000000000000  0.0000000000000000  0.0000000000000000
  0.0000000000000000  0.5000000000000000  0.5000000000000000
  0.5000000000000000  0.0000000000000000  0.5000000000000000
  0.5000000000000000  0.5000000000000000  0.0000000000000000
  0.0000000000000000  0.0000000000000000  0.5000000000000000
  0.5000000000000000  0.0000000000000000  0.0000000000000000
  0.0000000000000000  0.5000000000000000  0.0000000000000000
  0.5000000000000000  0.5000000000000000  0.5000000000000000
  0.0000000000000000  0.0000000000000000  0.1845910488709563
  0.0000000000000000  0.0000000000000000  0.8154088931290460
  0.1845910488709563  0.0000000000000000  0.0000000000000000
  0.8154088931290460  0.0000000000000000  0.0000000000000000
  0.0000000000000000  0.1845910488709563  0.0000000000000000
  0.0000000000000000  0.8154088931290460  0.0000000000000000
  0.0000000000000000  0.5000000000000000  0.6845910608709573
  0.0000000000000000  0.5000000000000000  0.3154089391290427
  0.1845910488709563  0.5000000000000000  0.5000000000000000
  0.8154088931290460  0.5000000000000000  0.5000000000000000
  0.0000000000000000  0.6845910608709573  0.5000000000000000
  0.0000000000000000  0.3154089391290427  0.5000000000000000
  0.5000000000000000  0.0000000000000000  0.6845910608709573
  0.5000000000000000  0.0000000000000000  0.3154089391290427
  0.6845910608709573  0.0000000000000000  0.5000000000000000
  0.3154089391290427  0.0000000000000000  0.5000000000000000
  0.5000000000000000  0.1845910488709563  0.5000000000000000
  0.5000000000000000  0.8154088931290460  0.5000000000000000
  0.5000000000000000  0.5000000000000000  0.1845910488709563
  0.5000000000000000  0.5000000000000000  0.8154088931290460
  0.6845910608709573  0.5000000000000000  0.0000000000000000
  0.3154089391290427  0.5000000000000000  0.0000000000000000
  0.5000000000000000  0.6845910608709573  0.0000000000000000
  0.5000000000000000  0.3154089391290427  0.0000000000000000
  0.0000000000000000  0.0000000000000000  0.2981280175485779
  0.0000000000000000  0.0000000000000000  0.7018719594514238
  0.2981280175485779  0.0000000000000000  0.0000000000000000
  0.7018719594514238  0.0000000000000000  0.0000000000000000
  0.0000000000000000  0.2981280175485779  0.0000000000000000
  0.0000000000000000  0.7018719594514238  0.0000000000000000
  0.0000000000000000  0.5000000000000000  0.7981280405485762
  0.0000000000000000  0.5000000000000000  0.2018719824514221
  0.2981280175485779  0.5000000000000000  0.5000000000000000
  0.7018719594514238  0.5000000000000000  0.5000000000000000
  0.0000000000000000  0.7981280405485762  0.5000000000000000
  0.0000000000000000  0.2018719824514221  0.5000000000000000
  0.5000000000000000  0.0000000000000000  0.7981280405485762
  0.5000000000000000  0.0000000000000000  0.2018719824514221
  0.7981280405485762  0.0000000000000000  0.5000000000000000
  0.2018719824514221  0.0000000000000000  0.5000000000000000
  0.5000000000000000  0.2981280175485779  0.5000000000000000
  0.5000000000000000  0.7018719594514238  0.5000000000000000
  0.5000000000000000  0.5000000000000000  0.2981280175485779
  0.5000000000000000  0.5000000000000000  0.7018719594514238
  0.7981280405485762  0.5000000000000000  0.0000000000000000
  0.2018719824514221  0.5000000000000000  0.0000000000000000
  0.5000000000000000  0.7981280405485762  0.0000000000000000
  0.5000000000000000  0.2018719824514221  0.0000000000000000
 
  0.00000000E+00  0.00000000E+00  0.00000000E+00
  0.00000000E+00  0.00000000E+00  0.00000000E+00
  0.00000000E+00  0.00000000E+00  0.00000000E+00
  0.00000000E+00  0.00000000E+00  0.00000000E+00
  0.00000000E+00  0.00000000E+00  0.00000000E+00
  0.00000000E+00  0.00000000E+00  0.00000000E+00
  0.00000000E+00  0.00000000E+00  0.00000000E+00
  0.00000000E+00  0.00000000E+00  0.00000000E+00
  0.00000000E+00  0.00000000E+00  0.00000000E+00
  0.00000000E+00  0.00000000E+00  0.00000000E+00
  0.00000000E+00  0.00000000E+00  0.00000000E+00
  0.00000000E+00  0.00000000E+00  0.00000000E+00
  0.00000000E+00  0.00000000E+00  0.00000000E+00
  0.00000000E+00  0.00000000E+00  0.00000000E+00
  0.00000000E+00  0.00000000E+00  0.00000000E+00
  0.00000000E+00  0.00000000E+00  0.00000000E+00
  0.00000000E+00  0.00000000E+00  0.00000000E+00
  0.00000000E+00  0.00000000E+00  0.00000000E+00
  0.00000000E+00  0.00000000E+00  0.00000000E+00
  0.00000000E+00  0.00000000E+00  0.00000000E+00
  0.00000000E+00  0.00000000E+00  0.00000000E+00
  0.00000000E+00  0.00000000E+00  0.00000000E+00
  0.00000000E+00  0.00000000E+00  0.00000000E+00
  0.00000000E+00  0.00000000E+00  0.00000000E+00
  0.00000000E+00  0.00000000E+00  0.00000000E+00
  0.00000000E+00  0.00000000E+00  0.00000000E+00
  0.00000000E+00  0.00000000E+00  0.00000000E+00
  0.00000000E+00  0.00000000E+00  0.00000000E+00
  0.00000000E+00  0.00000000E+00  0.00000000E+00
  0.00000000E+00  0.00000000E+00  0.00000000E+00
  0.00000000E+00  0.00000000E+00  0.00000000E+00
  0.00000000E+00  0.00000000E+00  0.00000000E+00
  0.00000000E+00  0.00000000E+00  0.00000000E+00
  0.00000000E+00  0.00000000E+00  0.00000000E+00
  0.00000000E+00  0.00000000E+00  0.00000000E+00
  0.00000000E+00  0.00000000E+00  0.00000000E+00
  0.00000000E+00  0.00000000E+00  0.00000000E+00
  0.00000000E+00  0.00000000E+00  0.00000000E+00
  0.00000000E+00  0.00000000E+00  0.00000000E+00
  0.00000000E+00  0.00000000E+00  0.00000000E+00
  0.00000000E+00  0.00000000E+00  0.00000000E+00
  0.00000000E+00  0.00000000E+00  0.00000000E+00
  0.00000000E+00  0.00000000E+00  0.00000000E+00
  0.00000000E+00  0.00000000E+00  0.00000000E+00
  0.00000000E+00  0.00000000E+00  0.00000000E+00
  0.00000000E+00  0.00000000E+00  0.00000000E+00
  0.00000000E+00  0.00000000E+00  0.00000000E+00
  0.00000000E+00  0.00000000E+00  0.00000000E+00
  0.00000000E+00  0.00000000E+00  0.00000000E+00
  0.00000000E+00  0.00000000E+00  0.00000000E+00
  0.00000000E+00  0.00000000E+00  0.00000000E+00
  0.00000000E+00  0.00000000E+00  0.00000000E+00
  0.00000000E+00  0.00000000E+00  0.00000000E+00
  0.00000000E+00  0.00000000E+00  0.00000000E+00
  0.00000000E+00  0.00000000E+00  0.00000000E+00
  0.00000000E+00  0.00000000E+00  0.00000000E+00
