# Supplementary material for: Tuning cyanide coordination electronic structure enables stable Prussian blue analogues for sodium-ion batteries
Source: Nat Commun. 2025 Nov 18;16:10083. doi: 10.1038/s41467-025-65062-x (PMC12627476; doi:10.1038/s41467-025-65062-x)
Supplement: Supplementary file 3 — Supplementary Data 01-13 [file 41467_2025_65062_MOESM3_ESM.zip › 07 Supplementary Data/Supplementary Data 04.txt]

Na8 Fe4 Cu4 C24 N24                     
   1.00000000000000     
    10.3085083116153804    0.0000000000000000    0.0000000000000000
     0.0000000000000000   10.3085083116153804    0.0000000000000000
     0.0000000000000000    0.0000000000000000   10.3085083116153804
   Fe   C    N    Ni
     4    24    24     4
Direct
  0.0000000000000000  0.0000000000000000  0.0000000000000000
  0.0000000000000000  0.5000000000000000  0.5000000000000000
  0.5000000000000000  0.0000000000000000  0.5000000000000000
  0.5000000000000000  0.5000000000000000  0.0000000000000000
  0.0000000000000000  0.0000000000000000  0.1862419775729620
  0.0000000000000000  0.0000000000000000  0.8137579644270403
  0.1862419775729620  0.0000000000000000  0.0000000000000000
  0.8137579644270403  0.0000000000000000  0.0000000000000000
  0.0000000000000000  0.1862419775729620  0.0000000000000000
  0.0000000000000000  0.8137579644270403  0.0000000000000000
  0.0000000000000000  0.5000000000000000  0.6862419895729630
  0.0000000000000000  0.5000000000000000  0.3137580104270370
  0.1862419775729620  0.5000000000000000  0.5000000000000000
  0.8137579644270403  0.5000000000000000  0.5000000000000000
  0.0000000000000000  0.6862419895729630  0.5000000000000000
  0.0000000000000000  0.3137580104270370  0.5000000000000000
  0.5000000000000000  0.0000000000000000  0.6862419895729630
  0.5000000000000000  0.0000000000000000  0.3137580104270370
  0.6862419895729630  0.0000000000000000  0.5000000000000000
  0.3137580104270370  0.0000000000000000  0.5000000000000000
  0.5000000000000000  0.1862419775729620  0.5000000000000000
  0.5000000000000000  0.8137579644270403  0.5000000000000000
  0.5000000000000000  0.5000000000000000  0.1862419775729620
  0.5000000000000000  0.5000000000000000  0.8137579644270403
  0.6862419895729630  0.5000000000000000  0.0000000000000000
  0.3137580104270370  0.5000000000000000  0.0000000000000000
  0.5000000000000000  0.6862419895729630  0.0000000000000000
  0.5000000000000000  0.3137580104270370  0.0000000000000000
  0.0000000000000000  0.0000000000000000  0.2994267991097459
  0.0000000000000000  0.0000000000000000  0.7005731778902557
  0.2994267991097459  0.0000000000000000  0.0000000000000000
  0.7005731778902557  0.0000000000000000  0.0000000000000000
  0.0000000000000000  0.2994267991097459  0.0000000000000000
  0.0000000000000000  0.7005731778902557  0.0000000000000000
  0.0000000000000000  0.5000000000000000  0.7994268221097443
  0.0000000000000000  0.5000000000000000  0.2005732008902541
  0.2994267991097459  0.5000000000000000  0.5000000000000000
  0.7005731778902557  0.5000000000000000  0.5000000000000000
  0.0000000000000000  0.7994268221097443  0.5000000000000000
  0.0000000000000000  0.2005732008902541  0.5000000000000000
  0.5000000000000000  0.0000000000000000  0.7994268221097443
  0.5000000000000000  0.0000000000000000  0.2005732008902541
  0.7994268221097443  0.0000000000000000  0.5000000000000000
  0.2005732008902541  0.0000000000000000  0.5000000000000000
  0.5000000000000000  0.2994267991097459  0.5000000000000000
  0.5000000000000000  0.7005731778902557  0.5000000000000000
  0.5000000000000000  0.5000000000000000  0.2994267991097459
  0.5000000000000000  0.5000000000000000  0.7005731778902557
  0.7994268221097443  0.5000000000000000  0.0000000000000000
  0.2005732008902541  0.5000000000000000  0.0000000000000000
  0.5000000000000000  0.7994268221097443  0.0000000000000000
  0.5000000000000000  0.2005732008902541  0.0000000000000000
  0.0000000000000000  0.0000000000000000  0.5000000000000000
  0.5000000000000000  0.0000000000000000  0.0000000000000000
  0.0000000000000000  0.5000000000000000  0.0000000000000000
  0.5000000000000000  0.5000000000000000  0.5000000000000000
 
  0.00000000E+00  0.00000000E+00  0.00000000E+00
  0.00000000E+00  0.00000000E+00  0.00000000E+00
  0.00000000E+00  0.00000000E+00  0.00000000E+00
  0.00000000E+00  0.00000000E+00  0.00000000E+00
  0.00000000E+00  0.00000000E+00  0.00000000E+00
  0.00000000E+00  0.00000000E+00  0.00000000E+00
  0.00000000E+00  0.00000000E+00  0.00000000E+00
  0.00000000E+00  0.00000000E+00  0.00000000E+00
  0.00000000E+00  0.00000000E+00  0.00000000E+00
  0.00000000E+00  0.00000000E+00  0.00000000E+00
  0.00000000E+00  0.00000000E+00  0.00000000E+00
  0.00000000E+00  0.00000000E+00  0.00000000E+00
  0.00000000E+00  0.00000000E+00  0.00000000E+00
  0.00000000E+00  0.00000000E+00  0.00000000E+00
  0.00000000E+00  0.00000000E+00  0.00000000E+00
  0.00000000E+00  0.00000000E+00  0.00000000E+00
  0.00000000E+00  0.00000000E+00  0.00000000E+00
  0.00000000E+00  0.00000000E+00  0.00000000E+00
  0.00000000E+00  0.00000000E+00  0.00000000E+00
  0.00000000E+00  0.00000000E+00  0.00000000E+00
  0.00000000E+00  0.00000000E+00  0.00000000E+00
  0.00000000E+00  0.00000000E+00  0.00000000E+00
  0.00000000E+00  0.00000000E+00  0.00000000E+00
  0.00000000E+00  0.00000000E+00  0.00000000E+00
  0.00000000E+00  0.00000000E+00  0.00000000E+00
  0.00000000E+00  0.00000000E+00  0.00000000E+00
  0.00000000E+00  0.00000000E+00  0.00000000E+00
  0.00000000E+00  0.00000000E+00  0.00000000E+00
  0.00000000E+00  0.00000000E+00  0.00000000E+00
  0.00000000E+00  0.00000000E+00  0.00000000E+00
  0.00000000E+00  0.00000000E+00  0.00000000E+00
  0.00000000E+00  0.00000000E+00  0.00000000E+00
  0.00000000E+00  0.00000000E+00  0.00000000E+00
  0.00000000E+00  0.00000000E+00  0.00000000E+00
  0.00000000E+00  0.00000000E+00  0.00000000E+00
  0.00000000E+00  0.00000000E+00  0.00000000E+00
  0.00000000E+00  0.00000000E+00  0.00000000E+00
  0.00000000E+00  0.00000000E+00  0.00000000E+00
  0.00000000E+00  0.00000000E+00  0.00000000E+00
  0.00000000E+00  0.00000000E+00  0.00000000E+00
  0.00000000E+00  0.00000000E+00  0.00000000E+00
  0.00000000E+00  0.00000000E+00  0.00000000E+00
  0.00000000E+00  0.00000000E+00  0.00000000E+00
  0.00000000E+00  0.00000000E+00  0.00000000E+00
  0.00000000E+00  0.00000000E+00  0.00000000E+00
  0.00000000E+00  0.00000000E+00  0.00000000E+00
  0.00000000E+00  0.00000000E+00  0.00000000E+00
  0.00000000E+00  0.00000000E+00  0.00000000E+00
  0.00000000E+00  0.00000000E+00  0.00000000E+00
  0.00000000E+00  0.00000000E+00  0.00000000E+00
  0.00000000E+00  0.00000000E+00  0.00000000E+00
  0.00000000E+00  0.00000000E+00  0.00000000E+00
  0.00000000E+00  0.00000000E+00  0.00000000E+00
  0.00000000E+00  0.00000000E+00  0.00000000E+00
  0.00000000E+00  0.00000000E+00  0.00000000E+00
  0.00000000E+00  0.00000000E+00  0.00000000E+00
