# Supplementary material for: Tuning cyanide coordination electronic structure enables stable Prussian blue analogues for sodium-ion batteries
Source: Nat Commun. 2025 Nov 18;16:10083. doi: 10.1038/s41467-025-65062-x (PMC12627476; doi:10.1038/s41467-025-65062-x)
Supplement: Supplementary file 3 — Supplementary Data 01-13 [file 41467_2025_65062_MOESM3_ESM.zip › 07 Supplementary Data/Supplementary Data 05.txt]

Na8 Fe4 Cu4 C24 N24                     
   1.00000000000000     
    10.1620966244932074    0.0000000000000000    0.0000000000000000
     0.0000000000000000   10.1620966244932074    0.0000000000000000
     0.0000000000000000    0.0000000000000000   10.1620966244932074
   Fe   C    N    Cu
     4    24    24     4
Direct
  0.0000000000000000  0.0000000000000000  0.0000000000000000
  0.0000000000000000  0.5000000000000000  0.5000000000000000
  0.5000000000000000  0.0000000000000000  0.5000000000000000
  0.5000000000000000  0.5000000000000000  0.0000000000000000
  0.0000000000000000  0.0000000000000000  0.1880033015421390
  0.0000000000000000  0.0000000000000000  0.8119966404578634
  0.1880033015421390  0.0000000000000000  0.0000000000000000
  0.8119966404578634  0.0000000000000000  0.0000000000000000
  0.0000000000000000  0.1880033015421390  0.0000000000000000
  0.0000000000000000  0.8119966404578634  0.0000000000000000
  0.0000000000000000  0.5000000000000000  0.6880033135421399
  0.0000000000000000  0.5000000000000000  0.3119966864578601
  0.1880033015421390  0.5000000000000000  0.5000000000000000
  0.8119966404578634  0.5000000000000000  0.5000000000000000
  0.0000000000000000  0.6880033135421399  0.5000000000000000
  0.0000000000000000  0.3119966864578601  0.5000000000000000
  0.5000000000000000  0.0000000000000000  0.6880033135421399
  0.5000000000000000  0.0000000000000000  0.3119966864578601
  0.6880033135421399  0.0000000000000000  0.5000000000000000
  0.3119966864578601  0.0000000000000000  0.5000000000000000
  0.5000000000000000  0.1880033015421390  0.5000000000000000
  0.5000000000000000  0.8119966404578634  0.5000000000000000
  0.5000000000000000  0.5000000000000000  0.1880033015421390
  0.5000000000000000  0.5000000000000000  0.8119966404578634
  0.6880033135421399  0.5000000000000000  0.0000000000000000
  0.3119966864578601  0.5000000000000000  0.0000000000000000
  0.5000000000000000  0.6880033135421399  0.0000000000000000
  0.5000000000000000  0.3119966864578601  0.0000000000000000
  0.0000000000000000  0.0000000000000000  0.3029429074160674
  0.0000000000000000  0.0000000000000000  0.6970570695839342
  0.3029429074160674  0.0000000000000000  0.0000000000000000
  0.6970570695839342  0.0000000000000000  0.0000000000000000
  0.0000000000000000  0.3029429074160674  0.0000000000000000
  0.0000000000000000  0.6970570695839342  0.0000000000000000
  0.0000000000000000  0.5000000000000000  0.8029429304160658
  0.0000000000000000  0.5000000000000000  0.1970570925839326
  0.3029429074160674  0.5000000000000000  0.5000000000000000
  0.6970570695839342  0.5000000000000000  0.5000000000000000
  0.0000000000000000  0.8029429304160658  0.5000000000000000
  0.0000000000000000  0.1970570925839326  0.5000000000000000
  0.5000000000000000  0.0000000000000000  0.8029429304160658
  0.5000000000000000  0.0000000000000000  0.1970570925839326
  0.8029429304160658  0.0000000000000000  0.5000000000000000
  0.1970570925839326  0.0000000000000000  0.5000000000000000
  0.5000000000000000  0.3029429074160674  0.5000000000000000
  0.5000000000000000  0.6970570695839342  0.5000000000000000
  0.5000000000000000  0.5000000000000000  0.3029429074160674
  0.5000000000000000  0.5000000000000000  0.6970570695839342
  0.8029429304160658  0.5000000000000000  0.0000000000000000
  0.1970570925839326  0.5000000000000000  0.0000000000000000
  0.5000000000000000  0.8029429304160658  0.0000000000000000
  0.5000000000000000  0.1970570925839326  0.0000000000000000
  0.0000000000000000  0.0000000000000000  0.5000000000000000
  0.5000000000000000  0.0000000000000000  0.0000000000000000
  0.0000000000000000  0.5000000000000000  0.0000000000000000
  0.5000000000000000  0.5000000000000000  0.5000000000000000
 
  0.00000000E+00  0.00000000E+00  0.00000000E+00
  0.00000000E+00  0.00000000E+00  0.00000000E+00
  0.00000000E+00  0.00000000E+00  0.00000000E+00
  0.00000000E+00  0.00000000E+00  0.00000000E+00
  0.00000000E+00  0.00000000E+00  0.00000000E+00
  0.00000000E+00  0.00000000E+00  0.00000000E+00
  0.00000000E+00  0.00000000E+00  0.00000000E+00
  0.00000000E+00  0.00000000E+00  0.00000000E+00
  0.00000000E+00  0.00000000E+00  0.00000000E+00
  0.00000000E+00  0.00000000E+00  0.00000000E+00
  0.00000000E+00  0.00000000E+00  0.00000000E+00
  0.00000000E+00  0.00000000E+00  0.00000000E+00
  0.00000000E+00  0.00000000E+00  0.00000000E+00
  0.00000000E+00  0.00000000E+00  0.00000000E+00
  0.00000000E+00  0.00000000E+00  0.00000000E+00
  0.00000000E+00  0.00000000E+00  0.00000000E+00
  0.00000000E+00  0.00000000E+00  0.00000000E+00
  0.00000000E+00  0.00000000E+00  0.00000000E+00
  0.00000000E+00  0.00000000E+00  0.00000000E+00
  0.00000000E+00  0.00000000E+00  0.00000000E+00
  0.00000000E+00  0.00000000E+00  0.00000000E+00
  0.00000000E+00  0.00000000E+00  0.00000000E+00
  0.00000000E+00  0.00000000E+00  0.00000000E+00
  0.00000000E+00  0.00000000E+00  0.00000000E+00
  0.00000000E+00  0.00000000E+00  0.00000000E+00
  0.00000000E+00  0.00000000E+00  0.00000000E+00
  0.00000000E+00  0.00000000E+00  0.00000000E+00
  0.00000000E+00  0.00000000E+00  0.00000000E+00
  0.00000000E+00  0.00000000E+00  0.00000000E+00
  0.00000000E+00  0.00000000E+00  0.00000000E+00
  0.00000000E+00  0.00000000E+00  0.00000000E+00
  0.00000000E+00  0.00000000E+00  0.00000000E+00
  0.00000000E+00  0.00000000E+00  0.00000000E+00
  0.00000000E+00  0.00000000E+00  0.00000000E+00
  0.00000000E+00  0.00000000E+00  0.00000000E+00
  0.00000000E+00  0.00000000E+00  0.00000000E+00
  0.00000000E+00  0.00000000E+00  0.00000000E+00
  0.00000000E+00  0.00000000E+00  0.00000000E+00
  0.00000000E+00  0.00000000E+00  0.00000000E+00
  0.00000000E+00  0.00000000E+00  0.00000000E+00
  0.00000000E+00  0.00000000E+00  0.00000000E+00
  0.00000000E+00  0.00000000E+00  0.00000000E+00
  0.00000000E+00  0.00000000E+00  0.00000000E+00
  0.00000000E+00  0.00000000E+00  0.00000000E+00
  0.00000000E+00  0.00000000E+00  0.00000000E+00
  0.00000000E+00  0.00000000E+00  0.00000000E+00
  0.00000000E+00  0.00000000E+00  0.00000000E+00
  0.00000000E+00  0.00000000E+00  0.00000000E+00
  0.00000000E+00  0.00000000E+00  0.00000000E+00
  0.00000000E+00  0.00000000E+00  0.00000000E+00
  0.00000000E+00  0.00000000E+00  0.00000000E+00
  0.00000000E+00  0.00000000E+00  0.00000000E+00
  0.00000000E+00  0.00000000E+00  0.00000000E+00
  0.00000000E+00  0.00000000E+00  0.00000000E+00
  0.00000000E+00  0.00000000E+00  0.00000000E+00
  0.00000000E+00  0.00000000E+00  0.00000000E+00
