# Supplementary material for: Tuning cyanide coordination electronic structure enables stable Prussian blue analogues for sodium-ion batteries
Source: Nat Commun. 2025 Nov 18;16:10083. doi: 10.1038/s41467-025-65062-x (PMC12627476; doi:10.1038/s41467-025-65062-x)
Supplement: Supplementary file 3 — Supplementary Data 01-13 [file 41467_2025_65062_MOESM3_ESM.zip › 07 Supplementary Data/Supplementary Data 10.txt]

NLMO                                    
   1.00000000000000     
     7.868467   -0.141674    0.240907
     7.504682   13.078772    0.027536
     8.055570    4.017737   12.811519
   C    N    Fe   Na   Cu
    24    24     4     8     4
Direct
  0.201525  0.103708  0.397202
  0.797529  0.100564  0.103626
  0.192558  0.404992  0.093270
  0.798475  0.396292  0.102798
  0.202471  0.399436  0.396374
  0.807442  0.095008  0.406730
  0.201525  0.603708  0.397202
  0.797528  0.600564  0.103626
  0.192558  0.904992  0.093270
  0.798475  0.896292  0.102798
  0.202471  0.899436  0.396374
  0.807442  0.595008  0.406730
  0.201525  0.103708  0.897202
  0.797529  0.100564  0.603626
  0.192558  0.404992  0.593270
  0.798475  0.396292  0.602798
  0.202471  0.399436  0.896374
  0.807442  0.095008  0.906730
  0.201525  0.603708  0.897202
  0.797529  0.600564  0.603626
  0.192558  0.904992  0.593270
  0.798475  0.896292  0.602798
  0.202471  0.899436  0.896374
  0.807442  0.595008  0.906730
  0.311246  0.158512  0.341922
  0.686321  0.155729  0.158647
  0.298190  0.355642  0.142735
  0.688754  0.341488  0.158078
  0.313679  0.344271  0.341353
  0.701810  0.144358  0.357265
  0.311246  0.658512  0.341922
  0.686321  0.655729  0.158647
  0.298190  0.855642  0.142735
  0.688754  0.841488  0.158078
  0.313679  0.844271  0.341353
  0.701810  0.644358  0.357265
  0.311246  0.158512  0.841922
  0.686321  0.155729  0.658647
  0.298190  0.355642  0.642735
  0.688754  0.341488  0.658078
  0.313679  0.344271  0.841353
  0.701810  0.144358  0.857265
  0.311246  0.658512  0.841922
  0.686321  0.655729  0.658647
  0.298189  0.855642  0.642735
  0.688754  0.841488  0.658078
  0.313679  0.844271  0.841353
  0.701810  0.644358  0.857265
  0.000000  0.000000  0.000000
  1.000000  0.500000  0.000000
  1.000000  1.000000  0.500000
  1.000000  0.500000  0.500000
  0.253062  0.124943  0.125918
  0.746938  0.375058  0.374082
  0.253062  0.624943  0.125918
  0.746938  0.875057  0.374082
  0.253062  0.124943  0.625918
  0.746938  0.375057  0.874082
  0.253062  0.624943  0.625918
  0.746938  0.875057  0.874082
  0.500000  0.250000  0.250000
  0.500000  0.750000  0.250000
  0.500000  0.250000  0.750000
  0.500000  0.750000  0.750000
