# Supplementary material for: Tuning cyanide coordination electronic structure enables stable Prussian blue analogues for sodium-ion batteries
Source: Nat Commun. 2025 Nov 18;16:10083. doi: 10.1038/s41467-025-65062-x (PMC12627476; doi:10.1038/s41467-025-65062-x)
Supplement: Supplementary file 3 — Supplementary Data 01-13 [file 41467_2025_65062_MOESM3_ESM.zip › 07 Supplementary Data/Supplementary Data 11.txt]

NLMO                                    
   1.00000000000000     
    10.631012   -0.006718   -0.002456
    -0.016721   15.022938    0.010279
     0.016068    0.017822   15.032406
   N    C    Na   Fe   Mn
    48    48    16    12     4
Direct
  0.000021  0.103349  0.102485
  0.291745  0.250723  0.249359
  0.000137  0.397535  0.103028
  0.499129  0.352998  0.147036
  0.210017  0.000020  0.498526
  0.499930  0.147305  0.146397
  0.995700  0.393980  0.393782
  0.707789  0.249144  0.249779
  0.998326  0.104253  0.392545
  0.500710  0.147021  0.352844
  0.791989  0.499542  0.000251
  0.500730  0.352393  0.353559
  0.000287  0.602671  0.103368
  0.289207  0.749968  0.253409
  0.001229  0.897285  0.103085
  0.494550  0.856748  0.144358
  0.210467  0.499695  0.495941
  0.495468  0.644013  0.143933
  0.996108  0.893102  0.394689
  0.709344  0.750696  0.245745
  0.994632  0.605633  0.393947
  0.505450  0.643293  0.355459
  0.791800  0.000813  0.999695
  0.504289  0.856000  0.356129
  0.002101  0.107075  0.604715
  0.292527  0.250263  0.750267
  0.005069  0.394421  0.606060
  0.498128  0.352314  0.647005
  0.208038  0.000190  0.000398
  0.499991  0.147048  0.646825
  0.999954  0.397306  0.896425
  0.708430  0.249737  0.750507
  0.999255  0.102975  0.897081
  0.501763  0.147588  0.852678
  0.790327  0.499213  0.504154
  0.500150  0.353033  0.853115
  0.005476  0.606362  0.606615
  0.290152  0.750273  0.751972
  0.002108  0.895649  0.607522
  0.499560  0.857193  0.645867
  0.208097  0.499458  0.999546
  0.496432  0.644478  0.643054
  0.999879  0.896851  0.897889
  0.710136  0.749707  0.749697
  0.999875  0.602361  0.896920
  0.501706  0.642737  0.854203
  0.790028  0.000812  0.501454
  0.501845  0.854672  0.857188
  0.999937  0.159846  0.157628
  0.179945  0.250355  0.248203
  0.000093  0.340693  0.158050
  0.499311  0.408259  0.090406
  0.321698  0.001369  0.499162
  0.499877  0.092322  0.089745
  0.997788  0.338786  0.337296
  0.819528  0.249521  0.247964
  0.998859  0.160148  0.336537
  0.500594  0.091780  0.409481
  0.680212  0.498506  0.000316
  0.501325  0.407546  0.410049
  0.000324  0.659499  0.158193
  0.177585  0.749894  0.250477
  0.001087  0.840517  0.158171
  0.497293  0.913218  0.088967
  0.322106  0.498113  0.497598
  0.497897  0.587540  0.088713
  0.997228  0.838522  0.337621
  0.820998  0.750329  0.246014
  0.996384  0.660769  0.337238
  0.503565  0.586806  0.410845
  0.680017  0.001927  0.999885
  0.502288  0.912479  0.411310
  0.001204  0.161472  0.661971
  0.180774  0.249942  0.751771
  0.002784  0.339113  0.662597
  0.498356  0.407695  0.590530
  0.319791  0.001930  0.999617
  0.499505  0.092045  0.590196
  0.000299  0.340438  0.841638
  0.820213  0.249998  0.751512
  0.999654  0.159479  0.841716
  0.501058  0.092149  0.909112
  0.678678  0.497697  0.502549
  0.500262  0.408001  0.909814
  0.002790  0.661508  0.663134
  0.178500  0.750559  0.753085
  0.001294  0.839916  0.663687
  0.499615  0.913084  0.589851
  0.319850  0.498107  0.999580
  0.498002  0.587341  0.588535
  0.999711  0.840369  0.842725
  0.821815  0.749849  0.751575
  0.999813  0.659465  0.842174
  0.500874  0.586875  0.910247
  0.678372  0.002241  0.500850
  0.500700  0.912091  0.911423
  0.250188  0.250494  0.999653
  0.249935  0.000360  0.249907
  0.751410  0.249821  0.500444
  0.748896  0.499480  0.249502
  0.251188  0.749715  0.000379
  0.249776  0.499713  0.249591
  0.750174  0.749925  0.500880
  0.749425  0.000322  0.249045
  0.248796  0.249735  0.498856
  0.250630  0.000534  0.750557
  0.749802  0.250524  0.000055
  0.750213  0.499488  0.750624
  0.250351  0.750078  0.500192
  0.250840  0.499941  0.750303
  0.748076  0.749699  0.999653
  0.750390  0.000212  0.750270
  0.999611  0.249996  0.247173
  0.499869  0.002819  0.999538
  0.000033  0.000160  0.000070
  0.999208  0.749946  0.247352
  0.499940  0.497522  0.999997
  0.000584  0.249955  0.752450
  0.500097  0.002523  0.500023
  0.500222  0.250033  0.750019
  0.000313  0.750247  0.753210
  0.500360  0.497001  0.500173
  0.499923  0.250008  0.249817
  0.999996  0.499924  0.999948
  0.499495  0.750020  0.249874
  0.000400  0.500013  0.500096
  0.999921  0.999991  0.499935
  0.500003  0.749798  0.750155
 
