# Supplementary material for: Tuning cyanide coordination electronic structure enables stable Prussian blue analogues for sodium-ion batteries
Source: Nat Commun. 2025 Nov 18;16:10083. doi: 10.1038/s41467-025-65062-x (PMC12627476; doi:10.1038/s41467-025-65062-x)
Supplement: Supplementary file 3 — Supplementary Data 01-13 [file 41467_2025_65062_MOESM3_ESM.zip › 07 Supplementary Data/Supplementary Data 12.txt]

NLMO                                    
   1.00000000000000     
    10.515768   -0.003246    0.231947
    -0.005249   14.864436    0.003513
    -0.313879    0.004244   14.864403
   N    C    Na   Fe   Ni   Mn   Co
    48    48    16    10     2     2     2
Direct
  0.000404  0.103436  0.101544
  0.296515  0.250899  0.250165
  0.999964  0.400021  0.100695
  0.499634  0.351782  0.150705
  0.204276  0.999770  0.498893
  0.499502  0.150781  0.147585
  0.992030  0.394303  0.394934
  0.703277  0.249655  0.248235
  0.999866  0.102504  0.395405
  0.499918  0.148470  0.349087
  0.796394  0.499861  0.001432
  0.501411  0.349523  0.352309
  0.002011  0.601537  0.099636
  0.290939  0.749966  0.258399
  0.006064  0.898181  0.101977
  0.491752  0.856336  0.144951
  0.208732  0.500022  0.490613
  0.491760  0.644819  0.144316
  0.998222  0.896821  0.396821
  0.708572  0.750226  0.240385
  0.990820  0.605445  0.394076
  0.508468  0.643663  0.355032
  0.793550  0.999852  0.000774
  0.507832  0.855582  0.355316
  0.001357  0.103104  0.602975
  0.293152  0.249439  0.753013
  0.008728  0.394657  0.605874
  0.493226  0.352557  0.648720
  0.207290  0.001272  0.998789
  0.499006  0.148840  0.646539
  0.998831  0.397512  0.900369
  0.706905  0.250779  0.748813
  0.996099  0.102783  0.898207
  0.505766  0.147443  0.851481
  0.791100  0.499137  0.509590
  0.501432  0.351057  0.853835
  0.008045  0.605590  0.605359
  0.295528  0.750482  0.751408
  0.999780  0.897453  0.604819
  0.499927  0.854616  0.648142
  0.203073  0.498053  0.999085
  0.498730  0.647397  0.646470
  0.999418  0.897321  0.897802
  0.705297  0.749781  0.750007
  0.999999  0.598929  0.898898
  0.500180  0.645476  0.851919
  0.795381  0.001210  0.500777
  0.500572  0.852376  0.853965
  0.000679  0.160310  0.157460
  0.183513  0.250804  0.248898
  0.999986  0.342725  0.156410
  0.499516  0.406962  0.092885
  0.317242  0.001020  0.499254
  0.499954  0.094510  0.090896
  0.996109  0.338887  0.337617
  0.816256  0.249632  0.247423
  0.999702  0.158774  0.338618
  0.499885  0.093310  0.406931
  0.683402  0.498959  0.000918
  0.501899  0.405702  0.409089
  0.002176  0.658492  0.155646
  0.178495  0.749897  0.252793
  0.004292  0.841008  0.157631
  0.496148  0.913100  0.088938
  0.321239  0.498667  0.495447
  0.495761  0.587801  0.088609
  0.997824  0.841376  0.339234
  0.821239  0.750827  0.243098
  0.994465  0.661195  0.337019
  0.505174  0.586932  0.411110
  0.680750  0.001029  0.000465
  0.503723  0.912436  0.411164
  0.000964  0.158630  0.660479
  0.180348  0.248983  0.753459
  0.004547  0.338730  0.662723
  0.495257  0.408096  0.591433
  0.320086  0.002709  0.998557
  0.498776  0.092755  0.589859
  0.999175  0.340952  0.843980
  0.819693  0.250288  0.750264
  0.997416  0.159384  0.842010
  0.503508  0.091873  0.908720
  0.678539  0.497569  0.505551
  0.501052  0.407283  0.910380
  0.003826  0.660963  0.662714
  0.182631  0.750250  0.752653
  0.000314  0.841151  0.661607
  0.499783  0.911351  0.591776
  0.316028  0.497386  0.999211
  0.497932  0.589649  0.591204
  0.999479  0.839855  0.842481
  0.818207  0.749322  0.751400
  0.000131  0.656736  0.843689
  0.499938  0.588727  0.908284
  0.682424  0.002415  0.500641
  0.500568  0.910249  0.909108
  0.249890  0.249769  0.000354
  0.249903  0.000871  0.249672
  0.751288  0.250055  0.500315
  0.749164  0.499796  0.249578
  0.250686  0.749916  0.999612
  0.248768  0.499808  0.249542
  0.751253  0.749866  0.501059
  0.750599  0.000610  0.248408
  0.247763  0.249959  0.499123
  0.249494  0.999996  0.750808
  0.750118  0.250291  0.000262
  0.750806  0.499421  0.751378
  0.250076  0.749952  0.500782
  0.249965  0.499721  0.750566
  0.748623  0.750000  0.998607
  0.750823  0.999539  0.750131
  0.999736  0.250328  0.247288
  0.500382  0.002689  0.999280
  0.000318  0.000292  0.999807
  0.999895  0.750631  0.247088
  0.499617  0.497577  0.999929
  0.000089  0.249300  0.752456
  0.499921  0.002556  0.500053
  0.499990  0.250067  0.750229
  0.000456  0.749518  0.753029
  0.499881  0.497323  0.500826
  0.500042  0.250202  0.249760
  0.000026  0.499395  0.999999
  0.499833  0.750026  0.249892
  0.999911  0.500042  0.500123
  0.999864  0.000057  0.499962
  0.500038  0.750049  0.750207
