# Supplementary material for: Tuning cyanide coordination electronic structure enables stable Prussian blue analogues for sodium-ion batteries
Source: Nat Commun. 2025 Nov 18;16:10083. doi: 10.1038/s41467-025-65062-x (PMC12627476; doi:10.1038/s41467-025-65062-x)
Supplement: Supplementary file 3 — Supplementary Data 01-13 [file 41467_2025_65062_MOESM3_ESM.zip › 07 Supplementary Data/Supplementary Data 13.txt]

NLMO                                    
   1.00000000000000     
    10.495763    0.003475   -0.008536
    -0.002555   14.820955   -0.031430
     0.000761   -0.055026   14.847176
   N    C    Na   Fe   Ni   Mn   Co   Cu
    48    48    16     9     2     2     2     1
Direct
  0.002162  0.096102  0.094665
  0.296288  0.248674  0.249746
  0.000918  0.396622  0.099318
  0.498931  0.351674  0.149969
  0.204088  0.999433  0.497873
  0.498907  0.151018  0.148879
  0.992267  0.391196  0.391455
  0.702560  0.248272  0.246956
  0.998972  0.100476  0.394480
  0.500791  0.147931  0.349864
  0.796815  0.500121  0.001549
  0.501358  0.349056  0.350947
  0.002037  0.598956  0.100203
  0.290997  0.749521  0.258956
  0.005822  0.895673  0.103793
  0.491585  0.856191  0.144881
  0.208430  0.500267  0.490488
  0.491153  0.644995  0.144184
  0.996728  0.894917  0.397248
  0.708479  0.749617  0.240242
  0.989171  0.603427  0.394905
  0.508552  0.643657  0.355006
  0.793800  0.999413  0.002777
  0.509048  0.855123  0.355077
  0.002515  0.105355  0.601878
  0.294328  0.250453  0.755976
  0.010289  0.396854  0.605211
  0.497372  0.352091  0.647411
  0.205679  0.001828  0.997571
  0.495421  0.148446  0.647776
  0.998459  0.400773  0.899790
  0.707270  0.250425  0.746099
  0.994834  0.104793  0.896568
  0.502219  0.147623  0.852620
  0.791647  0.499327  0.509909
  0.507640  0.351306  0.851659
  0.008068  0.609552  0.608677
  0.295888  0.751107  0.754733
  0.001363  0.899704  0.605349
  0.499340  0.854297  0.648134
  0.202989  0.498506  0.998231
  0.499042  0.646222  0.647783
  0.997417  0.905145  0.905290
  0.704516  0.750970  0.749595
  0.998720  0.603146  0.900537
  0.500476  0.645737  0.852175
  0.795948  0.001125  0.501785
  0.500143  0.853839  0.852251
  0.001239  0.152743  0.151370
  0.183236  0.246522  0.246421
  0.000403  0.337788  0.153289
  0.499249  0.406664  0.092051
  0.317280  0.000593  0.498663
  0.499325  0.094541  0.091889
  0.996015  0.334915  0.334220
  0.815585  0.245692  0.244049
  0.999000  0.154579  0.335725
  0.500682  0.092802  0.407616
  0.683622  0.499046  0.000931
  0.502048  0.405490  0.408030
  0.002156  0.656005  0.156619
  0.178259  0.747903  0.253719
  0.004113  0.838169  0.158971
  0.495683  0.913092  0.089061
  0.321219  0.498547  0.494893
  0.495367  0.587698  0.088205
  0.997074  0.838857  0.339756
  0.821352  0.748639  0.243603
  0.993845  0.658877  0.337712
  0.505234  0.586888  0.410917
  0.680785  0.001079  0.001589
  0.504618  0.912123  0.411315
  0.002276  0.161081  0.659693
  0.181261  0.251124  0.754536
  0.005794  0.341128  0.662149
  0.496983  0.407656  0.590295
  0.318701  0.002919  0.998421
  0.497082  0.092377  0.590563
  0.998862  0.343712  0.843367
  0.820276  0.251934  0.748423
  0.996973  0.161792  0.840895
  0.501796  0.092122  0.909859
  0.678871  0.497683  0.505396
  0.504264  0.407154  0.909091
  0.003942  0.665694  0.666042
  0.182864  0.754415  0.756862
  0.000937  0.845957  0.664437
  0.499366  0.910987  0.591841
  0.316164  0.497119  0.998078
  0.498038  0.589028  0.591367
  0.998078  0.848069  0.849008
  0.817504  0.753704  0.753483
  0.999028  0.662285  0.846892
  0.500262  0.588852  0.908298
  0.682760  0.002257  0.501755
  0.500215  0.910969  0.908707
  0.250758  0.249829  0.998817
  0.250149  0.997664  0.249110
  0.752174  0.249625  0.499729
  0.749031  0.498267  0.248949
  0.251628  0.750680  0.002042
  0.248865  0.498386  0.248796
  0.750987  0.749943  0.500931
  0.749466  0.997377  0.248259
  0.248060  0.249709  0.499237
  0.250203  0.003030  0.751178
  0.749161  0.249624  0.997903
  0.751564  0.501067  0.751498
  0.249997  0.750034  0.500789
  0.251201  0.500586  0.750761
  0.746740  0.750599  0.000555
  0.749024  0.003474  0.751078
  0.999482  0.244440  0.243093
  0.499754  0.002877  0.999922
  0.999773  0.747636  0.248066
  0.499951  0.497300  0.999382
  0.000752  0.252125  0.751709
  0.500064  0.002272  0.500395
  0.500611  0.249893  0.750059
  0.000081  0.756046  0.757263
  0.500059  0.497078  0.500119
  0.499783  0.249659  0.249618
  0.000020  0.499782  0.999981
  0.499842  0.749720  0.249762
  0.000046  0.500189  0.500117
  0.999898  0.000095  0.499668
  0.499935  0.750197  0.750552
  0.999813  0.000567  0.000120
