# Supplementary material for: Tuning cyanide coordination electronic structure enables stable Prussian blue analogues for sodium-ion batteries
Source: Nat Commun. 2025 Nov 18;16:10083. doi: 10.1038/s41467-025-65062-x (PMC12627476; doi:10.1038/s41467-025-65062-x)
Supplement: Supplementary file 5 — Source Data [file 41467_2025_65062_MOESM5_ESM.xlsx]

## Sheet: Figure 1k
2 Theta (degree)	Observed Intensity (arb. units)	Calculated Intensity (arb. units)	Difference (arb. units)	Bragg Peaks (degree)	Rwp
10.0001	1061	1020.09	40.91	14.564	4.259%
10.0206	1084	1020.51	63.49	14.57
10.041	1058	1020.94	37.06	15.177
10.0615	1061	1021.36	39.64	16.899
10.0819	1047	1021.78	25.22	17.052
10.1024	1085	1022.2	62.8	18.798
10.1228	1070	1022.62	47.38	19.275
10.1433	1069	1023.03	45.97	20.667
10.1638	1057	1023.45	33.55	23.677
10.1842	1038	1023.87	14.13	23.779
10.2047	1008	1024.28	-16.28	24.439
10.2251	1138	1024.7	113.3	24.554
10.2456	1060	1025.11	34.89	25.26
10.266	1054	1025.53	28.47	26.801
10.2865	1048	1025.94	22.06	27.324
10.307	985	1026.35	-41.35	27.785
10.3274	1131	1026.76	104.24	27.968
10.3479	1017	1027.17	-10.17	28.113
10.3683	1073	1027.58	45.42	28.297
10.3888	1094	1027.99	66.01	28.307
10.4092	1051	1028.4	22.6	28.768
10.4297	1039	1028.8	10.2	28.955
10.4502	1061	1029.21	31.79	29.283
10.4706	1039	1029.62	9.38	29.296
10.4911	1078	1030.02	47.98	30.28
10.5115	1049	1030.42	18.58	30.541
10.532	1043	1030.83	12.17	31.191
10.5525	1023	1031.23	-8.23	31.525
10.5729	1018	1031.63	-13.63	31.683
10.5934	1072	1032.03	39.97	32.113
10.6138	974	1032.43	-58.43	32.845
10.6343	1082	1032.83	49.17	34.092
10.6547	1050	1033.23	16.77	34.407
10.6752	1056	1033.63	22.37	35.051
10.6957	1001	1034.03	-33.03	35.211
10.7161	1045	1034.42	10.58	35.746
10.7366	1062	1034.82	27.18	36.195
10.757	1111	1035.21	75.79	36.851
10.7775	1060	1035.61	24.39	36.86
10.7979	1072	1036	36	36.99
10.8184	1082	1036.39	45.61	37.62
10.8389	1037	1036.78	0.22	37.781
10.8593	1003	1037.17	-34.17	37.822
10.8798	1028	1037.56	-9.56	38.038
10.9002	1019	1037.95	-18.95	38.099
10.9207	1039	1038.34	0.66	38.384
10.9411	1019	1038.73	-19.73	38.534
10.9616	1021	1039.12	-18.12	38.822
10.9821	1110	1039.5	70.5	38.96
11.0025	1098	1039.89	58.11	39.033
11.023	1060	1040.28	19.72	39.114
11.0434	1076	1040.66	35.34	39.206
11.0639	1080	1041.04	38.96	39.714
11.0843	1040	1041.43	-1.43	39.95
11.1048	1016	1041.81	-25.81	40.437
11.1253	1014	1042.19	-28.19	41.5
11.1457	1120	1042.57	77.43	41.685
11.1662	1074	1042.95	31.05	41.955
11.1866	1098	1043.33	54.67	42.149
11.2071	1009	1043.71	-34.71	42.169
11.2275	1101	1044.08	56.92	42.544
11.248	1101	1044.46	56.54	43.294
11.2685	1089	1044.84	44.16	43.338
11.2889	1088	1045.21	42.79	43.399
11.3094	1071	1045.59	25.41	43.536
11.3298	1028	1045.96	-17.96	43.902
11.3503	1063	1046.33	16.67	43.99
11.3708	1051	1046.71	4.29	44.274
11.3912	1046	1047.08	-1.08	44.294
11.4117	1031	1047.45	-16.45	44.515
11.4321	1022	1047.82	-25.82	44.537
11.4526	1018	1048.19	-30.19	44.557
11.473	1080	1048.56	31.44	44.646
11.4935	1035	1048.93	-13.93	44.714
11.514	994	1049.29	-55.29	45.073
11.5344	1090	1049.66	40.34	45.086
11.5549	1054	1050.03	3.97	45.097
11.5753	1024	1050.39	-26.39	45.373
11.5958	1076	1050.76	25.24	45.75
11.6162	1072	1051.12	20.88	45.981
11.6367	1036	1051.48	-15.48	46.002
11.6572	1004	1051.85	-47.85	46.236
11.6776	1035	1052.21	-17.21	46.492
11.6981	1094	1052.57	41.43	46.645
11.7185	1093	1052.93	40.07	46.996
11.739	1035	1053.29	-18.29	47.049
11.7594	1078	1053.65	24.35	47.325
11.7799	1070	1054.01	15.99	47.838
11.8004	1010	1054.37	-44.37	48.137
11.8208	1086	1054.72	31.28	48.354
11.8413	1061	1055.08	5.92	48.573
11.8617	1070	1055.43	14.57	48.577
11.8822	1019	1055.79	-36.79	49.386
11.9026	1078	1056.14	21.86	49.661
11.9231	1010	1056.5	-46.5	49.993
11.9436	1085	1056.85	28.15	50.241
11.964	1026	1057.2	-31.2	50.269
11.9845	1055	1057.55	-2.55	50.348
12.0049	1029	1057.9	-28.9	50.639
12.0254	1073	1058.25	14.75	50.833
12.0458	1083	1058.6	24.4	50.859
12.0663	1036	1058.95	-22.95	50.963
12.0868	1102	1059.3	42.7	51.069
12.1072	1082	1059.65	22.35	51.162
12.1277	1046	1060	-14	51.607
12.1481	1045	1060.34	-15.34	51.624
12.1686	1040	1060.69	-20.69	51.768
12.1891	1088	1061.03	26.97	51.796
12.2095	1049	1061.38	-12.38	51.825
12.23	1058	1061.72	-3.72	52.048
12.2504	1058	1062.06	-4.06	52.122
12.2709	1152	1062.41	89.59	52.181
12.2913	1020	1062.75	-42.75	52.394
12.3118	1083	1063.09	19.91	52.586
12.3323	1114	1063.43	50.57	52.616
12.3527	1078	1063.77	14.23	52.625
12.3732	1068	1064.11	3.89	52.84
12.3936	1067	1064.45	2.55	52.962
12.4141	1039	1064.78	-25.78	53.103
12.4345	1081	1065.12	15.88	53.197
12.455	1090	1065.46	24.54	53.583
12.4755	1131	1065.79	65.21	53.638
12.4959	1061	1066.13	-5.13	53.682
12.5164	1044	1066.47	-22.47	53.959
12.5368	1046	1066.8	-20.8	54.094
12.5573	1024	1067.13	-43.13	54.131
12.5777	1020	1067.47	-47.47	54.654
12.5982	1094	1067.8	26.2	55.087
12.6187	1107	1068.13	38.87	55.129
12.6391	1081	1068.46	12.54	55.187
12.6596	1074	1068.79	5.21	55.574
12.68	1030	1069.12	-39.12	55.609
12.7005	1038	1069.45	-31.45	55.686
12.7209	1108	1069.78	38.22	55.786
12.7414	1058	1070.11	-12.11	56.012
12.7619	1137	1070.44	66.56	56.06
12.7823	983	1070.77	-87.77	56.116
12.8028	1097	1071.09	25.91	56.213
12.8232	1086	1071.42	14.58	56.278
12.8437	1014	1071.75	-57.75	56.642
12.8641	1119	1072.07	46.93	56.657
12.8846	1032	1072.4	-40.4	56.845
12.9051	1084	1072.72	11.28	57.053
12.9255	1058	1073.05	-15.05	57.193
12.946	1083	1073.37	9.63	57.297
12.9664	1056	1073.69	-17.69	57.381
12.9869	1030	1074.01	-44.01	57.398
13.0074	1061	1074.34	-13.34	57.428
13.0278	1054	1074.66	-20.66	57.494
13.0483	1107	1074.98	32.02	57.701
13.0687	1102	1075.3	26.7	58.023
13.0892	1119	1075.62	43.38	58.092
13.1096	1054	1075.94	-21.94	58.259
13.1301	1071	1076.26	-5.26	58.327
13.1506	1079	1076.58	2.42	58.431
13.171	1097	1076.9	20.1	58.455
13.1915	1084	1077.22	6.78	58.475
13.2119	1086	1077.54	8.46	58.722
13.2324	1068	1077.86	-9.86	58.988
13.2528	1087	1078.17	8.83	59.165
13.2733	1073	1078.49	-5.49	59.396
13.2938	1051	1078.81	-27.81	59.48
13.3142	1103	1079.13	23.87	59.608
13.3347	1086	1079.44	6.56	59.898
13.3551	1074	1079.76	-5.76
13.3756	1093	1080.08	12.92
13.396	1096	1080.39	15.61
13.4165	1103	1080.71	22.29
13.437	1057	1081.03	-24.03
13.4574	1054	1081.34	-27.34
13.4779	1092	1081.66	10.34
13.4983	1053	1081.98	-28.98
13.5188	1136	1082.3	53.7
13.5392	1118	1082.61	35.39
13.5597	1095	1082.93	12.07
13.5802	1108	1083.25	24.75
13.6006	1126	1083.57	42.43
13.6211	1067	1083.89	-16.89
13.6415	1074	1084.21	-10.21
13.662	1035	1084.53	-49.53
13.6824	1069	1084.85	-15.85
13.7029	1056	1085.18	-29.18
13.7234	1020	1085.5	-65.5
13.7438	1098	1085.82	12.18
13.7643	1108	1086.15	21.85
13.7847	1099	1086.48	12.52
13.8052	1129	1086.81	42.19
13.8257	1107	1087.14	19.86
13.8461	1105	1087.48	17.52
13.8666	1074	1087.82	-13.82
13.887	1076	1088.16	-12.16
13.9075	1111	1088.51	22.49
13.9279	1082	1088.86	-6.86
13.9484	1090	1089.21	0.79
13.9689	1071	1089.57	-18.57
13.9893	1157	1089.94	67.06
14.0098	1093	1090.31	2.69
14.0302	1127	1090.69	36.31
14.0507	1063	1091.08	-28.08
14.0711	1127	1091.48	35.52
14.0916	1107	1091.9	15.1
14.1121	1103	1092.33	10.67
14.1325	1112	1092.78	19.22
14.153	1082	1093.25	-11.25
14.1734	1103	1093.75	9.25
14.1939	1072	1094.27	-22.27
14.2143	1084	1094.84	-10.84
14.2348	1097	1095.45	1.55
14.2553	1077	1096.12	-19.12
14.2757	1126	1096.87	29.13
14.2962	1035	1097.74	-62.74
14.3166	1087	1098.81	-11.81
14.3371	1049	1100.31	-51.31
14.3575	1063	1102.74	-39.74
14.378	1102	1107.26	-5.26
14.3985	1159	1116.06	42.94
14.4189	1103	1132.8	-29.8
14.4394	1084	1162.52	-78.52
14.4598	1085	1210.47	-125.47
14.4803	1234	1279.65	-45.65
14.5007	1209	1367.61	-158.61
14.5212	1265	1464	-199
14.5417	1372	1550.7	-178.7
14.5621	1238	1606.1	-368.1
14.5826	1386	1614.26	-228.26
14.603	1279	1573.43	-294.43
14.6235	1280	1496.1	-216.1
14.644	1173	1402.41	-229.41
14.6644	1207	1311.8	-104.8
14.6849	1136	1237.06	-101.06
14.7053	1134	1182.99	-48.99
14.7258	1117	1148.18	-31.18
14.7462	1133	1128.03	4.97
14.7667	1153	1117.47	35.53
14.7872	1158	1112.4	45.6
14.8076	1142	1110.18	31.82
14.8281	1108	1109.35	-1.35
14.8485	1139	1109.18	29.82
14.869	1131	1109.38	21.62
14.8894	1101	1109.84	-8.84
14.9099	1107	1110.56	-3.56
14.9304	1131	1111.63	19.37
14.9508	1090	1113.35	-23.35
14.9713	1117	1116.42	0.58
14.9917	1195	1122.44	72.56
15.0122	1113	1134.58	-21.58
15.0326	1185	1158.17	26.83
15.0531	1166	1200.59	-34.59
15.0736	1205	1269.67	-64.67
15.094	1273	1369.96	-96.96
15.1145	1303	1497.89	-194.89
15.1349	1358	1638.07	-280.07
15.1554	1436	1763.4	-327.4
15.1758	1504	1841.71	-337.71
15.1963	1521	1849.96	-328.96
15.2168	1475	1786.84	-311.84
15.2372	1399	1671.7	-272.7
15.2577	1292	1534.59	-242.59
15.2781	1262	1403.75	-141.75
15.2986	1190	1297.16	-107.16
15.319	1118	1220.93	-102.93
15.3395	1163	1172.31	-9.31
15.36	1120	1144.33	-24.33
15.3804	1141	1129.55	11.45
15.4009	1148	1122.2	25.8
15.4213	1127	1118.62	8.38
15.4418	1200	1116.8	83.2
15.4623	1160	1115.76	44.24
15.4827	1161	1115.11	45.89
15.5032	1149	1114.66	34.34
15.5236	1164	1114.35	49.65
15.5441	1116	1114.14	1.86
15.5645	1147	1114	33
15.585	1088	1113.93	-25.93
15.6055	1103	1113.91	-10.91
15.6259	1152	1113.93	38.07
15.6464	1114	1113.99	0.01
15.6668	1147	1114.08	32.92
15.6873	1166	1114.2	51.8
15.7077	1075	1114.34	-39.34
15.7282	1079	1114.5	-35.5
15.7487	1127	1114.68	12.32
15.7691	1133	1114.88	18.12
15.7896	1116	1115.09	0.91
15.81	1102	1115.32	-13.32
15.8305	1111	1115.56	-4.56
15.8509	1099	1115.82	-16.82
15.8714	1122	1116.08	5.92
15.8919	1141	1116.36	24.64
15.9123	1135	1116.65	18.35
15.9328	1103	1116.96	-13.96
15.9532	1114	1117.27	-3.27
15.9737	1084	1117.6	-33.6
15.9941	1175	1117.94	57.06
16.0146	1063	1118.29	-55.29
16.0351	1112	1118.65	-6.65
16.0555	1133	1119.03	13.97
16.076	1083	1119.43	-36.43
16.0964	1123	1119.84	3.16
16.1169	1155	1120.26	34.74
16.1373	1183	1120.71	62.29
16.1578	1113	1121.18	-8.18
16.1783	1090	1121.67	-31.67
16.1987	1101	1122.18	-21.18
16.2192	1114	1122.72	-8.72
16.2396	1118	1123.28	-5.28
16.2601	1129	1123.88	5.12
16.2806	1071	1124.52	-53.52
16.301	1171	1125.19	45.81
16.3215	1162	1125.91	36.09
16.3419	1093	1126.68	-33.68
16.3624	1227	1127.51	99.49
16.3828	1176	1128.4	47.6
16.4033	1116	1129.37	-13.37
16.4238	1171	1130.42	40.58
16.4442	1149	1131.57	17.43
16.4647	1191	1132.84	58.16
16.4851	1235	1134.23	100.77
16.5056	1202	1135.78	66.22
16.526	1238	1137.52	100.48
16.5465	1173	1139.48	33.52
16.567	1178	1141.71	36.29
16.5874	1169	1144.26	24.74
16.6079	1137	1147.22	-10.22
16.6283	1161	1150.7	10.3
16.6488	1183	1154.93	28.07
16.6692	1270	1160.36	109.64
16.6897	1288	1168.12	119.88
16.7102	1184	1180.86	3.14
16.7306	1234	1204.21	29.79
16.7511	1282	1248.67	33.33
16.7715	1231	1330.59	-99.59
16.792	1405	1470.14	-65.14
16.8124	1511	1684.31	-173.31
16.8329	1650	1975.36	-325.36
16.8534	1820	2320.56	-500.56
16.8738	2018	2669.79	-651.79
16.8943	2286	2959.79	-673.79
16.9147	2585	3151.47	-566.47
16.9352	2745	3268.59	-523.59
16.9556	2920	3390.16	-470.16
16.9761	3312	3606.4	-294.4
16.9966	3654	3962.37	-308.37
17.017	4203	4412.46	-209.46
17.0375	4631	4818.07	-187.07
17.0579	5152	5003.55	148.45
17.0784	5300	4860.47	439.53
17.0989	4886	4404.07	481.93
17.1193	3917	3745.59	171.41
17.1398	2946	3037.37	-91.37
17.1602	2135	2408.01	-273.01
17.1807	1679	1925.06	-246.06
17.2011	1500	1597.76	-97.76
17.2216	1461	1398.83	62.17
17.2421	1486	1288.53	197.47
17.2625	1351	1231.18	119.82
17.283	1268	1201.84	66.16
17.3034	1372	1186.01	185.99
17.3239	1320	1176.39	143.61
17.3443	1279	1169.71	109.29
17.3648	1241	1164.6	76.4
17.3853	1221	1160.48	60.52
17.4057	1138	1157.08	-19.08
17.4262	1140	1154.23	-14.23
17.4466	1237	1151.82	85.18
17.4671	1204	1149.77	54.23
17.4875	1211	1148.02	62.98
17.508	1133	1146.51	-13.51
17.5285	1189	1145.21	43.79
17.5489	1229	1144.08	84.92
17.5694	1150	1143.1	6.9
17.5898	1221	1142.25	78.75
17.6103	1133	1141.5	-8.5
17.6307	1181	1140.85	40.15
17.6512	1142	1140.27	1.73
17.6717	1143	1139.79	3.21
17.6921	1167	1139.35	27.65
17.7126	1133	1138.96	-5.96
17.733	1180	1138.63	41.37
17.7535	1170	1138.34	31.66
17.7739	1203	1138.08	64.92
17.7944	1172	1137.86	34.14
17.8149	1165	1137.67	27.33
17.8353	1153	1137.51	15.49
17.8558	1210	1137.37	72.63
17.8762	1140	1137.26	2.74
17.8967	1057	1137.16	-80.16
17.9172	1139	1137.08	1.92
17.9376	1229	1137.02	91.98
17.9581	1137	1136.97	0.03
17.9785	1185	1136.94	48.06
17.999	1183	1136.92	46.08
18.0194	1157	1136.91	20.09
18.0399	1171	1136.92	34.08
18.0604	1179	1136.93	42.07
18.0808	1135	1136.95	-1.95
18.1013	1192	1136.98	55.02
18.1217	1123	1137.02	-14.02
18.1422	1169	1137.06	31.94
18.1626	1180	1137.11	42.89
18.1831	1166	1137.17	28.83
18.2036	1173	1137.24	35.76
18.224	1182	1137.31	44.69
18.2445	1111	1137.38	-26.38
18.2649	1181	1137.46	43.54
18.2854	1196	1137.54	58.46
18.3058	1049	1137.63	-88.63
18.3263	1115	1137.73	-22.73
18.3468	1211	1137.83	73.17
18.3672	1173	1137.93	35.07
18.3877	1155	1138.03	16.97
18.4081	1154	1138.15	15.85
18.4286	1177	1138.26	38.74
18.449	1192	1138.38	53.62
18.4695	1249	1138.51	110.49
18.49	1189	1138.64	50.36
18.5104	1190	1138.78	51.22
18.5309	1186	1138.93	47.07
18.5513	1179	1139.1	39.9
18.5718	1171	1139.28	31.72
18.5922	1161	1139.49	21.51
18.6127	1154	1139.78	14.22
18.6332	1147	1140.24	6.76
18.6536	1207	1141.06	65.94
18.6741	1224	1142.52	81.48
18.6945	1127	1145.02	-18.02
18.715	1146	1148.88	-2.88
18.7355	1183	1154.12	28.88
18.7559	1153	1160.25	-7.25
18.7764	1174	1166.11	7.89
18.7968	1184	1170.11	13.89
18.8173	1133	1171.04	-38.04
18.8377	1182	1168.78	13.22
18.8582	1182	1164.16	17.84
18.8787	1167	1158.48	8.52
18.8991	1167	1153.05	13.95
18.9196	1157	1148.69	8.31
18.94	1139	1145.67	-6.67
18.9605	1216	1143.83	72.17
18.9809	1181	1142.85	38.15
19.0014	1188	1142.39	45.61
19.0219	1184	1142.23	41.77
19.0423	1184	1142.2	41.8
19.0628	1111	1142.24	-31.24
19.0832	1194	1142.31	51.69
19.1037	1182	1142.4	39.6
19.1241	1185	1142.52	42.48
19.1446	1135	1142.65	-7.65
19.1651	1201	1142.82	58.18
19.1855	1121	1143.04	-22.04
19.206	1190	1143.31	46.69
19.2264	1173	1143.62	29.38
19.2469	1126	1143.94	-17.94
19.2673	1160	1144.21	15.79
19.2878	1223	1144.39	78.61
19.3083	1130	1144.46	-14.46
19.3287	1130	1144.45	-14.45
19.3492	1193	1144.38	48.62
19.3696	1198	1144.31	53.69
19.3901	1196	1144.27	51.73
19.4105	1161	1144.28	16.72
19.431	1169	1144.33	24.67
19.4515	1172	1144.41	27.59
19.4719	1143	1144.51	-1.51
19.4924	1173	1144.63	28.37
19.5128	1128	1144.75	-16.75
19.5333	1181	1144.87	36.13
19.5538	1158	1145	13
19.5742	1123	1145.12	-22.12
19.5947	1183	1145.25	37.75
19.6151	1142	1145.37	-3.37
19.6356	1223	1145.5	77.5
19.656	1197	1145.62	51.38
19.6765	1194	1145.75	48.25
19.697	1220	1145.88	74.12
19.7174	1208	1146	62
19.7379	1201	1146.13	54.87
19.7583	1148	1146.26	1.74
19.7788	1091	1146.38	-55.38
19.7992	1153	1146.51	6.49
19.8197	1187	1146.64	40.36
19.8402	1212	1146.76	65.24
19.8606	1133	1146.89	-13.89
19.8811	1193	1147.01	45.99
19.9015	1129	1147.14	-18.14
19.922	1107	1147.26	-40.26
19.9424	1249	1147.39	101.61
19.9629	1126	1147.52	-21.52
19.9834	1195	1147.64	47.36
20.0038	1271	1147.77	123.23
20.0243	1214	1147.89	66.11
20.0447	1140	1148.02	-8.02
20.0652	1161	1148.14	12.86
20.0856	1160	1148.27	11.73
20.1061	1211	1148.39	62.61
20.1266	1109	1148.52	-39.52
20.147	1113	1148.64	-35.64
20.1675	1178	1148.77	29.23
20.1879	1132	1148.89	-16.89
20.2084	1135	1149.01	-14.01
20.2288	1137	1149.14	-12.14
20.2493	1185	1149.26	35.74
20.2698	1192	1149.39	42.61
20.2902	1182	1149.52	32.48
20.3107	1162	1149.64	12.36
20.3311	1146	1149.77	-3.77
20.3516	1121	1149.9	-28.9
20.3721	1185	1150.03	34.97
20.3925	1112	1150.16	-38.16
20.413	1118	1150.29	-32.29
20.4334	1157	1150.42	6.58
20.4539	1141	1150.57	-9.57
20.4743	1164	1150.72	13.28
20.4948	1251	1150.9	100.1
20.5153	1184	1151.14	32.86
20.5357	1180	1151.5	28.5
20.5562	1220	1152.07	67.93
20.5766	1140	1152.98	-12.98
20.5971	1185	1154.27	30.73
20.6175	1135	1155.89	-20.89
20.638	1138	1157.6	-19.6
20.6585	1171	1158.99	12.01
20.6789	1199	1159.64	39.36
20.6994	1126	1159.42	-33.42
20.7198	1159	1158.51	0.49
20.7403	1212	1157.18	54.82
20.7607	1123	1155.8	-32.8
20.7812	1173	1154.65	18.35
20.8017	1182	1153.84	28.16
20.8221	1191	1153.36	37.64
20.8426	1162	1153.13	8.87
20.863	1129	1153.06	-24.06
20.8835	1089	1153.08	-64.08
20.9039	1145	1153.14	-8.14
20.9244	1167	1153.22	13.78
20.9449	1154	1153.32	0.68
20.9653	1177	1153.42	23.58
20.9858	1150	1153.52	-3.52
21.0062	1202	1153.62	48.38
21.0267	1189	1153.72	35.28
21.0471	1211	1153.83	57.17
21.0676	1114	1153.94	-39.94
21.0881	1140	1154.04	-14.04
21.1085	1146	1154.15	-8.15
21.129	1209	1154.26	54.74
21.1494	1213	1154.37	58.63
21.1699	1190	1154.47	35.53
21.1904	1163	1154.58	8.42
21.2108	1186	1154.69	31.31
21.2313	1203	1154.8	48.2
21.2517	1136	1154.9	-18.9
21.2722	1204	1155.01	48.99
21.2926	1184	1155.12	28.88
21.3131	1183	1155.23	27.77
21.3336	1209	1155.34	53.66
21.354	1216	1155.44	60.56
21.3745	1157	1155.55	1.45
21.3949	1165	1155.66	9.34
21.4154	1151	1155.77	-4.77
21.4358	1139	1155.88	-16.88
21.4563	1146	1155.99	-9.99
21.4768	1178	1156.09	21.91
21.4972	1221	1156.2	64.8
21.5177	1194	1156.31	37.69
21.5381	1226	1156.41	69.59
21.5586	1202	1156.52	45.48
21.579	1218	1156.63	61.37
21.5995	1111	1156.74	-45.74
21.62	1130	1156.84	-26.84
21.6404	1206	1156.95	49.05
21.6609	1159	1157.06	1.94
21.6813	1186	1157.16	28.84
21.7018	1174	1157.27	16.73
21.7222	1183	1157.38	25.62
21.7427	1199	1157.48	41.52
21.7632	1168	1157.59	10.41
21.7836	1156	1157.7	-1.7
21.8041	1174	1157.81	16.19
21.8245	1159	1157.92	1.08
21.845	1164	1158.02	5.98
21.8654	1173	1158.13	14.87
21.8859	1185	1158.24	26.76
21.9064	1168	1158.35	9.65
21.9268	1156	1158.45	-2.45
21.9473	1195	1158.56	36.44
21.9677	1167	1158.67	8.33
21.9882	1180	1158.78	21.22
22.0087	1111	1158.89	-47.89
22.0291	1182	1159	23
22.0496	1173	1159.1	13.9
22.07	1164	1159.21	4.79
22.0905	1266	1159.32	106.68
22.1109	1172	1159.43	12.57
22.1314	1140	1159.54	-19.54
22.1519	1123	1159.65	-36.65
22.1723	1124	1159.76	-35.76
22.1928	1146	1159.87	-13.87
22.2132	1161	1159.99	1.01
22.2337	1177	1160.1	16.9
22.2541	1253	1160.21	92.79
22.2746	1178	1160.32	17.68
22.2951	1172	1160.44	11.56
22.3155	1159	1160.55	-1.55
22.336	1153	1160.67	-7.67
22.3564	1163	1160.78	2.22
22.3769	1166	1160.9	5.1
22.3973	1163	1161.02	1.98
22.4178	1128	1161.14	-33.14
22.4383	1159	1161.26	-2.26
22.4587	1176	1161.38	14.62
22.4792	1179	1161.5	17.5
22.4996	1145	1161.63	-16.63
22.5201	1160	1161.75	-1.75
22.5405	1212	1161.89	50.11
22.561	1094	1162.02	-68.02
22.5815	1193	1162.15	30.85
22.6019	1130	1162.28	-32.28
22.6224	1168	1162.42	5.58
22.6428	1182	1162.56	19.44
22.6633	1113	1162.7	-49.7
22.6837	1179	1162.85	16.15
22.7042	1138	1163	-25
22.7247	1192	1163.15	28.85
22.7451	1173	1163.31	9.69
22.7656	1110	1163.47	-53.47
22.786	1137	1163.63	-26.63
22.8065	1249	1163.8	85.2
22.827	1172	1163.98	8.02
22.8474	1135	1164.16	-29.16
22.8679	1164	1164.35	-0.35
22.8883	1176	1164.54	11.46
22.9088	1236	1164.75	71.25
22.9292	1180	1164.96	15.04
22.9497	1131	1165.19	-34.19
22.9702	1247	1165.42	81.58
22.9906	1146	1165.67	-19.67
23.0111	1149	1165.93	-16.93
23.0315	1137	1166.2	-29.2
23.052	1181	1166.5	14.5
23.0724	1229	1166.81	62.19
23.0929	1196	1167.15	28.85
23.1134	1232	1167.51	64.49
23.1338	1218	1167.91	50.09
23.1543	1207	1168.33	38.67
23.1747	1194	1168.8	25.2
23.1952	1158	1169.31	-11.31
23.2156	1193	1169.87	23.13
23.2361	1200	1170.49	29.51
23.2566	1176	1171.18	4.82
23.277	1210	1171.95	38.05
23.2975	1186	1172.83	13.17
23.3179	1210	1173.83	36.17
23.3384	1181	1174.99	6.01
23.3588	1173	1176.32	-3.32
23.3793	1209	1177.9	31.1
23.3998	1223	1179.76	43.24
23.4202	1256	1182	74
23.4407	1193	1184.75	8.25
23.4611	1173	1188.21	-15.21
23.4816	1250	1192.83	57.17
23.502	1226	1199.74	26.26
23.5225	1247	1211.74	35.26
23.543	1194	1235.17	-41.17
23.5634	1350	1281.68	68.32
23.5839	1442	1367.64	74.36
23.6043	1646	1508.01	137.99
23.6248	1850	1704.71	145.29
23.6453	2172	1934.61	237.39
23.6657	2408	2144.56	263.44
23.6862	2643	2271.31	371.69
23.7066	2657	2297.37	359.63
23.7271	2527	2252.53	274.47
23.7475	2247	2161.02	85.98
23.768	2075	2039.18	35.82
23.7885	2015	1900.89	114.11
23.8089	1757	1759.24	-2.24
23.8294	1659	1627.75	31.25
23.8498	1507	1510.34	-3.34
23.8703	1487	1409.39	77.61
23.8907	1423	1329.86	93.14
23.9112	1375	1273.12	101.88
23.9317	1281	1236.32	44.68
23.9521	1321	1214.49	106.51
23.9726	1295	1202.35	92.65
23.993	1270	1195.72	74.28
24.0135	1233	1191.93	41.07
24.0339	1248	1189.58	58.42
24.0544	1232	1188.05	43.95
24.0749	1175	1187.07	-12.07
24.0953	1210	1186.53	23.47
24.1158	1178	1186.4	-8.4
24.1362	1195	1186.64	8.36
24.1567	1272	1187.29	84.71
24.1771	1269	1188.38	80.62
24.1976	1241	1189.98	51.02
24.2181	1213	1192.24	20.76
24.2385	1194	1195.45	-1.45
24.259	1263	1200.33	62.67
24.2794	1226	1208.73	17.27
24.2999	1276	1225.19	50.81
24.3203	1331	1258.83	72.17
24.3408	1451	1324.01	126.99
24.3613	1657	1436.31	220.69
24.3817	1873	1602.22	270.78
24.4022	2084	1806.32	277.68
24.4226	2244	2002.77	241.23
24.4431	2451	2125.57	325.43
24.4636	2412	2142.46	269.54
24.484	2394	2081.26	312.74
24.5045	2155	1974.88	180.12
24.5249	2085	1846.41	238.59
24.5454	1904	1719.74	184.26
24.5658	1766	1605.52	160.48
24.5863	1702	1507.45	194.55
24.6068	1519	1427.37	91.63
24.6272	1361	1361.04	-0.04
24.6477	1453	1305.59	147.41
24.6681	1354	1262.15	91.85
24.6886	1322	1231.04	90.96
24.709	1198	1210.68	-12.68
24.7295	1258	1198.37	59.63
24.75	1295	1191.25	103.75
24.7704	1218	1187.04	30.96
24.7909	1128	1184.33	-56.33
24.8113	1150	1182.4	-32.4
24.8318	1153	1180.91	-27.91
24.8522	1169	1179.71	-10.71
24.8727	1151	1178.73	-27.73
24.8932	1239	1177.93	61.07
24.9136	1206	1177.27	28.73
24.9341	1173	1176.73	-3.73
24.9545	1180	1176.3	3.7
24.975	1224	1175.97	48.03
24.9954	1161	1175.72	-14.72
25.0159	1157	1175.57	-18.57
25.0364	1140	1175.51	-35.51
25.0568	1147	1175.57	-28.57
25.0773	1241	1175.8	65.2
25.0977	1173	1176.34	-3.34
25.1182	1171	1177.56	-6.56
25.1386	1193	1180.28	12.72
25.1591	1196	1185.87	10.13
25.1796	1173	1196.03	-23.03
25.2	1199	1211.73	-12.73
25.2205	1175	1231.83	-56.83
25.2409	1153	1251.92	-98.92
25.2614	1217	1264.73	-47.73
25.2819	1200	1265.71	-65.71
25.3023	1210	1257.35	-47.35
25.3228	1150	1243.38	-93.38
25.3432	1215	1226.19	-11.19
25.3637	1204	1209.24	-5.24
25.3841	1155	1195.47	-40.47
25.4046	1223	1185.85	37.15
25.4251	1099	1179.94	-80.94
25.4455	1154	1176.69	-22.69
25.466	1141	1175	-34
25.4864	1163	1174.1	-11.1
25.5069	1261	1173.57	87.43
25.5273	1198	1173.21	24.79
25.5478	1128	1172.94	-44.94
25.5683	1219	1172.73	46.27
25.5887	1162	1172.56	-10.56
25.6092	1221	1172.43	48.57
25.6296	1159	1172.32	-13.32
25.6501	1144	1172.22	-28.22
25.6705	1141	1172.15	-31.15
25.691	1200	1172.09	27.91
25.7115	1167	1172.04	-5.04
25.7319	1163	1172	-9
25.7524	1185	1171.97	13.03
25.7728	1236	1171.94	64.06
25.7933	1130	1171.92	-41.92
25.8137	1258	1171.9	86.1
25.8342	1213	1171.89	41.11
25.8547	1168	1171.89	-3.89
25.8751	1161	1171.88	-10.88
25.8956	1182	1171.89	10.11
25.916	1182	1171.89	10.11
25.9365	1160	1171.89	-11.89
25.9569	1113	1171.9	-58.9
25.9774	1154	1171.91	-17.91
25.9979	1242	1171.92	70.08
26.0183	1104	1171.94	-67.94
26.0388	1144	1171.95	-27.95
26.0592	1161	1171.97	-10.97
26.0797	1184	1171.99	12.01
26.1002	1168	1172.01	-4.01
26.1206	1151	1172.03	-21.03
26.1411	1187	1172.05	14.95
26.1615	1151	1172.08	-21.08
26.182	1174	1172.1	1.9
26.2024	1203	1172.13	30.87
26.2229	1181	1172.16	8.84
26.2434	1126	1172.19	-46.19
26.2638	1176	1172.22	3.78
26.2843	1149	1172.25	-23.25
26.3047	1155	1172.28	-17.28
26.3252	1215	1172.31	42.69
26.3456	1191	1172.35	18.65
26.3661	1131	1172.39	-41.39
26.3866	1199	1172.42	26.58
26.407	1143	1172.46	-29.46
26.4275	1209	1172.5	36.5
26.4479	1177	1172.55	4.45
26.4684	1200	1172.6	27.4
26.4888	1189	1172.65	16.35
26.5093	1215	1172.71	42.29
26.5298	1197	1172.77	24.23
26.5502	1164	1172.84	-8.84
26.5707	1183	1172.91	10.09
26.5911	1186	1173	13
26.6116	1189	1173.11	15.89
26.632	1193	1173.26	19.74
26.6525	1239	1173.47	65.53
26.673	1126	1173.85	-47.85
26.6934	1203	1174.6	28.4
26.7139	1219	1176.01	42.99
26.7343	1155	1178.35	-23.35
26.7548	1178	1181.64	-3.64
26.7752	1234	1185.31	48.69
26.7957	1268	1188.14	79.86
26.8162	1278	1188.91	89.09
26.8366	1274	1187.88	86.12
26.8571	1233	1185.95	47.05
26.8775	1227	1183.44	43.56
26.898	1181	1180.65	0.35
26.9185	1170	1178.18	-8.18
26.9389	1142	1176.36	-34.36
26.9594	1153	1175.2	-22.2
26.9798	1213	1174.58	38.42
27.0003	1127	1174.28	-47.28
27.0207	1117	1174.16	-57.16
27.0412	1177	1174.12	2.88
27.0617	1132	1174.12	-42.12
27.0821	1172	1174.15	-2.15
27.1026	1206	1174.19	31.81
27.123	1154	1174.25	-20.25
27.1435	1185	1174.33	10.67
27.1639	1120	1174.43	-54.43
27.1844	1195	1174.57	20.43
27.2049	1226	1174.79	51.21
27.2253	1152	1175.18	-23.18
27.2458	1263	1175.84	87.16
27.2662	1221	1176.86	44.14
27.2867	1232	1178.15	53.85
27.3071	1267	1179.43	87.57
27.3276	1290	1180.2	109.8
27.3481	1202	1180.25	21.75
27.3685	1218	1179.86	38.14
27.389	1200	1179.29	20.71
27.4094	1233	1178.58	54.42
27.4299	1179	1177.86	1.14
27.4503	1244	1177.33	66.67
27.4708	1176	1177.06	-1.06
27.4913	1160	1177.03	-17.03
27.5117	1140	1177.2	-37.2
27.5322	1245	1177.51	67.49
27.5526	1209	1177.94	31.06
27.5731	1206	1178.5	27.5
27.5935	1178	1179.21	-1.21
27.614	1218	1180.16	37.84
27.6345	1203	1181.6	21.4
27.6549	1153	1184.13	-31.13
27.6754	1217	1189.12	27.88
27.6958	1115	1198.84	-83.84
27.7163	1206	1215.79	-9.79
27.7368	1190	1240.65	-50.65
27.7572	1291	1269.79	21.21
27.7777	1270	1293.6	-23.6
27.7981	1279	1301.27	-22.27
27.8186	1296	1294.23	1.77
27.839	1239	1281.32	-42.32
27.8595	1218	1265.78	-47.78
27.88	1243	1249.11	-6.11
27.9004	1168	1236.41	-68.41
27.9209	1186	1231.32	-45.32
27.9413	1260	1233.33	26.67
27.9618	1263	1238.47	24.53
27.9822	1228	1242.87	-14.87
28.0027	1223	1249.19	-26.19
28.0232	1226	1264.99	-38.99
28.0436	1272	1296.65	-24.65
28.0641	1228	1346.19	-118.19
28.0845	1223	1406.82	-183.82
28.105	1243	1457.01	-214.01
28.1254	1178	1470.94	-292.94
28.1459	1183	1451.91	-268.91
28.1664	1184	1421.66	-237.66
28.1868	1244	1388.31	-144.31
28.2073	1188	1355.94	-167.94
28.2277	1150	1339.12	-189.12
28.2482	1234	1349.22	-115.22
28.2686	1186	1383.6	-197.6
28.2891	1215	1423.16	-208.16
28.3096	1256	1439.88	-183.88
28.33	1211	1425.6	-214.6
28.3505	1293	1396.34	-103.34
28.3709	1203	1361.22	-158.22
28.3914	1233	1319.5	-86.5
28.4118	1205	1276.87	-71.87
28.4323	1189	1241.75	-52.75
28.4528	1157	1217.49	-60.49
28.4732	1203	1203.05	-0.05
28.4937	1195	1195.48	-0.48
28.5141	1202	1191.78	10.22
28.5346	1156	1190.04	-34.04
28.5551	1168	1189.31	-21.31
28.5755	1248	1189.29	58.71
28.596	1205	1189.91	15.09
28.6164	1097	1191.49	-94.49
28.6369	1092	1195	-103
28.6573	1239	1202.82	36.18
28.6778	1236	1219.21	16.79
28.6983	1201	1249.4	-48.4
28.7187	1174	1295.61	-121.61
28.7392	1247	1351.54	-104.54
28.7596	1195	1397.91	-202.91
28.7801	1207	1411.34	-204.34
28.8005	1260	1394.71	-134.71
28.821	1197	1368.18	-171.18
28.8415	1149	1337.46	-188.46
28.8619	1120	1300.52	-180.52
28.8824	1185	1264.57	-79.57
28.9028	1189	1237.61	-48.61
28.9233	1213	1221.69	-8.69
28.9437	1197	1213.99	-16.99
28.9642	1192	1209.78	-17.78
28.9847	1071	1206.29	-135.29
29.0051	1142	1203.46	-61.46
29.0256	1171	1201.15	-30.15
29.046	1162	1198.93	-36.93
29.0665	1165	1197.12	-32.12
29.0869	1202	1196.42	5.58
29.1074	1231	1197.28	33.72
29.1279	1207	1200.15	6.85
29.1483	1185	1206.35	-21.35
29.1688	1182	1219.49	-37.49
29.1892	1196	1247.3	-51.3
29.2097	1150	1301.2	-151.2
29.2301	1217	1390.16	-173.16
29.2506	1205	1508.78	-303.78
29.2711	1281	1624.71	-343.71
29.2915	1144	1683.05	-539.05
29.312	1250	1664.8	-414.8
29.3324	1168	1610.27	-442.27
29.3529	1249	1547.7	-298.7
29.3734	1227	1472	-245
29.3938	1170	1387.2	-217.2
29.4143	1197	1312.3	-115.3
29.4347	1175	1258.24	-83.24
29.4552	1204	1225.09	-21.09
29.4756	1161	1207.14	-46.14
29.4961	1213	1197.88	15.12
29.5166	1180	1192.81	-12.81
29.537	1228	1189.62	38.38
29.5575	1118	1187.35	-69.35
29.5779	1205	1185.61	19.39
29.5984	1201	1184.25	16.75
29.6188	1169	1183.15	-14.15
29.6393	1223	1182.26	40.74
29.6598	1168	1181.52	-13.52
29.6802	1170	1180.91	-10.91
29.7007	1183	1180.39	2.61
29.7211	1168	1179.95	-11.95
29.7416	1237	1179.58	57.42
29.762	1187	1179.26	7.74
29.7825	1175	1178.98	-3.98
29.803	1188	1178.75	9.25
29.8234	1103	1178.54	-75.54
29.8439	1179	1178.37	0.63
29.8643	1119	1178.22	-59.22
29.8848	1186	1178.09	7.91
29.9052	1136	1177.99	-41.99
29.9257	1152	1177.9	-25.9
29.9462	1200	1177.83	22.17
29.9666	1154	1177.78	-23.78
29.9871	1152	1177.75	-25.75
30.0075	1204	1177.73	26.27
30.028	1208	1177.73	30.27
30.0484	1206	1177.75	28.25
30.0689	1153	1177.79	-24.79
30.0894	1136	1177.85	-41.85
30.1098	1209	1177.95	31.05
30.1303	1177	1178.08	-1.08
30.1507	1178	1178.29	-0.29
30.1712	1185	1178.62	6.38
30.1916	1186	1179.22	6.78
30.2121	1161	1180.25	-19.25
30.2326	1216	1181.81	34.19
30.253	1161	1183.71	-22.71
30.2735	1199	1185.38	13.62
30.2939	1191	1186.07	4.93
30.3144	1188	1186.07	1.93
30.3349	1169	1186.13	-17.13
30.3553	1122	1186.45	-64.45
30.3758	1158	1186.95	-28.95
30.3962	1099	1188.13	-89.13
30.4167	1164	1191.25	-27.25
30.4371	1227	1198.83	28.17
30.4576	1124	1215.21	-91.21
30.4781	1195	1245.43	-50.43
30.4985	1140	1290.64	-150.64
30.519	1199	1341.76	-142.76
30.5394	1149	1375.08	-226.08
30.5599	1144	1371.89	-227.89
30.5803	1139	1348.97	-209.97
30.6008	1203	1326.67	-123.67
30.6213	1175	1303.05	-128.05
30.6417	1163	1271.62	-108.62
30.6622	1201	1239.6	-38.6
30.6826	1172	1214.71	-42.71
30.7031	1166	1198.8	-32.8
30.7235	1169	1190.07	-21.07
30.744	1166	1185.62	-19.62
30.7645	1184	1183.24	0.76
30.7849	1188	1181.78	6.22
30.8054	1183	1180.76	2.24
30.8258	1142	1180	-38
30.8463	1181	1179.4	1.6
30.8667	1203	1178.94	24.06
30.8872	1174	1178.57	-4.57
30.9077	1212	1178.27	33.73
30.9281	1204	1178.04	25.96
30.9486	1210	1177.85	32.15
30.969	1214	1177.71	36.29
30.9895	1250	1177.62	72.38
31.0099	1181	1177.57	3.43
31.0304	1146	1177.58	-31.58
31.0509	1193	1177.68	15.32
31.0713	1150	1177.95	-27.95
31.0918	1144	1178.62	-34.62
31.1122	1161	1180.08	-19.08
31.1327	1187	1182.76	4.24
31.1532	1199	1186.66	12.34
31.1736	1169	1190.8	-21.8
31.1941	1158	1192.9	-34.9
31.2145	1226	1191.91	34.09
31.235	1124	1189.82	-65.82
31.2554	1142	1188.12	-46.12
31.2759	1169	1186.25	-17.25
31.2964	1246	1183.66	62.34
31.3168	1192	1181.09	10.91
31.3373	1213	1179.17	33.83
31.3577	1157	1178.01	-21.01
31.3782	1209	1177.42	31.58
31.3986	1146	1177.2	-31.2
31.4191	1142	1177.24	-35.24
31.4396	1163	1177.59	-14.59
31.46	1194	1178.41	15.59
31.4805	1130	1179.78	-49.78
31.5009	1190	1181.47	8.53
31.5214	1190	1182.67	7.33
31.5418	1200	1182.6	17.4
31.5623	1182	1181.79	0.21
31.5828	1209	1181.12	27.88
31.6032	1180	1180.63	-0.63
31.6237	1227	1179.99	47.01
31.6441	1204	1179.35	24.65
31.6646	1149	1178.93	-29.93
31.685	1200	1178.6	21.4
31.7055	1186	1178.17	7.83
31.726	1169	1177.76	-8.76
31.7464	1182	1177.48	4.52
31.7669	1143	1177.24	-34.24
31.7873	1174	1176.93	-2.93
31.8078	1160	1176.61	-16.61
31.8282	1203	1176.36	26.64
31.8487	1193	1176.21	16.79
31.8692	1155	1176.12	-21.12
31.8896	1215	1176.07	38.93
31.9101	1165	1176.04	-11.04
31.9305	1187	1176.02	10.98
31.951	1150	1176.01	-26.01
31.9715	1187	1176	11
31.9919	1203	1176	27
32.0124	1226	1176	50
32.0328	1211	1176	35
32.0533	1197	1176.01	20.99
32.0737	1213	1176.03	36.97
32.0942	1208	1176.05	31.95
32.1147	1125	1176.07	-51.07
32.1351	1211	1176.07	34.93
32.1556	1180	1176.07	3.93
32.176	1201	1176.07	24.93
32.1965	1190	1176.07	13.93
32.2169	1159	1176.08	-17.08
32.2374	1175	1176.08	-1.08
32.2579	1182	1176.08	5.92
32.2783	1148	1176.09	-28.09
32.2988	1174	1176.11	-2.11
32.3192	1127	1176.12	-49.12
32.3397	1142	1176.14	-34.14
32.3601	1111	1176.16	-65.16
32.3806	1136	1176.18	-40.18
32.4011	1151	1176.2	-25.2
32.4215	1136	1176.23	-40.23
32.442	1179	1176.26	2.74
32.4624	1195	1176.29	18.71
32.4829	1248	1176.32	71.68
32.5033	1141	1176.36	-35.36
32.5238	1207	1176.4	30.6
32.5443	1211	1176.44	34.56
32.5647	1220	1176.49	43.51
32.5852	1180	1176.54	3.46
32.6056	1254	1176.6	77.4
32.6261	1144	1176.67	-32.67
32.6465	1186	1176.76	9.24
32.667	1154	1176.86	-22.86
32.6875	1174	1176.99	-2.99
32.7079	1183	1177.16	5.84
32.7284	1182	1177.44	4.56
32.7488	1179	1177.96	1.04
32.7693	1156	1179	-23
32.7898	1135	1180.87	-45.87
32.8102	1175	1183.61	-8.61
32.8307	1183	1186.4	-3.4
32.8511	1181	1187.48	-6.48
32.8716	1171	1186.39	-15.39
32.892	1316	1185	131
32.9125	1125	1184.24	-59.24
32.933	1201	1183.45	17.55
32.9534	1180	1181.98	-1.98
32.9739	1181	1180.4	0.6
32.9943	1198	1179.25	18.75
33.0148	1191	1178.59	12.41
33.0352	1163	1178.3	-15.3
33.0557	1201	1178.21	22.79
33.0762	1171	1178.2	-7.2
33.0966	1164	1178.24	-14.24
33.1171	1204	1178.3	25.7
33.1375	1156	1178.39	-22.39
33.158	1176	1178.49	-2.49
33.1784	1206	1178.6	27.4
33.1989	1244	1178.73	65.27
33.2194	1222	1178.87	43.13
33.2398	1159	1179.03	-20.03
33.2603	1184	1179.19	4.81
33.2807	1145	1179.37	-34.37
33.3012	1182	1179.57	2.43
33.3216	1171	1179.78	-8.78
33.3421	1183	1180.01	2.99
33.3626	1232	1180.26	51.74
33.383	1203	1180.53	22.47
33.4035	1206	1180.82	25.18
33.4239	1130	1181.14	-51.14
33.4444	1204	1181.49	22.51
33.4648	1226	1181.86	44.14
33.4853	1194	1182.27	11.73
33.5058	1197	1182.72	14.28
33.5262	1207	1183.21	23.79
33.5467	1211	1183.75	27.25
33.5671	1188	1184.35	3.65
33.5876	1206	1185.01	20.99
33.6081	1192	1185.75	6.25
33.6285	1205	1186.57	18.43
33.649	1178	1187.49	-9.49
33.6694	1194	1188.53	5.47
33.6899	1190	1189.71	0.29
33.7103	1176	1191.05	-15.05
33.7308	1184	1192.6	-8.6
33.7513	1199	1194.38	4.62
33.7717	1243	1196.47	46.53
33.7922	1255	1198.93	56.07
33.8126	1199	1201.86	-2.86
33.8331	1195	1205.4	-10.4
33.8535	1266	1209.73	56.27
33.874	1269	1215.13	53.87
33.8945	1266	1222	44
33.9149	1306	1230.94	75.06
33.9354	1359	1243.02	115.98
33.9558	1344	1260.45	83.55
33.9763	1348	1289.2	58.8
33.9967	1515	1345.17	169.83
34.0172	1756	1461.37	294.63
34.0377	2142	1680.59	461.41
34.0581	2462	2013.9	448.1
34.0786	2665	2363.05	301.95
34.099	2700	2477.64	222.36
34.1195	2486	2303.62	182.38
34.1399	2339	2114.25	224.75
34.1604	2225	2040.13	184.87
34.1809	2114	1981.75	132.25
34.2013	1928	1818.58	109.42
34.2218	1859	1624.16	234.84
34.2422	1851	1482.7	368.3
34.2627	1825	1410.59	414.41
34.2831	1808	1395.42	412.58
34.3036	1864	1431.29	432.71
34.3241	2143	1542.96	600.04
34.3445	2341	1788.04	552.96
34.365	2871	2214.53	656.47
34.3854	3416	2760.96	655.04
34.4059	3922	3118.83	803.17
34.4264	3879	2976.21	902.79
34.4468	3511	2634.8	876.2
34.4673	3143	2445.93	697.07
34.4877	2741	2384.23	356.77
34.5082	2604	2204.65	399.35
34.5286	2281	1894.17	386.83
34.5491	1941	1617.65	323.35
34.5696	1611	1437.87	173.13
34.59	1455	1340.88	114.12
34.6105	1393	1291.85	101.15
34.6309	1343	1264.9	78.1
34.6514	1411	1247.64	163.36
34.6718	1305	1235.32	69.68
34.6923	1318	1226.02	91.98
34.7128	1290	1218.8	71.2
34.7332	1229	1213.07	15.93
34.7537	1273	1208.44	64.56
34.7741	1235	1204.65	30.35
34.7946	1235	1201.52	33.48
34.815	1196	1198.91	-2.91
34.8355	1213	1196.72	16.28
34.856	1178	1194.89	-16.89
34.8764	1174	1193.36	-19.36
34.8969	1229	1192.11	36.89
34.9173	1135	1191.15	-56.15
34.9378	1202	1190.55	11.45
34.9582	1244	1190.58	53.42
34.9787	1164	1191.8	-27.8
34.9992	1220	1195.01	24.99
35.0196	1196	1200.37	-4.37
35.0401	1260	1205.86	54.14
35.0605	1218	1206.63	11.37
35.081	1205	1202.77	2.23
35.1014	1178	1199.85	-21.85
35.1219	1213	1200.27	12.73
35.1424	1182	1202.86	-20.86
35.1628	1165	1206.47	-41.47
35.1833	1227	1212.57	14.43
35.2037	1264	1218.4	45.6
35.2242	1239	1216.26	22.74
35.2447	1269	1208.45	60.55
35.2651	1195	1203.13	-8.13
35.2856	1255	1201.76	53.24
35.306	1246	1199.85	46.15
35.3265	1234	1194.39	39.61
35.3469	1152	1188.5	-36.5
35.3674	1223	1184.31	38.69
35.3879	1200	1181.87	18.13
35.4083	1239	1180.56	58.44
35.4288	1137	1179.78	-42.78
35.4492	1182	1179.25	2.75
35.4697	1179	1178.84	0.16
35.4901	1172	1178.51	-6.51
35.5106	1127	1178.24	-51.24
35.5311	1157	1178	-21
35.5515	1166	1177.8	-11.8
35.572	1233	1177.63	55.37
35.5924	1188	1177.48	10.52
35.6129	1167	1177.36	-10.36
35.6333	1120	1177.27	-57.27
35.6538	1205	1177.23	27.77
35.6743	1226	1177.29	48.71
35.6947	1201	1177.53	23.47
35.7152	1244	1177.95	66.05
35.7356	1226	1178.37	47.63
35.7561	1185	1178.34	6.66
35.7765	1220	1177.91	42.09
35.797	1179	1177.57	1.43
35.8175	1179	1177.46	1.54
35.8379	1242	1177.39	64.61
35.8584	1179	1177.11	1.89
35.8788	1182	1176.77	5.23
35.8993	1165	1176.52	-11.52
35.9197	1207	1176.38	30.62
35.9402	1158	1176.31	-18.31
35.9607	1243	1176.28	66.72
35.9811	1150	1176.28	-26.28
36.0016	1131	1176.3	-45.3
36.022	1214	1176.35	37.65
36.0425	1189	1176.43	12.57
36.063	1199	1176.57	22.43
36.0834	1169	1176.81	-7.81
36.1039	1194	1177.28	16.72
36.1243	1156	1178.27	-22.27
36.1448	1210	1180.18	29.82
36.1652	1139	1183.15	-44.15
36.1857	1203	1186.05	16.95
36.2062	1147	1186.2	-39.2
36.2266	1148	1184.06	-36.06
36.2471	1132	1182.53	-50.53
36.2675	1239	1182.4	56.6
36.288	1174	1182.42	-8.42
36.3084	1164	1181.19	-17.19
36.3289	1195	1179.56	15.44
36.3494	1234	1178.41	55.59
36.3698	1155	1177.84	-22.84
36.3903	1150	1177.65	-27.65
36.4107	1213	1177.66	35.34
36.4312	1225	1177.77	47.23
36.4516	1211	1177.96	33.04
36.4721	1237	1178.21	58.79
36.4926	1217	1178.53	38.47
36.513	1194	1178.94	15.06
36.5335	1212	1179.43	32.57
36.5539	1171	1180.03	-9.03
36.5744	1237	1180.78	56.22
36.5948	1103	1181.7	-78.7
36.6153	1173	1182.87	-9.87
36.6358	1104	1184.35	-80.35
36.6562	1155	1186.28	-31.28
36.6767	1206	1188.86	17.14
36.6971	1191	1192.39	-1.39
36.7176	1218	1197.49	20.51
36.738	1197	1205.55	-8.55
36.7585	1211	1220.49	-9.49
36.779	1234	1251.69	-17.69
36.7994	1247	1314.11	-67.11
36.8199	1206	1416.16	-210.16
36.8403	1257	1525.41	-268.41
36.8608	1187	1541.26	-354.26
36.8813	1214	1461.45	-247.45
36.9017	1188	1398.06	-210.06
36.9222	1221	1390.14	-169.14
36.9426	1233	1400.13	-167.13
36.9631	1130	1365.84	-235.84
36.9835	1202	1306.29	-104.29
37.004	1251	1257.13	-6.13
37.0245	1184	1225.96	-41.96
37.0449	1245	1209.93	35.07
37.0654	1258	1202.66	55.34
37.0858	1179	1198.43	-19.43
37.1063	1139	1193.72	-54.72
37.1267	1149	1189.28	-40.28
37.1472	1237	1186.06	50.94
37.1677	1141	1183.96	-42.96
37.1881	1193	1182.58	10.42
37.2086	1167	1181.63	-14.63
37.229	1167	1180.93	-13.93
37.2495	1162	1180.4	-18.4
37.2699	1205	1180	25
37.2904	1235	1179.7	55.3
37.3109	1172	1179.49	-7.49
37.3313	1129	1179.36	-50.36
37.3518	1230	1179.3	50.7
37.3722	1130	1179.3	-49.3
37.3927	1176	1179.37	-3.37
37.4131	1180	1179.5	0.5
37.4336	1198	1179.7	18.3
37.4541	1199	1179.97	19.03
37.4745	1162	1180.32	-18.32
37.495	1175	1180.78	-5.78
37.5154	1166	1181.37	-15.37
37.5359	1168	1182.15	-14.15
37.5563	1155	1183.23	-28.23
37.5768	1194	1184.75	9.25
37.5973	1247	1186.77	60.23
37.6177	1221	1188.95	32.05
37.6382	1179	1190.81	-11.81
37.6586	1174	1193.11	-19.11
37.6791	1185	1196.85	-11.85
37.6996	1278	1202.9	75.1
37.72	1217	1212.94	4.06
37.7405	1295	1231.83	63.17
37.7609	1313	1269.89	43.11
37.7814	1406	1337.67	68.33
37.8018	1425	1428.86	-3.86
37.8223	1442	1482.48	-40.48
37.8428	1392	1436.58	-44.58
37.8632	1326	1372.02	-46.02
37.8837	1374	1350.91	23.09
37.9041	1355	1367.05	-12.05
37.9246	1369	1369.74	-0.74
37.945	1366	1337.47	28.53
37.9655	1384	1318.25	65.75
37.986	1323	1343.62	-20.62
38.0064	1363	1422.11	-59.11
38.0269	1459	1524.93	-65.93
38.0473	1394	1556.12	-162.12
38.0678	1494	1516.8	-22.8
38.0882	1624	1502.36	121.64
38.1087	1596	1499.7	96.3
38.1292	1619	1478.35	140.65
38.1496	1590	1425.32	164.68
38.1701	1487	1366.98	120.02
38.1905	1466	1331.07	134.93
38.211	1388	1294.37	93.63
38.2314	1407	1256.15	150.85
38.2519	1396	1230.11	165.89
38.2724	1343	1216.3	126.7
38.2928	1268	1211.14	56.86
38.3133	1237	1213.14	23.86
38.3337	1246	1224.11	21.89
38.3542	1223	1245.88	-22.88
38.3746	1175	1269.85	-94.85
38.3951	1207	1268.7	-61.7
38.4156	1196	1246.94	-50.94
38.436	1103	1233.36	-130.36
38.4565	1203	1235.68	-32.68
38.4769	1259	1246.49	12.51
38.4974	1238	1250.88	-12.88
38.5179	1198	1251.98	-53.98
38.5383	1167	1247.76	-80.76
38.5588	1194	1231.36	-37.36
38.5792	1182	1217.71	-35.71
38.5997	1215	1213.93	1.07
38.6201	1182	1217.05	-35.05
38.6406	1228	1217.1	10.9
38.6611	1183	1210.74	-27.74
38.6815	1178	1205.84	-27.84
38.702	1199	1205.55	-6.55
38.7224	1245	1210.52	34.48
38.7429	1237	1223.5	13.5
38.7633	1354	1252.25	101.75
38.7838	1403	1307.2	95.8
38.8043	1415	1384.3	30.7
38.8247	1352	1423.08	-71.08
38.8452	1380	1376.11	3.89
38.8656	1402	1323.23	78.77
38.8861	1277	1310.62	-33.62
38.9065	1345	1330.99	14.01
38.927	1326	1340.38	-14.38
38.9475	1393	1319.29	73.71
38.9679	1355	1313.55	41.45
38.9884	1405	1353.15	51.85
39.0088	1390	1442.82	-52.82
39.0293	1429	1529.14	-100.14
39.0497	1451	1508.45	-57.45
39.0702	1441	1452.67	-11.67
39.0907	1580	1460.16	119.84
39.1111	1581	1512.12	68.88
39.1316	1495	1510.86	-15.86
39.152	1513	1434.44	78.56
39.1725	1430	1365.33	64.67
39.1929	1355	1342.62	12.38
39.2134	1401	1332.72	68.28
39.2339	1282	1294.8	-12.8
39.2543	1308	1253.72	54.28
39.2748	1254	1229.48	24.52
39.2952	1241	1218.84	22.16
39.3157	1247	1210.72	36.28
39.3362	1232	1201	31
39.3566	1210	1193.37	16.63
39.3771	1094	1188.49	-94.49
39.3975	1225	1185.43	39.57
39.418	1179	1183.37	-4.37
39.4384	1190	1181.86	8.14
39.4589	1160	1180.69	-20.69
39.4794	1178	1179.76	-1.76
39.4998	1155	1179.01	-24.01
39.5203	1265	1178.4	86.6
39.5407	1262	1177.93	84.07
39.5612	1217	1177.57	39.43
39.5816	1252	1177.34	74.66
39.6021	1145	1177.27	-32.27
39.6226	1264	1177.46	86.54
39.643	1207	1178.2	28.8
39.6635	1158	1180.1	-22.1
39.6839	1208	1183.76	24.24
39.7044	1186	1188.15	-2.15
39.7248	1236	1188.14	47.86
39.7453	1171	1184	-13
39.7658	1197	1181.14	15.86
39.7862	1248	1180.87	67.13
39.8067	1152	1182.01	-30.01
39.8271	1171	1181.4	-10.4
39.8476	1213	1178.85	34.15
39.868	1177	1176.87	0.13
39.8885	1124	1175.99	-51.99
39.909	1207	1176.05	30.95
39.9294	1190	1176.82	13.18
39.9499	1189	1177.35	11.65
39.9703	1153	1176.49	-23.49
39.9908	1134	1175.37	-41.37
40.0112	1128	1174.87	-46.87
40.0317	1233	1174.96	58.04
40.0522	1189	1175.08	13.92
40.0726	1233	1174.55	58.45
40.0931	1176	1173.85	2.15
40.1135	1138	1173.39	-35.39
40.134	1226	1173.12	52.88
40.1545	1139	1172.97	-33.97
40.1749	1134	1172.87	-38.87
40.1954	1210	1172.81	37.19
40.2158	1254	1172.76	81.24
40.2363	1176	1172.73	3.27
40.2567	1086	1172.73	-86.73
40.2772	1191	1172.75	18.25
40.2977	1225	1172.81	52.19
40.3181	1179	1172.92	6.08
40.3386	1154	1173.13	-19.13
40.359	1194	1173.57	20.43
40.3795	1165	1174.51	-9.51
40.3999	1163	1176.41	-13.41
40.4204	1174	1179.22	-5.22
40.4409	1204	1180.5	23.5
40.4613	1203	1178.37	24.63
40.4818	1184	1176.26	7.74
40.5022	1176	1175.66	0.34
40.5227	1188	1176.31	11.69
40.5431	1165	1176.69	-11.69
40.5636	1179	1175.42	3.58
40.5841	1195	1173.99	21.01
40.6045	1196	1173.11	22.89
40.625	1184	1172.66	11.34
40.6454	1231	1172.42	58.58
40.6659	1112	1172.27	-60.27
40.6863	1109	1172.18	-63.18
40.7068	1176	1172.11	3.89
40.7273	1191	1172.06	18.94
40.7477	1201	1172.02	28.98
40.7682	1191	1171.99	19.01
40.7886	1117	1171.96	-54.96
40.8091	1124	1171.95	-47.95
40.8295	1194	1171.94	22.06
40.85	1124	1171.93	-47.93
40.8705	1206	1171.92	34.08
40.8909	1100	1171.92	-71.92
40.9114	1149	1171.92	-22.92
40.9318	1217	1171.92	45.08
40.9523	1165	1171.93	-6.93
40.9728	1191	1171.93	19.07
40.9932	1159	1171.94	-12.94
41.0137	1208	1171.96	36.04
41.0341	1172	1171.98	0.02
41.0546	1201	1172	29
41.075	1143	1172.02	-29.02
41.0955	1208	1172.06	35.94
41.116	1160	1172.09	-12.09
41.1364	1154	1172.14	-18.14
41.1569	1238	1172.19	65.81
41.1773	1174	1172.25	1.75
41.1978	1116	1172.32	-56.32
41.2182	1147	1172.41	-25.41
41.2387	1143	1172.52	-29.52
41.2592	1218	1172.64	45.36
41.2796	1175	1172.81	2.19
41.3001	1208	1173.01	34.99
41.3205	1187	1173.26	13.74
41.341	1185	1173.59	11.41
41.3614	1155	1174.04	-19.04
41.3819	1197	1174.69	22.31
41.4024	1140	1175.69	-35.69
41.4228	1147	1177.43	-30.43
41.4433	1146	1180.86	-34.86
41.4637	1199	1187.53	11.47
41.4842	1238	1197.6	40.4
41.5046	1230	1201.9	28.1
41.5251	1192	1194.57	-2.57
41.5456	1208	1188.31	19.69
41.566	1168	1187.48	-19.48
41.5865	1154	1191.41	-37.41
41.6069	1265	1196.21	68.79
41.6274	1223	1197.66	25.34
41.6478	1240	1203.41	36.59
41.6683	1267	1217.19	49.81
41.6888	1270	1223.77	46.23
41.7092	1253	1210.46	42.54
41.7297	1208	1198.23	9.77
41.7501	1314	1194.89	119.11
41.7706	1246	1199.09	46.91
41.7911	1181	1203.99	-22.99
41.8115	1227	1199.06	27.94
41.832	1163	1192.25	-29.25
41.8524	1202	1189.79	12.21
41.8729	1183	1191.87	-8.87
41.8933	1192	1199.74	-7.74
41.9138	1175	1217.68	-42.68
41.9343	1254	1249.62	4.38
41.9547	1228	1275.01	-47.01
41.9752	1218	1254.98	-36.98
41.9956	1250	1226.91	23.09
42.0161	1210	1216.33	-6.33
42.0365	1225	1222.54	2.46
42.057	1227	1236.43	-9.43
42.0775	1232	1234.29	-2.29
42.0979	1232	1225.53	6.47
42.1184	1263	1232.33	30.67
42.1388	1304	1253.34	50.66
42.1593	1325	1257.7	67.3
42.1797	1333	1235.7	97.3
42.2002	1315	1215.17	99.83
42.2207	1298	1208.73	89.27
42.2411	1241	1214.44	26.56
42.2616	1311	1219.19	91.81
42.282	1285	1209.18	75.82
42.3025	1239	1195.15	43.85
42.3229	1272	1185.9	86.1
42.3434	1173	1181	-8
42.3639	1233	1178.36	54.64
42.3843	1219	1176.78	42.22
42.4048	1184	1175.74	8.26
42.4252	1193	1175	18
42.4457	1236	1174.45	61.55
42.4661	1188	1174.06	13.94
42.4866	1188	1173.78	14.22
42.5071	1155	1173.63	-18.63
42.5275	1159	1173.58	-14.58
42.548	1245	1173.48	71.52
42.5684	1233	1173.17	59.83
42.5889	1196	1172.9	23.1
42.6094	1178	1172.75	5.25
42.6298	1190	1172.69	17.31
42.6503	1166	1172.67	-6.67
42.6707	1192	1172.55	19.45
42.6912	1178	1172.39	5.61
42.7116	1179	1172.28	6.72
42.7321	1186	1172.21	13.79
42.7526	1154	1172.16	-18.16
42.773	1183	1172.13	10.87
42.7935	1139	1172.1	-33.1
42.8139	1167	1172.08	-5.08
42.8344	1157	1172.07	-15.07
42.8548	1241	1172.07	68.93
42.8753	1235	1172.07	62.93
42.8958	1138	1172.08	-34.08
42.9162	1166	1172.09	-6.09
42.9367	1181	1172.11	8.89
42.9571	1164	1172.15	-8.15
42.9776	1194	1172.18	21.82
42.998	1166	1172.23	-6.23
43.0185	1130	1172.29	-42.29
43.039	1186	1172.36	13.64
43.0594	1236	1172.45	63.55
43.0799	1137	1172.56	-35.56
43.1003	1155	1172.7	-17.7
43.1208	1204	1172.88	31.12
43.1412	1232	1173.12	58.88
43.1617	1162	1173.43	-11.43
43.1822	1166	1173.86	-7.86
43.2026	1186	1174.5	11.5
43.2231	1150	1175.5	-25.5
43.2435	1175	1177.22	-2.22
43.264	1148	1180.39	-32.39
43.2844	1223	1185.57	37.43
43.3049	1179	1191.42	-12.42
43.3254	1223	1198.61	24.39
43.3458	1237	1200.57	36.43
43.3663	1246	1195.15	50.85
43.3867	1254	1193.94	60.06
43.4072	1220	1194.3	25.7
43.4277	1220	1193.31	26.69
43.4481	1280	1194.04	85.96
43.4686	1211	1192.27	18.73
43.489	1273	1192.77	80.23
43.5095	1219	1199.39	19.61
43.5299	1211	1207.07	3.93
43.5504	1225	1202.07	22.93
43.5709	1284	1191.14	92.86
43.5913	1184	1185.43	-1.43
43.6118	1228	1184.79	43.21
43.6322	1263	1187.98	75.02
43.6527	1291	1189.57	101.43
43.6731	1198	1184.46	13.54
43.6936	1214	1179.71	34.29
43.7141	1177	1177.2	-0.2
43.7345	1203	1175.99	27.01
43.755	1218	1175.42	42.58
43.7754	1180	1175.22	4.78
43.7959	1166	1175.3	-9.3
43.8163	1169	1175.73	-6.73
43.8368	1155	1176.75	-21.75
43.8573	1183	1178.97	4.03
43.8777	1177	1183.28	-6.28
43.8982	1174	1187.86	-13.86
43.9186	1213	1185.62	27.38
43.9391	1194	1181.41	12.59
43.9595	1135	1179.9	-44.9
43.98	1195	1180.82	14.18
44.0005	1201	1182.69	18.31
44.0209	1143	1182.65	-39.65
44.0414	1199	1179.76	19.24
44.0618	1181	1177.64	3.36
44.0823	1204	1176.84	27.16
44.1027	1169	1176.64	-7.64
44.1232	1150	1176.23	-26.23
44.1437	1181	1175.9	5.1
44.1641	1210	1175.83	34.17
44.1846	1242	1175.97	66.03
44.205	1163	1176.28	-13.28
44.2255	1236	1176.78	59.22
44.246	1168	1177.6	-9.6
44.2664	1194	1178.66	15.34
44.2869	1249	1179.18	69.82
44.3073	1269	1179.37	89.63
44.3278	1172	1179.94	-7.94
44.3482	1140	1181.01	-41.01
44.3687	1194	1182.65	11.35
44.3892	1131	1184.78	-53.78
44.4096	1227	1187.28	39.72
44.4301	1277	1190.96	86.04
44.4505	1279	1197.01	81.99
44.471	1243	1207.62	35.38
44.4914	1185	1227.58	-42.58
44.5119	1234	1263.32	-29.32
44.5324	1236	1302.87	-66.87
44.5528	1208	1298.95	-90.95
44.5733	1270	1275.59	-5.59
44.5937	1245	1275.16	-30.16
44.6142	1190	1311.11	-121.11
44.6346	1216	1382.54	-166.54
44.6551	1181	1414.18	-233.18
44.6756	1207	1386.03	-179.03
44.696	1180	1398.25	-218.25
44.7165	1220	1417.17	-197.17
44.7369	1148	1371.33	-223.33
44.7574	1186	1338.36	-152.36
44.7778	1102	1306	-204
44.7983	1144	1285.89	-141.89
44.8188	1067	1294.38	-227.38
44.8392	1162	1284.47	-122.47
44.8597	1156	1245.88	-89.88
44.8801	1214	1219.69	-5.69
44.9006	1178	1206.26	-28.26
44.921	1197	1199.41	-2.41
44.9415	1171	1196.02	-25.02
44.962	1209	1194.89	14.11
44.9824	1168	1195.8	-27.8
45.0029	1233	1199.34	33.66
45.0233	1192	1207.44	-15.44
45.0438	1219	1224.82	-5.82
45.0643	1156	1258.49	-102.49
45.0847	1166	1289.33	-123.33
45.1052	1267	1266.17	0.83
45.1256	1199	1233.78	-34.78
45.1461	1301	1220.08	80.92
45.1665	1194	1221.76	-27.76
45.187	1169	1236.2	-67.2
45.2075	1211	1243.7	-32.7
45.2279	1191	1227	-36
45.2484	1209	1213.5	-4.5
45.2688	1119	1209.84	-90.84
45.2893	1195	1213.94	-18.94
45.3097	1144	1227.18	-83.18
45.3302	1188	1256.87	-68.87
45.3507	1209	1315.95	-106.95
45.3711	1126	1374.75	-248.75
45.3916	1149	1334.34	-185.34
45.412	1156	1274.21	-118.21
45.4325	1147	1247.89	-100.89
45.4529	1147	1248.41	-101.41
45.4734	1155	1271.97	-116.97
45.4939	1201	1287.31	-86.31
45.5143	1175	1254.99	-79.99
45.5348	1171	1224.5	-53.5
45.5552	1162	1209.15	-47.15
45.5757	1188	1202.19	-14.19
45.5961	1185	1199.65	-14.65
45.6166	1141	1200.1	-59.1
45.6371	1204	1203.42	0.58
45.6575	1137	1210.65	-73.65
45.678	1156	1224.69	-68.69
45.6984	1152	1252.5	-100.5
45.7189	1157	1308.91	-151.91
45.7393	1221	1396.23	-175.23
45.7598	1156	1402.89	-246.89
45.7803	1164	1321.66	-157.66
45.8007	1183	1271.8	-88.8
45.8212	1189	1258.77	-69.77
45.8416	1190	1275.36	-85.36
45.8621	1182	1309.47	-127.47
45.8826	1209	1295.51	-86.51
45.903	1208	1251.67	-43.67
45.9235	1195	1227.49	-32.49
45.9439	1171	1220.73	-49.73
45.9644	1141	1227.08	-86.08
45.9848	1162	1237.86	-75.86
46.0053	1198	1234.84	-36.84
46.0258	1181	1217.07	-36.07
46.0462	1155	1204.52	-49.52
46.0667	1220	1200.88	19.12
46.0871	1223	1204.15	18.85
46.1076	1199	1208.78	-9.78
46.128	1130	1205.81	-75.81
46.1485	1174	1196.85	-22.85
46.169	1186	1191.56	-5.56
46.1894	1166	1191	-25
46.2099	1205	1195.11	9.89
46.2303	1193	1201.3	-8.3
46.2508	1133	1197.69	-64.69
46.2712	1171	1189.87	-18.87
46.2917	1166	1185.84	-19.84
46.3122	1110	1185.01	-75.01
46.3326	1220	1186.95	33.05
46.3531	1281	1189.71	91.29
46.3735	1181	1187.43	-6.43
46.394	1201	1183.94	17.06
46.4144	1212	1182.68	29.32
46.4349	1211	1183.55	27.45
46.4554	1178	1187.1	-9.1
46.4758	1195	1194.07	0.93
46.4963	1104	1197.39	-93.39
46.5167	1187	1190.69	-3.69
46.5372	1176	1185.04	-9.04
46.5576	1119	1182.9	-63.9
46.5781	1127	1183.47	-56.47
46.5986	1165	1186.36	-21.36
46.619	1212	1187.42	24.58
46.6395	1156	1183.85	-27.85
46.6599	1104	1180.54	-76.54
46.6804	1153	1178.52	-25.52
46.7009	1183	1177.47	5.53
46.7213	1247	1176.95	70.05
46.7418	1193	1176.77	16.23
46.7622	1167	1176.77	-9.77
46.7827	1171	1176.64	-5.64
46.8031	1194	1176.5	17.5
46.8236	1182	1176.54	5.46
46.8441	1199	1176.75	22.25
46.8645	1165	1177.15	-12.15
46.885	1112	1177.84	-65.84
46.9054	1177	1178.99	-1.99
46.9259	1190	1181.01	8.99
46.9463	1213	1184.86	28.14
46.9668	1168	1192.32	-24.32
46.9873	1166	1202.77	-36.77
47.0077	1259	1202.88	56.12
47.0282	1115	1194.86	-79.86
47.0486	1169	1190.36	-21.36
47.0691	1200	1187.8	12.2
47.0895	1165	1188.31	-23.31
47.11	1204	1191.69	12.31
47.1305	1176	1190.64	-14.64
47.1509	1170	1185.76	-15.76
47.1714	1128	1182.63	-54.63
47.1918	1267	1180.16	86.84
47.2123	1188	1178.42	9.58
47.2327	1124	1177.42	-53.42
47.2532	1176	1176.84	-0.84
47.2737	1196	1176.49	19.51
47.2941	1187	1176.31	10.69
47.3146	1200	1176.2	23.8
47.335	1196	1176.1	19.9
47.3555	1210	1175.99	34.01
47.3759	1223	1175.94	47.06
47.3964	1186	1175.92	10.08
47.4169	1164	1175.93	-11.93
47.4373	1230	1175.97	54.03
47.4578	1136	1176	-40
47.4782	1168	1176.02	-8.02
47.4987	1176	1176.07	-0.07
47.5192	1182	1176.13	5.87
47.5396	1189	1176.2	12.8
47.5601	1208	1176.3	31.7
47.5805	1178	1176.4	1.6
47.601	1212	1176.53	35.47
47.6214	1215	1176.67	38.33
47.6419	1165	1176.83	-11.83
47.6624	1184	1177.03	6.97
47.6828	1089	1177.28	-88.28
47.7033	1169	1177.58	-8.58
47.7237	1157	1178	-21
47.7442	1122	1178.58	-56.58
47.7646	1190	1179.47	10.53
47.7851	1189	1181	8
47.8056	1202	1183.8	18.2
47.826	1169	1187.94	-18.94
47.8465	1169	1188.88	-19.88
47.8669	1178	1185.62	-7.62
47.8874	1157	1183.42	-26.42
47.9078	1132	1182.89	-50.89
47.9283	1197	1183.68	13.32
47.9488	1276	1185.59	90.41
47.9692	1269	1186.52	82.48
47.9897	1224	1185.2	38.8
48.0101	1228	1184.29	43.71
48.0306	1217	1184.29	32.71
48.051	1205	1184.92	20.08
48.0715	1231	1186.09	44.91
48.092	1163	1187.92	-24.92
48.1124	1203	1190.71	12.29
48.1329	1207	1194.04	12.96
48.1533	1215	1195.95	19.05
48.1738	1172	1197.91	-25.91
48.1942	1294	1201.75	92.25
48.2147	1301	1208.05	92.95
48.2352	1239	1217.89	21.11
48.2556	1351	1233.29	117.71
48.2761	1415	1257.76	157.24
48.2965	1437	1301.55	135.45
48.317	1540	1386.08	153.92
48.3375	1563	1526.89	36.11
48.3579	1530	1598.93	-68.93
48.3784	1541	1483.62	57.38
48.3988	1556	1375.7	180.3
48.4193	1473	1331.67	141.33
48.4397	1452	1336.75	115.25
48.4602	1559	1386.43	172.57
48.4807	1478	1432.65	45.35
48.5011	1417	1388.46	28.54
48.5216	1413	1339.31	73.69
48.542	1370	1338.98	31.02
48.5625	1416	1373.65	42.35
48.5829	1471	1364.08	106.92
48.6034	1415	1304.02	110.98
48.6239	1311	1263.6	47.4
48.6443	1413	1247.84	165.16
48.6648	1329	1251.05	77.95
48.6852	1377	1270.08	106.92
48.7057	1305	1275.18	29.82
48.7261	1272	1246.22	25.78
48.7466	1272	1220.67	51.33
48.7671	1219	1206.36	12.64
48.7875	1268	1198.33	69.67
48.808	1204	1193.46	10.54
48.8284	1149	1190.26	-41.26
48.8489	1156	1188.04	-32.04
48.8693	1227	1186.41	40.59
48.8898	1195	1185.18	9.82
48.9103	1295	1184.23	110.77
48.9307	1152	1183.48	-31.48
48.9512	1203	1182.88	20.12
48.9716	1179	1182.39	-3.39
48.9921	1144	1181.99	-37.99
49.0125	1200	1181.66	18.34
49.033	1174	1181.39	-7.39
49.0535	1151	1181.18	-30.18
49.0739	1169	1181	-12
49.0944	1164	1180.87	-16.87
49.1148	1269	1180.77	88.23
49.1353	1226	1180.7	45.3
49.1557	1184	1180.67	3.33
49.1762	1220	1180.66	39.34
49.1967	1156	1180.69	-24.69
49.2171	1164	1180.76	-16.76
49.2376	1170	1180.88	-10.88
49.258	1179	1181.07	-2.07
49.2785	1156	1181.37	-25.37
49.299	1232	1181.83	50.17
49.3194	1231	1182.63	48.37
49.3399	1277	1184.06	92.94
49.3603	1240	1186.61	53.39
49.3808	1175	1189.39	-14.39
49.4012	1192	1188.55	3.45
49.4217	1157	1186.03	-29.03
49.4422	1191	1184.69	6.31
49.4626	1130	1184.48	-54.48
49.4831	1228	1185.19	42.81
49.5035	1160	1186.6	-26.6
49.524	1227	1186.96	40.04
49.5444	1210	1185.82	24.18
49.5649	1170	1185.06	-15.06
49.5854	1175	1184.93	-9.93
49.6058	1233	1185.23	47.77
49.6263	1186	1185.91	0.09
49.6467	1215	1186.92	28.08
49.6672	1231	1187.77	43.23
49.6876	1170	1188.25	-18.25
49.7081	1203	1189	14
49.7286	1219	1190.21	28.79
49.749	1232	1191.9	40.1
49.7695	1195	1194.16	0.84
49.7899	1203	1197.01	5.99
49.8104	1260	1200.43	59.57
49.8308	1205	1205.03	-0.03
49.8513	1230	1211.66	18.34
49.8718	1309	1221.49	87.51
49.8922	1367	1236.73	130.27
49.9127	1327	1261.89	65.11
49.9331	1529	1306.56	222.44
49.9536	1543	1389.83	153.17
49.974	1543	1526.76	16.24
49.9945	1467	1610.73	-143.73
50.015	1484	1508.89	-24.89
50.0354	1446	1394.01	51.99
50.0559	1454	1340.14	113.86
50.0763	1414	1334.33	79.67
50.0968	1393	1371.15	21.85
50.1173	1464	1426.91	37.09
50.1377	1432	1407.07	24.93
50.1582	1399	1340.11	58.89
50.1786	1382	1303.43	78.57
50.1991	1365	1301.97	63.03
50.2195	1417	1331.32	85.68
50.24	1350	1358.77	-8.77
50.2605	1326	1327.15	-1.15
50.2809	1352	1281.53	70.47
50.3014	1331	1255.11	75.89
50.3218	1296	1247.15	48.85
50.3423	1340	1254.95	85.05
50.3627	1296	1272.25	23.75
50.3832	1240	1269.42	-29.42
50.4037	1210	1244.07	-34.07
50.4241	1218	1223.61	-5.61
50.4446	1209	1211.89	-2.89
50.465	1181	1205.7	-24.7
50.4855	1208	1202.31	5.69
50.5059	1207	1200.36	6.64
50.5264	1169	1199.84	-30.84
50.5469	1268	1200.88	67.12
50.5673	1225	1204.04	20.96
50.5878	1177	1210.74	-33.74
50.6082	1177	1223.56	-46.56
50.6287	1202	1240.81	-38.81
50.6491	1236	1242.35	-6.35
50.6696	1218	1228.18	-10.18
50.6901	1226	1219.14	6.86
50.7105	1149	1218.02	-69.02
50.731	1264	1223.95	40.05
50.7514	1176	1237.85	-61.85
50.7719	1191	1256.97	-65.97
50.7923	1110	1277.16	-167.16
50.8128	1194	1313.15	-119.15
50.8333	1208	1350.14	-142.14
50.8537	1197	1344.02	-147.02
50.8742	1146	1306.28	-160.28
[truncated: 447 more rows]

## Sheet: Figure 1l
2 Theta (degree)	Observed Intensity (arb. units)	Calculated Intensity (arb. units)	Difference (arb. units)	Bragg Peaks (degree)	Rwp
10.0001	894	959.297	-65.297	14.667	3.149%
10.0257	1010	960.306	49.694	14.689
10.0512	998	961.307	36.693	15.31
10.0768	1045	962.303	82.697	17.044
10.1024	947	963.292	-16.292	17.165
10.128	987	964.275	22.725	18.92
10.1535	935	965.252	-30.252	19.408
10.1791	973	966.223	6.777	20.811
10.2047	990	967.188	22.812	23.889
10.2302	1009	968.148	40.852	23.828
10.2558	968	969.102	-1.102	24.608
10.2814	976	970.051	5.949	24.72
10.307	984	970.995	13.005	25.381
10.3325	911	971.933	-60.933	26.93
10.3581	974	972.866	1.134	27.49
10.3837	985	973.795	11.205	28.103
10.4092	978	974.718	3.282	27.975
10.4348	1020	975.637	44.363	28.302
10.4604	1004	976.551	27.449	28.44
10.486	929	977.461	-48.461	28.475
10.5115	953	978.366	-25.366	28.981
10.5371	901	979.267	-78.267	29.138
10.5627	941	980.164	-39.164	29.435
10.5883	993	981.056	11.944	29.479
10.6138	1042	981.945	60.055	30.47
10.6394	950	982.829	-32.829	30.754
10.665	986	983.71	2.29	31.403
10.6905	949	984.587	-35.587	31.684
10.7161	979	985.461	-6.461	31.867
10.7417	1003	986.331	16.669	32.288
10.7673	979	987.197	-8.197	33.058
10.7928	1035	988.06	46.94	34.331
10.8184	1005	988.92	16.08	34.582
10.844	1003	989.777	13.223	35.245
10.8695	1004	990.63	13.37	35.386
10.8951	961	991.481	-30.481	35.934
10.9207	1038	992.328	45.672	36.433
10.9463	1024	993.173	30.827	37.137
10.9718	994	994.015	-0.015	37.046
10.9974	948	994.854	-46.854	37.074
11.023	960	995.691	-35.691	37.834
11.0485	981	996.525	-15.525	38.003
11.0741	959	997.356	-38.356	38.251
11.0997	1060	998.185	61.815	38.057
11.1253	973	999.012	-26.012	38.229
11.1508	961	999.837	-38.837	38.635
11.1764	1017	1000.66	16.34	38.775
11.202	963	1001.48	-38.48	39.117
11.2275	1049	1002.3	46.7	39.081
11.2531	1021	1003.11	17.89	39.25
11.2787	1022	1003.93	18.07	39.369
11.3043	966	1004.74	-38.74	39.34
11.3298	957	1005.55	-48.55	40.121
11.3554	966	1006.36	-40.36	39.938
11.381	1041	1007.17	33.83	40.678
11.4066	969	1007.97	-38.97	41.862
11.4321	977	1008.78	-31.78	41.751
11.4577	996	1009.58	-13.58	42.196
11.4833	1007	1010.38	-3.38	42.338
11.5088	1006	1011.18	-5.18	42.403
11.5344	1021	1011.98	9.02	42.763
11.56	1023	1012.78	10.22	43.634
11.5856	1026	1013.57	12.43	43.638
11.6111	953	1014.37	-61.37	43.546
11.6367	1044	1015.16	28.84	43.804
11.6623	980	1015.95	-35.95	44.18
11.6878	1006	1016.75	-10.75	44.156
11.7134	1033	1017.54	15.46	44.556
11.739	1028	1018.33	9.67	44.721
11.7646	1022	1019.12	2.88	44.558
11.7901	1018	1019.9	-1.9	44.838
11.8157	1013	1020.69	-7.69	44.788
11.8413	1010	1021.48	-11.48	44.791
11.8668	1039	1022.26	16.74	45.004
11.8924	1044	1023.05	20.95	45.288
11.918	1017	1023.84	-6.84	45.369
11.9436	1017	1024.62	-7.62	45.327
11.9691	992	1025.4	-33.4	45.685
11.9947	1054	1026.19	27.81	45.996
12.0203	1042	1026.97	15.03	46.211
12.0458	992	1027.75	-35.75	46.266
12.0714	955	1028.54	-73.54	46.492
12.097	1017	1029.32	-12.32	46.87
12.1226	1020	1030.1	-10.1	46.795
12.1481	1060	1030.88	29.12	47.202
12.1737	1086	1031.66	54.34	47.36
12.1993	1073	1032.44	40.56	47.565
12.2249	1013	1033.23	-20.23	48.066
12.2504	1017	1034.01	-17.01	48.441
12.276	1049	1034.79	14.21	48.743
12.3016	1065	1035.57	29.43	48.612
12.3271	1059	1036.35	22.65	48.849
12.3527	1097	1037.13	59.87	49.562
12.3783	1000	1037.91	-37.91	49.954
12.4039	1034	1038.7	-4.7	50.291
12.4294	1065	1039.48	25.52	50.451
12.455	1012	1040.26	-28.26	50.598
12.4806	1091	1041.04	49.96	50.532
12.5061	1063	1041.82	21.18	51.148
12.5317	1019	1042.63	-23.63	51.092
12.5573	1108	1043.41	64.59	50.938
12.5829	1025	1044.21	-19.21	51.353
12.6084	1094	1045.01	48.99	51.122
12.634	1087	1045.79	41.21	51.332
12.6596	1052	1046.59	5.41	51.965
12.6851	1057	1047.37	9.63	51.857
12.7107	1010	1048.16	-38.16	51.913
12.7363	1012	1048.95	-36.95	52.139
12.7619	1094	1049.73	44.27	52.089
12.7874	1061	1050.52	10.48	52.311
12.813	1071	1051.31	19.69	52.468
12.8386	1081	1052.1	28.9	52.664
12.8641	1025	1052.89	-27.89	52.47
12.8897	1015	1053.68	-38.68	52.869
12.9153	1044	1054.47	-10.47	52.963
12.9409	1060	1055.27	4.73	52.88
12.9664	1021	1056.06	-35.06	53.147
12.992	1066	1056.85	9.15	53.399
13.0176	1027	1057.65	-30.65	53.345
13.0432	1047	1058.44	-11.44	53.27
13.0687	1124	1059.24	64.76	53.796
13.0943	1055	1060.04	-5.04	53.94
13.1199	1095	1060.84	34.16	53.986
13.1454	1104	1061.64	42.36	54.306
13.171	1046	1062.44	-16.44	54.463
13.1966	1123	1063.25	59.75	54.389
13.2222	1056	1064.05	-8.05	54.995
13.2477	1063	1064.86	-1.86	55.344
13.2733	1093	1065.66	27.34	55.34
13.2989	1117	1066.47	50.53	55.491
13.3244	1057	1067.28	-10.28	55.803
13.35	1063	1068.1	-5.1	55.902
13.3756	1046	1068.91	-22.91	55.943
13.4012	1068	1069.73	-1.73	56.286
13.4267	1139	1070.55	68.45	56.155
13.4523	1091	1071.37	19.63	56.282
13.4779	1087	1072.19	14.81	56.496
13.5034	1006	1073.01	-67.01	56.411
13.529	1042	1073.84	-31.84	56.577
13.5546	1077	1074.67	2.33	57.076
13.5802	1083	1075.5	7.5	56.937
13.6057	1103	1076.37	26.63	56.985
13.6313	1056	1077.21	-21.21	57.404
13.6569	1089	1078.05	10.95	57.496
13.6824	1094	1078.91	15.09	57.644
13.708	1087	1079.76	7.24	57.802
13.7336	1131	1080.61	50.39	57.695
13.7592	1045	1081.47	-36.47	57.931
13.7847	1158	1082.34	75.66	57.648
13.8103	1081	1083.21	-2.21	57.741
13.8359	1092	1084.09	7.91	58.374
13.8615	1102	1084.98	17.02	58.68
13.887	1093	1085.87	7.13	58.558
13.9126	1049	1086.76	-37.76	58.422
13.9382	1080	1087.67	-7.67	58.678
13.9637	1067	1088.58	-21.58	58.75
13.9893	1147	1089.51	57.49	58.757
14.0149	1058	1090.45	-32.45	59.075
14.0405	1039	1091.4	-52.4	59.488
14.066	1083	1092.37	-9.37	59.334
14.0916	1095	1093.36	1.64	59.794
14.1172	1098	1094.37	3.63	59.885
14.1427	1091	1095.41	-4.41
14.1683	1105	1096.47	8.53
14.1939	1080	1097.57	-17.57
14.2195	1120	1098.71	21.29
14.245	1104	1099.91	4.09
14.2706	1149	1101.16	47.84
14.2962	1150	1102.5	47.5
14.3217	1144	1103.95	40.05
14.3473	1092	1105.57	-13.57
14.3729	1087	1107.44	-20.44
14.3985	1095	1109.71	-14.71
14.424	1144	1112.63	31.37
14.4496	1115	1116.56	-1.56
14.4752	1087	1121.96	-34.96
14.5007	1191	1129.36	61.64
14.5263	1118	1139.24	-21.24
14.5519	1130	1151.83	-21.83
14.5775	1184	1166.92	17.08
14.603	1203	1183.55	19.45
14.6286	1199	1199.71	-0.71
14.6542	1225	1212.34	12.66
14.6798	1231	1218.23	12.77
14.7053	1224	1215.88	8.12
14.7309	1240	1206.5	33.5
14.7565	1206	1193.08	12.92
14.782	1225	1178.7	46.3
14.8076	1167	1165.56	1.44
14.8332	1169	1154.81	14.19
14.8588	1165	1146.82	18.18
14.8843	1161	1141.45	19.55
14.9099	1118	1138.29	-20.29
14.9355	1111	1136.85	-25.85
14.961	1133	1136.71	-3.71
14.9866	1117	1137.59	-20.59
15.0122	1142	1139.41	2.59
15.0378	1157	1142.3	14.7
15.0633	1151	1146.64	4.36
15.0889	1172	1153.1	18.9
15.1145	1157	1162.62	-5.62
15.14	1223	1176.31	46.69
15.1656	1173	1195.19	-22.19
15.1912	1279	1219.87	59.13
15.2168	1322	1249.98	72.02
15.2423	1250	1283.62	-33.62
15.2679	1362	1316.64	45.36
15.2935	1329	1342.44	-13.44
15.319	1319	1353.85	-34.85
15.3446	1311	1347.47	-36.47
15.3702	1354	1325.92	28.08
15.3958	1295	1295.72	-0.72
15.4213	1220	1263.6	-43.6
15.4469	1227	1234.18	-7.18
15.4725	1183	1209.85	-26.85
15.4981	1222	1191.25	30.75
15.5236	1180	1177.98	2.02
15.5492	1201	1169.05	31.95
15.5748	1151	1163.34	-12.34
15.6003	1141	1159.86	-18.86
15.6259	1164	1157.81	6.19
15.6515	1190	1156.66	33.34
15.6771	1163	1156.08	6.92
15.7026	1214	1155.88	58.12
15.7282	1202	1155.92	46.08
15.7538	1180	1156.16	23.84
15.7793	1160	1156.55	3.45
15.8049	1147	1157.06	-10.06
15.8305	1196	1157.67	38.33
15.8561	1152	1158.38	-6.38
15.8816	1141	1159.17	-18.17
15.9072	1143	1160.03	-17.03
15.9328	1155	1160.95	-5.95
15.9583	1142	1161.95	-19.95
15.9839	1151	1163	-12
16.0095	1168	1164.12	3.88
16.0351	1227	1165.3	61.7
16.0606	1136	1166.54	-30.54
16.0862	1124	1167.84	-43.84
16.1118	1210	1169.21	40.79
16.1373	1185	1170.64	14.36
16.1629	1203	1172.15	30.85
16.1885	1192	1173.74	18.26
16.2141	1086	1175.42	-89.42
16.2396	1062	1177.18	-115.18
16.2652	1165	1179.05	-14.05
16.2908	1162	1181.04	-19.04
16.3164	1164	1183.14	-19.14
16.3419	1154	1185.39	-31.39
16.3675	1231	1187.79	43.21
16.3931	1216	1190.37	25.63
16.4186	1219	1193.15	25.85
16.4442	1186	1196.15	-10.15
16.4698	1176	1199.42	-23.42
16.4954	1177	1202.99	-25.99
16.5209	1233	1206.9	26.1
16.5465	1209	1211.23	-2.23
16.5721	1280	1216.03	63.97
16.5976	1230	1221.4	8.6
16.6232	1260	1227.44	32.56
16.6488	1311	1234.3	76.7
16.6744	1224	1242.16	-18.16
16.6999	1194	1251.26	-57.26
16.7255	1262	1261.99	0.01
16.7511	1238	1274.91	-36.91
16.7766	1330	1290.92	39.08
16.8022	1280	1311.44	-31.44
16.8278	1319	1338.68	-19.68
16.8534	1252	1375.87	-123.87
16.8789	1348	1427.5	-79.5
16.9045	1381	1499.4	-118.4
16.9301	1495	1598.71	-103.71
16.9556	1575	1733.24	-158.24
16.9812	1890	1910.07	-20.07
17.0068	2187	2132.37	54.63
17.0324	2442	2396.16	45.84
17.0579	2809	2691.27	117.73
17.0835	3319	3005.36	313.64
17.1091	3677	3318.81	358.19
17.1347	3904	3589.15	314.85
17.1602	3937	3746.34	190.66
17.1858	3975	3727.01	247.99
17.2114	3710	3524.28	185.72
17.2369	3299	3191.93	107.07
17.2625	2715	2808.53	-93.53
17.2881	2190	2440.21	-250.21
17.3137	1806	2124.96	-318.96
17.3392	1639	1876.29	-237.29
17.3648	1466	1692.16	-226.16
17.3904	1425	1562.32	-137.32
17.4159	1384	1473.71	-89.71
17.4415	1421	1413.98	7.02
17.4671	1384	1373.27	10.73
17.4927	1263	1344.61	-81.61
17.5182	1301	1323.53	-22.53
17.5438	1226	1307.32	-81.32
17.5694	1256	1294.42	-38.42
17.5949	1317	1283.88	33.12
17.6205	1252	1275.14	-23.14
17.6461	1283	1267.81	15.19
17.6717	1265	1261.62	3.38
17.6972	1179	1256.35	-77.35
17.7228	1190	1251.85	-61.85
17.7484	1220	1247.99	-27.99
17.7739	1208	1244.68	-36.68
17.7995	1227	1241.82	-14.82
17.8251	1165	1239.36	-74.36
17.8507	1172	1237.23	-65.23
17.8762	1263	1235.39	27.61
17.9018	1193	1233.8	-40.8
17.9274	1167	1232.43	-65.43
17.953	1233	1231.25	1.75
17.9785	1207	1230.23	-23.23
18.0041	1202	1229.37	-27.37
18.0297	1202	1228.63	-26.63
18.0552	1300	1228.01	71.99
18.0808	1238	1227.5	10.5
18.1064	1238	1227.07	10.93
18.132	1229	1226.73	2.27
18.1575	1334	1226.47	107.53
18.1831	1217	1226.27	-9.27
18.2087	1249	1226.13	22.87
18.2342	1252	1226.04	25.96
18.2598	1156	1226.01	-70.01
18.2854	1229	1226.02	2.98
18.311	1178	1226.08	-48.08
18.3365	1254	1226.17	27.83
18.3621	1235	1226.29	8.71
18.3877	1210	1226.45	-16.45
18.4132	1282	1226.64	55.36
18.4388	1184	1226.86	-42.86
18.4644	1270	1227.11	42.89
18.49	1225	1227.38	-2.38
18.5155	1178	1227.67	-49.67
18.5411	1232	1227.99	4.01
18.5667	1277	1228.34	48.66
18.5922	1247	1228.71	18.29
18.6178	1274	1229.11	44.89
18.6434	1253	1229.55	23.45
18.669	1178	1230.04	-52.04
18.6945	1257	1230.6	26.4
18.7201	1172	1231.26	-59.26
18.7457	1221	1232.08	-11.08
18.7713	1235	1233.09	1.91
18.7968	1213	1234.35	-21.35
18.8224	1244	1235.87	8.13
18.848	1283	1237.63	45.37
18.8735	1209	1239.47	-30.47
18.8991	1270	1241.13	28.87
18.9247	1225	1242.23	-17.23
18.9503	1210	1242.56	-32.56
18.9758	1268	1242.18	25.82
19.0014	1193	1241.35	-48.35
19.027	1208	1240.41	-32.41
19.0525	1312	1239.58	72.42
19.0781	1277	1238.98	38.02
19.1037	1159	1238.63	-79.63
19.1293	1252	1238.52	13.48
19.1548	1203	1238.59	-35.59
19.1804	1309	1238.8	70.2
19.206	1251	1239.1	11.9
19.2315	1229	1239.46	-10.46
19.2571	1231	1239.87	-8.87
19.2827	1257	1240.32	16.68
19.3083	1247	1240.8	6.2
19.3338	1267	1241.3	25.7
19.3594	1242	1241.82	0.18
19.385	1255	1242.33	12.67
19.4105	1253	1242.82	10.18
19.4361	1249	1243.28	5.72
19.4617	1296	1243.7	52.3
19.4873	1269	1244.09	24.91
19.5128	1252	1244.48	7.52
19.5384	1315	1244.88	70.12
19.564	1286	1245.29	40.71
19.5896	1328	1245.72	82.28
19.6151	1287	1246.15	40.85
19.6407	1283	1246.6	36.4
19.6663	1269	1247.06	21.94
19.6918	1296	1247.53	48.47
19.7174	1225	1247.99	-22.99
19.743	1275	1248.46	26.54
19.7686	1271	1248.93	22.07
19.7941	1339	1249.4	89.6
19.8197	1308	1249.88	58.12
19.8453	1317	1250.35	66.65
19.8708	1242	1250.82	-8.82
19.8964	1258	1251.29	6.71
19.922	1249	1251.77	-2.77
19.9476	1321	1252.24	68.76
19.9731	1200	1252.71	-52.71
19.9987	1314	1253.18	60.82
20.0243	1297	1253.66	43.34
20.0498	1265	1254.13	10.87
20.0754	1284	1254.6	29.4
20.101	1244	1255.08	-11.08
20.1266	1248	1255.55	-7.55
20.1521	1321	1256.03	64.97
20.1777	1296	1256.5	39.5
20.2033	1242	1256.98	-14.98
20.2288	1287	1257.46	29.54
20.2544	1243	1257.94	-14.94
20.28	1270	1258.42	11.58
20.3056	1332	1258.91	73.09
20.3311	1198	1259.4	-61.4
20.3567	1299	1259.9	39.1
20.3823	1238	1260.41	-22.41
20.4079	1228	1260.92	-32.92
20.4334	1324	1261.45	62.55
20.459	1341	1261.99	79.01
20.4846	1245	1262.55	-17.55
20.5101	1297	1263.13	33.87
20.5357	1270	1263.77	6.23
20.5613	1267	1264.46	2.54
20.5869	1226	1265.27	-39.27
20.6124	1284	1266.24	17.76
20.638	1310	1267.48	42.52
20.6636	1306	1269.08	36.92
20.6891	1356	1271.16	84.84
20.7147	1257	1273.79	-16.79
20.7403	1297	1276.93	20.07
20.7659	1284	1280.32	3.68
20.7914	1281	1283.35	-2.35
20.817	1294	1285.2	8.8
20.8426	1248	1285.38	-37.38
20.8681	1285	1284.07	0.93
20.8937	1300	1281.85	18.15
20.9193	1275	1279.4	-4.4
20.9449	1241	1277.21	-36.21
20.9704	1291	1275.52	15.48
20.996	1257	1274.36	-17.36
21.0216	1292	1273.65	18.35
21.0471	1331	1273.29	57.71
21.0727	1312	1273.18	38.82
21.0983	1283	1273.22	9.78
21.1239	1267	1273.37	-6.37
21.1494	1297	1273.59	23.41
21.175	1237	1273.84	-36.84
21.2006	1282	1274.12	7.88
21.2262	1260	1274.42	-14.42
21.2517	1307	1274.74	32.26
21.2773	1334	1275.07	58.93
21.3029	1333	1275.4	57.6
21.3284	1326	1275.75	50.25
21.354	1205	1276.09	-71.09
21.3796	1275	1276.45	-1.45
21.4052	1275	1276.8	-1.8
21.4307	1245	1277.16	-32.16
21.4563	1283	1277.53	5.47
21.4819	1304	1277.89	26.11
21.5074	1289	1278.26	10.74
21.533	1245	1278.63	-33.63
21.5586	1260	1278.99	-18.99
21.5842	1301	1279.36	21.64
21.6097	1321	1279.73	41.27
21.6353	1337	1280.1	56.9
21.6609	1312	1280.47	31.53
21.6864	1286	1280.84	5.16
21.712	1318	1281.21	36.79
21.7376	1300	1281.58	18.42
21.7632	1243	1281.95	-38.95
21.7887	1264	1282.33	-18.33
21.8143	1273	1282.7	-9.7
21.8399	1323	1283.07	39.93
21.8654	1297	1283.44	13.56
21.891	1334	1283.82	50.18
21.9166	1314	1284.19	29.81
21.9422	1273	1284.57	-11.57
21.9677	1279	1284.94	-5.94
21.9933	1342	1285.32	56.68
22.0189	1286	1285.7	0.3
22.0445	1257	1286.08	-29.08
22.07	1312	1286.46	25.54
22.0956	1360	1286.84	73.16
22.1212	1352	1287.22	64.78
22.1467	1295	1287.61	7.39
22.1723	1238	1288	-50
22.1979	1319	1288.39	30.61
22.2235	1329	1288.78	40.22
22.249	1289	1289.18	-0.18
22.2746	1310	1289.58	20.42
22.3002	1316	1289.98	26.02
22.3257	1246	1290.39	-44.39
22.3513	1234	1290.8	-56.8
22.3769	1268	1291.22	-23.22
22.4025	1227	1291.64	-64.64
22.428	1266	1292.07	-26.07
22.4536	1320	1292.5	27.5
22.4792	1287	1292.94	-5.94
22.5047	1277	1293.39	-16.39
22.5303	1220	1293.84	-73.84
22.5559	1270	1294.31	-24.31
22.5815	1274	1294.79	-20.79
22.607	1255	1295.27	-40.27
22.6326	1270	1295.76	-25.76
22.6582	1265	1296.27	-31.27
22.6837	1219	1296.8	-77.8
22.7093	1339	1297.33	41.67
22.7349	1288	1297.88	-9.88
22.7605	1395	1298.46	96.54
22.786	1300	1299.05	0.95
22.8116	1295	1299.66	-4.66
22.8372	1270	1300.3	-30.3
22.8628	1336	1300.96	35.04
22.8883	1303	1301.65	1.35
22.9139	1299	1302.38	-3.38
22.9395	1296	1303.14	-7.14
22.965	1354	1303.95	50.05
22.9906	1345	1304.8	40.2
23.0162	1316	1305.7	10.3
23.0418	1308	1306.66	1.34
23.0673	1351	1307.68	43.32
23.0929	1243	1308.78	-65.78
23.1185	1331	1309.96	21.04
23.144	1303	1311.23	-8.23
23.1696	1277	1312.62	-35.62
23.1952	1283	1314.12	-31.12
23.2208	1317	1315.78	1.22
23.2463	1331	1317.6	13.4
23.2719	1358	1319.62	38.38
23.2975	1287	1321.87	-34.87
23.323	1289	1324.39	-35.39
23.3486	1281	1327.24	-46.24
23.3742	1332	1330.48	1.52
23.3998	1353	1334.2	18.8
23.4253	1334	1338.5	-4.5
23.4509	1276	1343.53	-67.53
23.4765	1335	1349.46	-14.46
23.502	1403	1356.54	46.46
23.5276	1350	1365.13	-15.13
23.5532	1390	1375.75	14.25
23.5788	1406	1389.25	16.75
23.6043	1312	1406.99	-94.99
23.6299	1338	1431.26	-93.26
23.6555	1427	1465.65	-38.65
23.6811	1487	1515.38	-28.38
23.7066	1635	1587.2	47.8
23.7322	1684	1688.4	-4.4
23.7578	1935	1824.13	110.87
23.7833	2036	1990.81	45.19
23.8089	2072	2165.71	-93.71
23.8345	2278	2307.56	-29.56
23.8601	2364	2383.27	-19.27
23.8856	2327	2378.24	-51.24
23.9112	2222	2291.11	-69.11
23.9368	2051	2148.66	-97.66
23.9623	1891	1987.15	-96.15
23.9879	1819	1833.05	-14.05
24.0135	1702	1703.86	-1.86
24.0391	1596	1605.65	-9.65
24.0646	1590	1535.52	54.48
24.0902	1574	1487.21	86.79
24.1158	1452	1454.5	-2.5
24.1413	1397	1432.46	-35.46
24.1669	1474	1417.59	56.41
24.1925	1365	1407.66	-42.66
24.2181	1393	1401.33	-8.33
24.2436	1422	1397.84	24.16
24.2692	1348	1396.83	-48.83
24.2948	1341	1398.2	-57.2
24.3203	1436	1402.09	33.91
24.3459	1409	1408.91	0.09
24.3715	1403	1419.5	-16.5
24.3971	1452	1435.36	16.64
24.4226	1417	1459.05	-42.05
24.4482	1530	1494.54	35.46
24.4738	1578	1547.34	30.66
24.4994	1643	1624.06	18.94
24.5249	1677	1730.71	-53.71
24.5505	1912	1868.13	43.87
24.5761	2019	2021.57	-2.57
24.6016	2164	2151.02	12.98
24.6272	2129	2214.86	-85.86
24.6528	2227	2212.35	14.65
24.6784	2045	2164.06	-119.06
24.7039	2030	2083.71	-53.71
24.7295	1846	1982.77	-136.77
24.7551	1845	1873.71	-28.71
24.7806	1729	1767.91	-38.91
24.8062	1582	1670.76	-88.76
24.8318	1506	1587.28	-81.28
24.8574	1546	1521.47	24.53
24.8829	1444	1472.68	-28.68
24.9085	1444	1437.54	6.46
24.9341	1364	1412.37	-48.37
24.9596	1414	1394.15	19.85
24.9852	1389	1380.65	8.35
25.0108	1426	1370.36	55.64
25.0364	1354	1362.29	-8.29
25.0619	1319	1355.82	-36.82
25.0875	1319	1350.52	-31.52
25.1131	1351	1346.14	4.86
25.1386	1336	1342.49	-6.49
25.1642	1333	1339.43	-6.43
25.1898	1349	1336.88	12.12
25.2154	1316	1334.79	-18.79
25.2409	1314	1333.14	-19.14
25.2665	1380	1331.93	48.07
25.2921	1365	1331.19	33.81
25.3177	1357	1330.9	26.1
25.3432	1311	1330.96	-19.96
25.3688	1319	1330.99	-11.99
25.3944	1384	1330.49	53.51
25.4199	1339	1329.33	9.67
25.4455	1296	1327.73	-31.73
25.4711	1369	1325.9	43.1
25.4967	1274	1324.09	-50.09
25.5222	1274	1322.53	-48.53
25.5478	1346	1321.26	24.74
25.5734	1339	1320.32	18.68
25.5989	1324	1319.53	4.47
25.6245	1310	1318.88	-8.88
25.6501	1293	1318.38	-25.38
25.6757	1254	1317.92	-63.92
25.7012	1257	1317.53	-60.53
25.7268	1262	1317.18	-55.18
25.7524	1241	1316.87	-75.87
25.7779	1369	1316.75	52.25
25.8035	1289	1316.5	-27.5
25.8291	1362	1316.28	45.72
25.8547	1259	1316.16	-57.16
25.8802	1248	1315.99	-67.99
25.9058	1400	1315.83	84.17
25.9314	1331	1315.69	15.31
25.9569	1379	1315.56	63.44
25.9825	1291	1315.45	-24.45
26.0081	1353	1315.35	37.65
26.0337	1350	1315.26	34.74
26.0592	1333	1315.19	17.81
26.0848	1344	1315.13	28.87
26.1104	1266	1315.07	-49.07
26.136	1324	1315.03	8.97
26.1615	1315	1315	0
26.1871	1319	1314.98	4.02
26.2127	1317	1314.97	2.03
26.2382	1314	1314.97	-0.97
26.2638	1301	1314.98	-13.98
26.2894	1322	1315	7
26.315	1281	1315.03	-34.03
26.3405	1309	1315.07	-6.07
26.3661	1323	1315.13	7.87
26.3917	1294	1315.2	-21.2
26.4172	1303	1315.29	-12.29
26.4428	1346	1315.39	30.61
26.4684	1332	1315.51	16.49
26.494	1313	1315.66	-2.66
26.5195	1348	1315.83	32.17
26.5451	1261	1316.04	-55.04
26.5707	1259	1316.29	-57.29
26.5962	1337	1316.59	20.41
26.6218	1351	1316.95	34.05
26.6474	1313	1317.4	-4.4
26.673	1341	1317.97	23.03
26.6985	1327	1318.68	8.32
26.7241	1396	1319.63	76.37
26.7497	1303	1320.9	-17.9
26.7752	1337	1322.68	14.32
26.8008	1328	1325.24	2.76
26.8264	1266	1328.95	-62.95
26.852	1287	1334.24	-47.24
26.8775	1294	1341.31	-47.31
26.9031	1410	1349.17	60.83
26.9287	1393	1354.7	38.3
26.9543	1372	1355.35	16.65
26.9798	1355	1352.35	2.65
27.0054	1383	1347.26	35.74
27.031	1360	1340.95	19.05
27.0565	1399	1335.03	63.97
27.0821	1332	1330.53	1.47
27.1077	1320	1327.49	-7.49
27.1333	1362	1325.57	36.43
27.1588	1332	1324.46	7.54
27.1844	1281	1323.94	-42.94
27.21	1310	1323.87	-13.87
27.2355	1314	1324.2	-10.2
27.2611	1350	1324.94	25.06
27.2867	1322	1326.15	-4.15
27.3123	1278	1327.98	-49.98
27.3378	1332	1330.68	1.32
27.3634	1363	1334.66	28.34
27.389	1306	1340.56	-34.56
27.4145	1303	1349.18	-46.18
27.4401	1351	1360.93	-9.93
27.4657	1328	1374.04	-46.04
27.4913	1361	1382.76	-21.76
27.5168	1414	1382.93	31.07
27.5424	1402	1377.56	24.44
27.568	1374	1369.21	4.79
27.5935	1423	1358.88	64.12
27.6191	1337	1349.34	-12.34
27.6447	1288	1342.28	-54.28
27.6703	1339	1337.65	1.35
27.6958	1325	1334.84	-9.84
27.7214	1436	1333.35	102.65
27.747	1355	1332.86	22.14
27.7726	1312	1333.22	-21.22
27.7981	1307	1334.4	-27.4
27.8237	1333	1336.5	-3.5
27.8493	1429	1339.77	89.23
27.8748	1343	1344.64	-1.64
27.9004	1444	1351.76	92.24
27.926	1415	1361.69	53.31
27.9516	1479	1373.9	105.1
27.9771	1393	1385.81	7.19
28.0027	1387	1396.51	-9.51
28.0283	1417	1409.62	7.38
28.0538	1430	1427.39	2.61
28.0794	1379	1446.67	-67.67
28.105	1370	1457.45	-87.45
28.1306	1437	1453.33	-16.33
28.1561	1402	1441.47	-39.47
28.1817	1496	1426.19	69.81
28.2073	1356	1408.68	-52.68
28.2328	1429	1394.4	34.6
28.2584	1367	1386.61	-19.61
28.284	1322	1383.79	-61.79
28.3096	1338	1381.77	-43.77
28.3351	1358	1378.7	-20.7
28.3607	1381	1376.37	4.63
28.3863	1334	1375.74	-41.74
28.4118	1412	1377.67	34.33
28.4374	1338	1383.07	-45.07
28.463	1391	1388.93	2.07
28.4886	1364	1389.2	-25.2
28.5141	1383	1383.54	-0.54
28.5397	1349	1375.53	-26.53
28.5653	1360	1365.62	-5.62
28.5909	1309	1355.06	-46.06
28.6164	1316	1346.19	-30.19
28.642	1393	1339.71	53.29
28.6676	1326	1335.17	-9.17
28.6931	1358	1331.96	26.04
28.7187	1339	1329.66	9.34
28.7443	1279	1327.97	-48.97
28.7699	1355	1326.72	28.28
28.7954	1303	1325.79	-22.79
28.821	1393	1325.12	67.88
28.8466	1340	1324.62	15.38
28.8721	1353	1324.28	28.72
28.8977	1377	1324.08	52.92
28.9233	1339	1324.04	14.96
28.9489	1342	1324.12	17.88
28.9744	1337	1324.35	12.65
29	1346	1324.75	21.25
29.0256	1329	1325.38	3.62
29.0511	1388	1326.34	61.66
29.0767	1303	1327.72	-24.72
29.1023	1298	1329.49	-31.49
29.1279	1329	1331.21	-2.21
29.1534	1357	1332.22	24.78
29.179	1294	1332.59	-38.59
29.2046	1287	1332.87	-45.87
29.2301	1323	1333.22	-10.22
29.2557	1324	1333.91	-9.91
29.2813	1379	1335.48	43.52
29.3069	1325	1338.36	-13.36
29.3324	1293	1343.03	-50.03
29.358	1356	1350.15	5.85
29.3836	1412	1360.36	51.64
29.4092	1333	1373.23	-40.23
29.4347	1385	1385.71	-0.71
29.4603	1314	1393.67	-79.67
29.4859	1296	1394.89	-98.89
29.5114	1329	1389.43	-60.43
29.537	1381	1380.03	0.97
29.5626	1326	1369.04	-43.04
29.5882	1332	1357.89	-25.89
29.6137	1342	1348.43	-6.43
29.6393	1374	1341.39	32.61
29.6649	1343	1336.44	6.56
29.6904	1382	1332.98	49.02
29.716	1313	1330.53	-17.53
29.7416	1295	1328.74	-33.74
29.7672	1374	1327.42	46.58
29.7927	1346	1326.42	19.58
29.8183	1324	1325.67	-1.67
29.8439	1361	1325.09	35.91
29.8694	1312	1324.64	-12.64
29.895	1367	1324.3	42.7
29.9206	1362	1324.04	37.96
29.9462	1344	1323.85	20.15
29.9717	1322	1323.71	-1.71
29.9973	1344	1323.62	20.38
30.0229	1290	1323.58	-33.58
30.0484	1350	1323.57	26.43
30.074	1306	1323.6	-17.6
30.0996	1330	1323.67	6.33
30.1252	1300	1323.77	-23.77
30.1507	1316	1323.91	-7.91
30.1763	1314	1324.1	-10.1
30.2019	1362	1324.33	37.67
30.2275	1358	1324.63	33.37
30.253	1417	1325	92
30.2786	1320	1325.47	-5.47
30.3042	1333	1326.07	6.93
30.3297	1340	1326.87	13.13
30.3553	1409	1327.95	81.05
30.3809	1373	1329.43	43.57
30.4065	1390	1331.43	58.57
30.432	1317	1333.91	-16.91
30.4576	1333	1336.31	-3.31
30.4832	1399	1337.72	61.28
30.5087	1367	1338.16	28.84
30.5343	1319	1338.36	-19.36
30.5599	1392	1338.58	53.42
30.5855	1329	1339.06	-10.06
30.611	1344	1340.46	3.54
30.6366	1354	1343.41	10.59
30.6622	1353	1348.44	4.56
30.6877	1360	1356.05	3.95
30.7133	1305	1365.96	-60.96
30.7389	1319	1375.35	-56.35
30.7645	1351	1379.28	-28.28
30.79	1365	1377.01	-12.01
30.8156	1364	1372.03	-8.03
30.8412	1370	1365.3	4.7
30.8667	1331	1357.01	-26.01
30.8923	1320	1349.17	-29.17
30.9179	1389	1343.1	45.9
30.9435	1354	1338.8	15.2
30.969	1383	1335.8	47.2
30.9946	1347	1333.71	13.29
31.0202	1339	1332.22	6.78
31.0458	1371	1331.16	39.84
31.0713	1310	1330.38	-20.38
31.0969	1378	1329.82	48.18
31.1225	1288	1329.41	-41.41
31.148	1327	1329.13	-2.13
31.1736	1347	1328.94	18.06
31.1992	1341	1328.82	12.18
31.2248	1290	1328.78	-38.78
31.2503	1375	1328.78	46.22
31.2759	1350	1328.85	21.15
31.3015	1311	1328.96	-17.96
31.327	1314	1329.13	-15.13
31.3526	1319	1329.35	-10.35
31.3782	1301	1329.63	-28.63
31.4038	1373	1329.94	43.06
31.4293	1362	1330.28	31.72
31.4549	1373	1330.68	42.32
31.4805	1375	1331.17	43.83
31.506	1375	1331.79	43.21
31.5316	1402	1332.6	69.4
31.5572	1309	1333.68	-24.68
31.5828	1386	1335.18	50.82
31.6083	1399	1337.22	61.78
31.6339	1356	1339.88	16.12
31.6595	1321	1342.84	-21.84
31.685	1320	1345.21	-25.21
31.7106	1344	1346.46	-2.46
31.7362	1395	1347.31	47.69
31.7618	1388	1348.48	39.52
31.7873	1335	1350.18	-15.18
31.8129	1306	1352.81	-46.81
31.8385	1344	1356.23	-12.23
31.8641	1325	1358.7	-33.7
31.8896	1415	1358.55	56.45
31.9152	1310	1356.61	-46.61
31.9408	1375	1354.08	20.92
31.9663	1354	1350.87	3.13
31.9919	1402	1347.33	54.67
32.0175	1343	1344.36	-1.36
32.0431	1328	1342.33	-14.33
32.0686	1393	1341.18	51.82
32.0942	1331	1340.75	-9.75
32.1198	1318	1340.95	-22.95
32.1453	1313	1341.8	-28.8
32.1709	1327	1343.41	-16.41
32.1965	1322	1345.96	-23.96
32.2221	1332	1349.67	-17.67
32.2476	1339	1354.34	-15.34
32.2732	1454	1358.65	95.35
32.2988	1359	1360.47	-1.47
32.3243	1299	1359.54	-60.54
32.3499	1347	1357.47	-10.47
32.3755	1375	1354.69	20.31
32.4011	1283	1351.16	-68.16
32.4266	1413	1347.65	65.35
32.4522	1328	1344.88	-16.88
32.4778	1348	1342.92	5.08
32.5033	1395	1341.61	53.39
32.5289	1332	1340.76	-8.76
32.5545	1406	1340.22	65.78
32.5801	1382	1339.91	42.09
32.6056	1326	1339.76	-13.76
32.6312	1295	1339.73	-44.73
32.6568	1346	1339.8	6.2
32.6824	1348	1339.95	8.05
32.7079	1305	1340.17	-35.17
32.7335	1367	1340.45	26.55
32.7591	1387	1340.79	46.21
32.7846	1365	1341.19	23.81
32.8102	1333	1341.67	-8.67
32.8358	1303	1342.24	-39.24
32.8614	1370	1342.91	27.09
32.8869	1354	1343.73	10.27
32.9125	1364	1344.75	19.25
32.9381	1304	1346.05	-42.05
32.9636	1404	1347.75	56.25
32.9892	1400	1349.96	50.04
33.0148	1351	1352.64	-1.64
33.0404	1350	1355.23	-5.23
33.0659	1336	1356.76	-20.76
33.0915	1385	1356.95	28.05
33.1171	1413	1356.54	56.46
33.1426	1308	1355.84	-47.84
33.1682	1397	1354.79	42.21
33.1938	1362	1353.67	8.33
33.2194	1364	1352.86	11.14
33.2449	1370	1352.48	17.52
33.2705	1366	1352.44	13.56
33.2961	1279	1352.68	-73.68
33.3216	1384	1353.12	30.88
33.3472	1405	1353.73	51.27
33.3728	1321	1354.46	-33.46
33.3984	1305	1355.31	-50.31
33.4239	1302	1356.26	-54.26
33.4495	1357	1357.32	-0.32
33.4751	1357	1358.48	-1.48
33.5007	1331	1359.74	-28.74
33.5262	1346	1361.11	-15.11
33.5518	1377	1362.61	14.39
33.5774	1342	1364.24	-22.24
33.6029	1408	1366	42
33.6285	1437	1367.93	69.07
33.6541	1406	1370.04	35.96
33.6797	1331	1372.35	-41.35
33.7052	1391	1374.88	16.12
33.7308	1376	1377.67	-1.67
33.7564	1348	1380.76	-32.76
33.7819	1370	1384.18	-14.18
33.8075	1400	1388.01	11.99
33.8331	1393	1392.29	0.71
33.8587	1331	1397.12	-66.12
33.8842	1404	1402.6	1.4
33.9098	1419	1408.86	10.14
33.9354	1459	1416.05	42.95
33.9609	1349	1424.4	-75.4
33.9865	1420	1434.17	-14.17
34.0121	1410	1445.73	-35.73
34.0377	1352	1459.57	-107.57
34.0632	1386	1476.36	-90.36
34.0888	1510	1497.04	12.96
34.1144	1468	1522.98	-54.98
34.1399	1496	1556.12	-60.12
34.1655	1492	1599.4	-107.4
34.1911	1629	1657.15	-28.15
34.2167	1693	1735.6	-42.6
34.2422	1801	1842.72	-41.72
34.2678	1926	1984.62	-58.62
34.2934	2148	2152.9	-4.9
34.319	2308	2305.41	2.59
34.3445	2341	2386.92	-45.92
34.3701	2431	2403.07	27.93
34.3957	2445	2405.38	39.62
34.4212	2381	2413.25	-32.25
34.4468	2399	2431.89	-32.89
34.4724	2360	2496.13	-136.13
34.498	2599	2646.93	-47.93
34.5235	2707	2899.43	-192.43
34.5491	2969	3211.75	-242.75
34.5747	3195	3452.06	-257.06
34.6002	3366	3487.65	-121.65
34.6258	3488	3357.15	130.85
34.6514	3249	3170.63	78.37
34.677	3015	2938.19	76.81
34.7025	2787	2651.32	135.68
34.7281	2488	2365.08	122.92
34.7537	2188	2129.48	58.52
34.7792	1966	1953.23	12.77
34.8048	1793	1825.1	-32.1
34.8304	1758	1731.61	26.39
34.856	1561	1662.27	-101.27
34.8815	1572	1609.81	-37.81
34.9071	1494	1569.32	-75.32
34.9327	1459	1537.5	-78.5
34.9582	1499	1512.08	-13.08
34.9838	1443	1491.46	-48.46
35.0094	1430	1474.52	-44.52
35.035	1440	1460.46	-20.46
35.0605	1403	1448.66	-45.66
35.0861	1479	1438.68	40.32
35.1117	1427	1430.19	-3.19
35.1372	1343	1422.91	-79.91
35.1628	1402	1416.66	-14.66
35.1884	1393	1411.29	-18.29
35.214	1493	1406.68	86.32
35.2395	1383	1402.75	-19.75
35.2651	1367	1399.46	-32.46
35.2907	1354	1396.78	-42.78
35.3163	1351	1394.73	-43.73
35.3418	1390	1393.22	-3.22
35.3674	1405	1391.91	13.09
35.393	1410	1390.28	19.72
35.4185	1351	1388.13	-37.13
35.4441	1424	1385.81	38.19
35.4697	1420	1383.53	36.47
35.4953	1415	1381.2	33.8
35.5208	1414	1378.88	35.12
35.5464	1363	1376.76	-13.76
35.572	1345	1374.95	-29.95
35.5975	1372	1373.41	-1.41
35.6231	1407	1372.11	34.89
35.6487	1385	1370.98	14.02
35.6743	1404	1370	34
35.6998	1458	1369.14	88.86
35.7254	1347	1368.38	-21.38
35.751	1394	1367.7	26.3
35.7765	1405	1367.1	37.9
35.8021	1354	1366.57	-12.57
35.8277	1320	1366.1	-46.1
35.8533	1358	1365.71	-7.71
35.8788	1384	1365.37	18.63
35.9044	1340	1365.08	-25.08
35.93	1391	1364.81	26.19
35.9555	1344	1364.51	-20.51
35.9811	1355	1364.2	-9.2
36.0067	1426	1363.92	62.08
36.0323	1424	1363.65	60.35
36.0578	1322	1363.39	-41.39
36.0834	1404	1363.16	40.84
36.109	1346	1362.96	-16.96
36.1346	1338	1362.81	-24.81
36.1601	1331	1362.7	-31.7
36.1857	1377	1362.63	14.37
36.2113	1339	1362.6	-23.6
36.2368	1407	1362.62	44.38
36.2624	1427	1362.7	64.3
36.288	1397	1362.84	34.16
36.3136	1325	1363.09	-38.09
36.3391	1381	1363.46	17.54
36.3647	1382	1363.97	18.03
36.3903	1346	1364.61	-18.61
36.4158	1336	1365.19	-29.19
36.4414	1272	1365.47	-93.47
36.467	1354	1365.4	-11.4
36.4926	1381	1365.17	15.83
36.5181	1459	1364.86	94.14
36.5437	1326	1364.48	-38.48
36.5693	1373	1364.04	8.96
36.5948	1439	1363.65	75.35
36.6204	1371	1363.37	7.63
36.646	1379	1363.19	15.81
36.6716	1348	1363.11	-15.11
36.6971	1399	1363.09	35.91
36.7227	1251	1363.13	-112.13
36.7483	1337	1363.22	-26.22
36.7738	1396	1363.35	32.65
36.7994	1384	1363.52	20.48
36.825	1397	1363.73	33.27
36.8506	1349	1364	-15
36.8761	1346	1364.33	-18.33
36.9017	1379	1364.75	14.25
36.9273	1356	1365.28	-9.28
36.9529	1413	1365.96	47.04
36.9784	1337	1366.85	-29.85
37.004	1356	1367.96	-11.96
37.0296	1364	1369.2	-5.2
37.0551	1383	1370.28	12.72
37.0807	1407	1370.9	36.1
37.1063	1385	1371.04	13.96
37.1319	1377	1370.93	6.07
37.1574	1345	1370.66	-25.66
37.183	1373	1370.21	2.79
37.2086	1275	1369.68	-94.68
37.2341	1364	1369.21	-5.21
37.2597	1413	1368.88	44.12
37.2853	1382	1368.73	13.27
37.3109	1341	1368.71	-27.71
37.3364	1346	1368.82	-22.82
37.362	1307	1369.04	-62.04
37.3876	1385	1369.35	15.65
37.4131	1426	1369.73	56.27
37.4387	1421	1370.17	50.83
37.4643	1400	1370.68	29.32
37.4899	1320	1371.25	-51.25
37.5154	1430	1371.91	58.09
37.541	1389	1372.64	16.36
37.5666	1374	1373.46	0.54
37.5921	1417	1374.38	42.62
37.6177	1375	1375.43	-0.43
37.6433	1337	1376.62	-39.62
37.6689	1402	1377.98	24.02
37.6944	1384	1379.56	4.44
37.72	1408	1381.41	26.59
37.7456	1410	1383.59	26.41
37.7712	1390	1386.19	3.81
37.7967	1411	1389.26	21.74
37.8223	1438	1392.86	45.14
37.8479	1373	1397.07	-24.07
37.8734	1430	1402.14	27.86
37.899	1458	1408.54	49.46
37.9246	1430	1416.82	13.18
37.9502	1489	1427.66	61.34
37.9757	1463	1441.8	21.2
38.0013	1440	1459.55	-19.55
38.0269	1500	1479.58	20.42
38.0524	1508	1498.26	9.74
38.078	1492	1513.13	-21.13
38.1036	1550	1527.4	22.6
38.1292	1582	1546.62	35.38
38.1547	1531	1573.65	-42.65
38.1803	1619	1609.31	9.69
38.2059	1624	1652.21	-28.21
38.2314	1650	1691.8	-41.8
38.257	1698	1709.49	-11.49
38.2826	1674	1699.27	-25.27
38.3082	1736	1675.03	60.97
38.3337	1695	1647.28	47.72
38.3593	1700	1613.41	86.59
38.3849	1637	1572.5	64.5
38.4104	1595	1531.8	63.2
38.436	1592	1497.79	94.21
38.4616	1507	1471.89	35.11
38.4872	1415	1452.87	-37.87
38.5127	1416	1439.03	-23.03
38.5383	1387	1428.95	-41.95
38.5639	1400	1421.62	-21.62
38.5895	1465	1416.34	48.66
38.615	1363	1412.62	-49.62
38.6406	1401	1410.13	-9.13
38.6662	1428	1408.62	19.38
38.6917	1376	1408.07	-32.07
38.7173	1351	1408.44	-57.44
38.7429	1405	1409.53	-4.53
38.7685	1424	1411.04	12.96
38.794	1389	1412.71	-23.71
38.8196	1414	1414.83	-0.83
38.8452	1436	1417.9	18.1
38.8707	1477	1422.27	54.73
38.8963	1438	1428.32	9.68
38.9219	1455	1436.76	18.24
38.9475	1386	1448.69	-62.69
38.973	1476	1465.44	10.56
38.9986	1477	1488.26	-11.26
39.0242	1515	1517.32	-2.32
39.0497	1500	1548.97	-48.97
39.0753	1525	1574.07	-49.07
39.1009	1575	1584.38	-9.38
39.1265	1449	1582.65	-133.65
39.152	1577	1577.49	-0.49
39.1776	1548	1572.09	-24.09
39.2032	1605	1565.45	39.55
39.2287	1564	1559.51	4.49
39.2543	1556	1558.62	-2.62
39.2799	1651	1565.31	85.69
39.3055	1575	1577.68	-2.68
39.331	1594	1587.53	6.47
39.3566	1607	1585.45	21.55
39.3822	1610	1571.7	38.3
39.4078	1618	1553.81	64.19
39.4333	1523	1535.01	-12.01
39.4589	1509	1513.42	-4.42
39.4845	1517	1489.47	27.53
39.51	1558	1466.82	91.18
39.5356	1493	1448.06	44.94
39.5612	1440	1433.58	6.42
39.5868	1379	1422.67	-43.67
39.6123	1386	1414.45	-28.45
39.6379	1400	1408.19	-8.19
39.6635	1398	1403.36	-5.36
39.689	1398	1399.61	-1.61
39.7146	1406	1396.68	9.32
39.7402	1364	1394.39	-30.39
39.7658	1409	1392.65	16.35
39.7913	1386	1391.39	-5.39
39.8169	1380	1390.59	-10.59
39.8425	1441	1390.24	50.76
39.868	1381	1390.35	-9.35
39.8936	1406	1390.8	15.2
39.9192	1385	1391.24	-6.24
39.9448	1401	1391.17	9.83
39.9703	1371	1390.46	-19.46
39.9959	1414	1389.46	24.54
40.0215	1392	1388.44	3.56
40.047	1406	1387.35	18.65
40.0726	1398	1386.12	11.88
40.0982	1369	1384.88	-15.88
40.1238	1416	1383.75	32.25
40.1493	1328	1382.79	-54.79
40.1749	1367	1382.01	-15.01
40.2005	1337	1381.37	-44.37
40.2261	1342	1380.85	-38.85
40.2516	1394	1380.4	13.6
40.2772	1478	1380.03	97.97
40.3028	1404	1379.72	24.28
40.3283	1387	1379.47	7.53
40.3539	1412	1379.28	32.72
40.3795	1361	1379.14	-18.14
40.4051	1374	1379.05	-5.05
40.4306	1372	1379	-7
40.4562	1391	1378.99	12.01
40.4818	1352	1379.03	-27.03
40.5073	1363	1379.12	-16.12
40.5329	1410	1379.27	30.73
40.5585	1409	1379.51	29.49
40.5841	1389	1379.85	9.15
40.6096	1422	1380.31	41.69
40.6352	1381	1380.84	0.16
40.6608	1374	1381.31	-7.31
40.6863	1366	1381.53	-15.53
40.7119	1331	1381.49	-50.49
40.7375	1374	1381.31	-7.31
40.7631	1363	1381.11	-18.11
40.7886	1398	1380.86	17.14
40.8142	1396	1380.54	15.46
40.8398	1354	1380.2	-26.2
40.8653	1334	1379.92	-45.92
40.8909	1380	1379.72	0.28
40.9165	1460	1379.59	80.41
40.9421	1399	1379.53	19.47
40.9676	1373	1379.52	-6.52
40.9932	1357	1379.53	-22.53
41.0188	1392	1379.59	12.41
41.0444	1437	1379.66	57.34
41.0699	1329	1379.77	-50.77
41.0955	1370	1379.89	-9.89
41.1211	1382	1380.04	1.96
41.1466	1400	1380.21	19.79
41.1722	1349	1380.4	-31.4
41.1978	1343	1380.61	-37.61
41.2234	1401	1380.85	20.15
41.2489	1309	1381.11	-72.11
41.2745	1373	1381.4	-8.4
41.3001	1338	1381.73	-43.73
41.3256	1334	1382.09	-48.09
41.3512	1493	1382.51	110.49
41.3768	1399	1382.97	16.03
41.4024	1397	1383.5	13.5
41.4279	1329	1384.1	-55.1
41.4535	1355	1384.8	-29.8
41.4791	1346	1385.61	-39.61
41.5046	1376	1386.57	-10.57
41.5302	1366	1387.71	-21.71
41.5558	1398	1389.09	8.91
41.5814	1442	1390.78	51.22
41.6069	1375	1392.88	-17.88
41.6325	1432	1395.54	36.46
41.6581	1345	1398.92	-53.92
41.6836	1474	1403.22	70.78
41.7092	1351	1408.52	-57.52
41.7348	1339	1414.71	-75.71
41.7604	1334	1421.61	-87.61
41.7859	1400	1429.38	-29.38
41.8115	1415	1438.13	-23.13
41.8371	1381	1446.55	-65.55
41.8627	1366	1451.81	-85.81
41.8882	1404	1452.43	-48.43
41.9138	1448	1450.31	-2.31
41.9394	1407	1448	-41
41.9649	1434	1445.98	-11.98
41.9905	1397	1443.73	-46.73
42.0161	1414	1441.87	-27.87
42.0417	1459	1441.97	17.03
42.0672	1431	1445.31	-14.31
42.0928	1482	1452.64	29.36
42.1184	1373	1464.31	-91.31
42.1439	1426	1479.73	-53.73
42.1695	1461	1496.3	-35.3
42.1951	1456	1509.43	-53.43
42.2207	1466	1516.72	-50.72
42.2462	1408	1521.2	-113.2
42.2718	1428	1527	-99
42.2974	1485	1533.78	-48.78
42.3229	1456	1537.08	-81.08
42.3485	1505	1533.27	-28.27
42.3741	1522	1523.44	-1.44
42.3997	1510	1511.26	-1.26
42.4252	1484	1498.63	-14.63
42.4508	1536	1485.22	50.78
42.4764	1468	1470.83	-2.83
42.5019	1522	1456.48	65.52
42.5275	1472	1443.25	28.75
42.5531	1445	1431.75	13.25
42.5787	1382	1422.28	-40.28
42.6042	1351	1414.8	-63.8
42.6298	1449	1409.02	39.98
42.6554	1381	1404.56	-23.56
42.681	1424	1401.1	22.9
42.7065	1335	1398.39	-63.39
42.7321	1421	1396.25	24.75
42.7577	1407	1394.5	12.5
42.7832	1455	1393.03	61.97
42.8088	1436	1391.8	44.2
42.8344	1421	1390.76	30.24
42.86	1372	1389.88	-17.88
42.8855	1364	1389.14	-25.14
42.9111	1416	1388.5	27.5
42.9367	1383	1387.97	-4.97
42.9622	1364	1387.53	-23.53
42.9878	1383	1387.17	-4.17
43.0134	1360	1386.91	-26.91
43.039	1370	1386.71	-16.71
43.0645	1406	1386.59	19.41
43.0901	1371	1386.53	-15.53
43.1157	1424	1386.54	37.46
43.1412	1365	1386.62	-21.62
43.1668	1319	1386.77	-67.77
43.1924	1351	1387	-36
43.218	1360	1387.32	-27.32
43.2435	1366	1387.74	-21.74
43.2691	1409	1388.28	20.72
43.2947	1311	1388.96	-77.96
43.3202	1335	1389.83	-54.83
43.3458	1385	1390.94	-5.94
43.3714	1371	1392.33	-21.33
43.397	1420	1394.11	25.89
43.4225	1350	1396.41	-46.41
43.4481	1414	1399.41	14.59
43.4737	1430	1403.36	26.64
43.4993	1377	1408.57	-31.57
43.5248	1403	1415.39	-12.39
43.5504	1371	1424.09	-53.09
43.576	1468	1434.49	33.51
43.6015	1325	1445.18	-120.18
43.6271	1409	1453.24	-44.24
43.6527	1459	1456.19	2.81
43.6783	1530	1454.97	75.03
43.7038	1410	1452.56	-42.56
43.7294	1451	1450.36	0.64
43.755	1383	1447.48	-64.48
43.7805	1367	1442.88	-75.88
43.8061	1495	1436.65	58.35
43.8317	1432	1429.64	2.36
43.8573	1430	1423	7
43.8828	1412	1417.43	-5.43
43.9084	1471	1412.81	58.19
43.934	1488	1408.62	79.38
43.9595	1392	1404.69	-12.69
43.9851	1430	1401.26	28.74
44.0107	1376	1398.55	-22.55
44.0363	1407	1396.61	10.39
44.0618	1382	1395.38	-13.38
44.0874	1357	1394.77	-37.77
44.113	1375	1394.7	-19.7
44.1385	1451	1394.97	56.03
44.1641	1347	1395.24	-48.24
44.1897	1457	1395.15	61.85
44.2153	1412	1394.63	17.37
44.2408	1374	1393.94	-19.94
44.2664	1350	1393.31	-43.31
44.292	1397	1392.71	4.29
44.3176	1439	1392.05	46.95
44.3431	1377	1391.39	-14.39
44.3687	1391	1390.91	0.09
44.3943	1343	1390.73	-47.73
44.4198	1371	1390.9	-19.9
44.4454	1425	1391.44	33.56
44.471	1383	1392.39	-9.39
44.4966	1390	1393.71	-3.71
44.5221	1367	1395.28	-28.28
44.5477	1333	1396.81	-63.81
44.5733	1403	1398.07	4.93
44.5988	1461	1399.18	61.82
44.6244	1404	1400.55	3.45
44.65	1418	1402.51	15.49
44.6756	1445	1405.19	39.81
44.7011	1441	1408.7	32.3
44.7267	1408	1413.14	-5.14
44.7523	1444	1418.22	25.78
44.7778	1396	1422.88	-26.88
44.8034	1352	1425.71	-73.71
44.829	1443	1426.2	16.8
44.8546	1426	1424.98	1.02
44.8801	1402	1422.94	-20.94
44.9057	1377	1420.46	-43.46
44.9313	1410	1417.5	-7.5
44.9568	1381	1414.13	-33.13
44.9824	1394	1410.68	-16.68
45.008	1376	1407.48	-31.48
45.0336	1337	1404.8	-67.8
45.0591	1315	1402.85	-87.85
45.0847	1377	1401.7	-24.7
45.1103	1351	1401.34	-50.34
45.1359	1362	1401.71	-39.71
45.1614	1500	1402.85	97.15
45.187	1467	1404.99	62.01
45.2126	1376	1408.37	-32.37
45.2381	1404	1413.18	-9.18
45.2637	1402	1419.35	-17.35
45.2893	1382	1426.06	-44.06
45.3149	1334	1431.54	-97.54
45.3404	1347	1433.94	-86.94
45.366	1449	1433.12	15.88
45.3916	1405	1430.58	-25.58
45.4171	1442	1427.57	14.43
45.4427	1481	1424.13	56.87
45.4683	1404	1419.85	-15.85
45.4939	1381	1415.01	-34.01
45.5194	1385	1410.44	-25.44
45.545	1366	1406.8	-40.8
45.5706	1418	1404.4	13.6
45.5961	1331	1403.23	-72.23
45.6217	1425	1403.11	21.89
45.6473	1386	1403.59	-17.59
45.6729	1345	1403.94	-58.94
45.6984	1424	1403.46	20.54
45.724	1389	1402.13	-13.13
45.7496	1373	1400.51	-27.51
45.7751	1387	1398.94	-11.94
45.8007	1355	1397.35	-42.35
45.8263	1404	1395.51	8.49
45.8519	1371	1393.51	-22.51
45.8774	1395	1391.63	3.37
45.903	1383	1390.06	-7.06
45.9286	1442	1388.83	53.17
45.9542	1445	1387.9	57.1
45.9797	1379	1387.19	-8.19
46.0053	1352	1386.63	-34.63
46.0309	1426	1386.17	39.83
46.0564	1372	1385.8	-13.8
46.082	1386	1385.53	0.47
46.1076	1344	1385.35	-41.35
46.1332	1377	1385.24	-8.24
46.1587	1421	1385.21	35.79
46.1843	1429	1385.27	43.73
46.2099	1334	1385.4	-51.4
46.2354	1361	1385.55	-24.55
46.261	1351	1385.65	-34.65
46.2866	1386	1385.63	0.37
46.3122	1393	1385.52	7.48
46.3377	1365	1385.41	-20.41
46.3633	1389	1385.31	3.69
46.3889	1310	1385.23	-75.23
46.4144	1297	1385.14	-88.14
46.44	1345	1385.06	-40.06
46.4656	1329	1385.02	-56.02
46.4912	1403	1385.01	17.99
46.5167	1394	1385.04	8.96
46.5423	1397	1385.11	11.89
46.5679	1386	1385.26	0.74
46.5934	1360	1385.49	-25.49
46.619	1390	1385.82	4.18
46.6446	1347	1386.26	-39.26
46.6702	1405	1386.85	18.15
46.6957	1331	1387.65	-56.65
46.7213	1386	1388.68	-2.68
46.7469	1392	1389.93	2.07
46.7725	1412	1391.31	20.69
46.798	1381	1392.65	-11.65
46.8236	1415	1393.79	21.21
46.8492	1429	1394.63	34.37
46.8747	1330	1395.02	-65.02
46.9003	1450	1394.92	55.08
46.9259	1389	1394.47	-5.47
46.9515	1366	1393.91	-27.91
46.977	1407	1393.38	13.62
47.0026	1345	1392.86	-47.86
47.0282	1341	1392.4	-51.4
47.0537	1335	1392.13	-57.13
47.0793	1438	1392.21	45.79
47.1049	1409	1392.73	16.27
47.1305	1437	1393.68	43.32
47.156	1429	1394.91	34.09
47.1816	1387	1396.08	-9.08
47.2072	1381	1396.76	-15.76
47.2327	1428	1396.8	31.2
47.2583	1384	1396.51	-12.51
47.2839	1413	1396.22	16.78
47.3095	1381	1395.98	-14.98
47.335	1386	1395.57	-9.57
47.3606	1423	1394.81	28.19
47.3862	1358	1393.78	-35.78
47.4117	1419	1392.74	26.26
47.4373	1373	1391.86	-18.86
47.4629	1305	1391.17	-86.17
47.4885	1341	1390.63	-49.63
47.514	1336	1390.17	-54.17
47.5396	1437	1389.78	47.22
47.5652	1351	1389.46	-38.46
47.5908	1339	1389.24	-50.24
47.6163	1411	1389.1	21.9
47.6419	1333	1389.05	-56.05
47.6675	1443	1389.08	53.92
47.693	1454	1389.09	64.91
47.7186	1355	1389.22	-34.22
47.7442	1451	1389.4	61.6
47.7698	1327	1389.6	-62.6
47.7953	1457	1389.88	67.12
47.8209	1410	1390.22	19.78
47.8465	1472	1390.61	81.39
47.872	1430	1391.05	38.95
47.8976	1370	1391.55	-21.55
47.9232	1387	1392.12	-5.12
47.9488	1356	1392.74	-36.74
47.9743	1371	1393.44	-22.44
47.9999	1374	1394.23	-20.23
48.0255	1387	1395.1	-8.1
48.051	1421	1396.08	24.92
48.0766	1415	1397.18	17.82
48.1022	1390	1398.43	-8.43
48.1278	1368	1399.83	-31.83
48.1533	1415	1401.44	13.56
48.1789	1389	1403.28	-14.28
48.2045	1417	1405.41	11.59
48.23	1400	1407.9	-7.9
48.2556	1390	1410.81	-20.81
48.2812	1371	1414.26	-43.26
48.3068	1366	1418.39	-52.39
48.3323	1395	1423.38	-28.38
48.3579	1406	1429.43	-23.43
48.3835	1359	1436.79	-77.79
48.4091	1372	1445.67	-73.67
48.4346	1472	1456.37	15.63
48.4602	1514	1469.36	44.64
48.4858	1489	1485.54	3.46
48.5113	1527	1505.97	21.03
48.5369	1605	1531.31	73.69
48.5625	1640	1560.84	79.16
48.5881	1687	1591.76	95.24
48.6136	1684	1620.28	63.72
48.6392	1639	1645.4	-6.4
48.6648	1677	1670.34	6.66
48.6903	1610	1697.27	-87.27
48.7159	1761	1721.21	39.79
48.7415	1686	1731.33	-45.33
48.7671	1649	1721.4	-72.4
48.7926	1721	1697.24	23.76
48.8182	1623	1669.61	-46.61
48.8438	1574	1643.65	-69.65
48.8693	1618	1617.48	0.52
48.8949	1609	1588.23	20.77
48.9205	1591	1557.05	33.95
48.9461	1535	1527.58	7.42
48.9716	1514	1502.41	11.59
48.9972	1548	1482.11	65.89
49.0228	1474	1466.15	7.85
49.0483	1472	1453.67	18.33
49.0739	1445	1443.87	1.13
49.0995	1458	1436.12	21.88
49.1251	1527	1429.93	97.07
49.1506	1417	1424.93	-7.93
49.1762	1461	1420.86	40.14
49.2018	1526	1417.53	108.47
49.2274	1402	1414.78	-12.78
49.2529	1470	1412.52	57.48
49.2785	1457	1410.64	46.36
49.3041	1432	1409.1	22.9
49.3296	1438	1407.83	30.17
49.3552	1432	1406.82	25.18
49.3808	1391	1406.03	-15.03
49.4064	1384	1405.45	-21.45
49.4319	1432	1405.07	26.93
49.4575	1393	1404.88	-11.88
49.4831	1407	1404.88	2.12
49.5086	1443	1405.03	37.97
49.5342	1383	1405.26	-22.26
49.5598	1454	1405.48	48.52
49.5854	1420	1405.61	14.39
49.6109	1395	1405.7	-10.7
49.6365	1407	1405.85	1.15
49.6621	1400	1406.11	-6.11
49.6876	1342	1406.47	-64.47
49.7132	1543	1406.91	136.09
49.7388	1453	1407.45	45.55
49.7644	1386	1408.14	-22.14
49.7899	1437	1409.06	27.94
49.8155	1468	1410.23	57.77
49.8411	1404	1411.69	-7.69
49.8666	1431	1413.48	17.52
49.8922	1438	1415.64	22.36
49.9178	1426	1418.22	7.78
49.9434	1362	1421.28	-59.28
49.9689	1386	1424.91	-38.91
49.9945	1453	1429.27	23.73
50.0201	1470	1434.6	35.4
50.0457	1412	1441.2	-29.2
50.0712	1495	1449.46	45.54
50.0968	1465	1459.9	5.1
50.1224	1504	1473.21	30.79
50.1479	1497	1490.28	6.72
50.1735	1530	1512.08	17.92
50.1991	1569	1539.29	29.71
50.2247	1472	1571.31	-99.31
50.2502	1624	1604.66	19.34
50.2758	1557	1632.31	-75.31
50.3014	1695	1647.19	47.81
50.3269	1722	1648.86	73.14
50.3525	1636	1644.13	-8.13
50.3781	1626	1639.85	-13.85
50.4037	1667	1637.53	29.47
50.4292	1690	1634.46	55.54
50.4548	1602	1628.57	-26.57
50.4804	1631	1620.67	10.33
50.5059	1659	1611.68	47.32
50.5315	1588	1600.31	-12.31
50.5571	1545	1585.3	-40.3
50.5827	1548	1568.11	-20.11
50.6082	1566	1551.55	14.45
50.6338	1533	1536.87	-3.87
50.6594	1491	1523.07	-32.07
50.6849	1559	1508.67	50.33
50.7105	1456	1493.75	-37.75
50.7361	1487	1479.65	7.35
50.7617	1467	1467.59	-0.59
50.7872	1454	1457.99	-3.99
50.8128	1421	1450.75	-29.75
50.8384	1466	1445.55	20.45
50.864	1471	1442.07	28.93
50.8895	1443	1439.98	3.02
50.9151	1442	1438.94	3.06
50.9407	1368	1438.66	-70.66
50.9662	1433	1439.04	-6.04
50.9918	1401	1440.27	-39.27
51.0174	1469	1442.58	26.42
51.043	1436	1445.91	-9.91
51.0685	1410	1449.73	-39.73
51.0941	1442	1453.14	-11.14
51.1197	1383	1455.3	-72.3
51.1452	1430	1456.13	-26.13
51.1708	1417	1456.46	-39.46
51.1964	1451	1457.34	-6.34
51.222	1416	1459.29	-43.29
51.2475	1391	1462.18	-71.18
51.2731	1428	1465.47	-37.47
51.2987	1413	1468.29	-55.29
51.3242	1449	1469.42	-20.42
51.3498	1451	1467.92	-16.92
51.3754	1427	1464.2	-37.2
51.401	1432	1459.68	-27.68
51.4265	1446	1455.48	-9.48
51.4521	1458	1451.61	6.39
51.4777	1470	1447.44	22.56
51.5032	1438	1442.67	-4.67
51.5288	1464	1437.76	26.24
51.5544	1437	1433.37	3.63
51.58	1396	1429.93	-33.93
51.6055	1409	1427.58	-18.58
51.6311	1372	1426.29	-54.29
51.6567	1414	1426.01	-12.01
51.6823	1420	1426.74	-6.74
51.7078	1443	1428.51	14.49
51.7334	1393	1431.44	-38.44
51.759	1417	1435.63	-18.63
51.7845	1427	1441.11	-14.11
51.8101	1478	1447.62	30.38
51.8357	1430	1454.45	-24.45
51.8613	1453	1460.63	-7.63
51.8868	1541	1465.5	75.5
51.9124	1446	1469	-23
51.938	1464	1471.14	-7.14
51.9635	1431	1471.66	-40.66
51.9891	1484	1470.33	13.67
52.0147	1430	1467.46	-37.46
52.0403	1455	1463.81	-8.81
52.0658	1470	1459.87	10.13
52.0914	1411	1455.62	-44.62
52.117	1439	1450.97	-11.97
52.1425	1435	1446.23	-11.23
52.1681	1475	1441.99	33.01
52.1937	1433	1438.71	-5.71
52.2193	1408	1436.47	-28.47
52.2448	1425	1435.24	-10.24
52.2704	1387	1434.99	-47.99
52.296	1384	1435.88	-51.88
52.3215	1361	1438.05	-77.05
52.3471	1403	1441.73	-38.73
52.3727	1452	1447	5
52.3983	1362	1453.7	-91.7
52.4238	1508	1461.11	46.89
52.4494	1502	1467.79	34.21
52.475	1469	1472.22	-3.22
52.5006	1443	1474.08	-31.08
52.5261	1436	1474.72	-38.72
52.5517	1430	1475.8	-45.8
52.5773	1465	1477.98	-12.98
52.6028	1503	1480.62	22.38
52.6284	1424	1482.44	-58.44
52.654	1508	1482.39	25.61
52.6796	1526	1480.29	45.71
52.7051	1510	1477.05	32.95
52.7307	1487	1474.22	12.78
52.7563	1538	1472.88	65.12
52.7818	1505	1473.1	31.9
52.8074	1597	1474.05	122.95
52.833	1561	1474.58	86.42
52.8586	1562	1473.61	88.39
52.8841	1512	1470.55	41.45
52.9097	1614	1465.87	148.13
52.9353	1464	1460.81	3.19
52.9608	1504	1456.37	47.63
52.9864	1582	1452.66	129.34
53.012	1490	1449.16	40.84
53.0376	1531	1445.48	85.52
53.0631	1443	1441.81	1.19
53.0887	1555	1438.6	116.4
53.1143	1445	1436.01	8.99
53.1398	1433	1433.81	-0.81
53.1654	1408	1431.72	-23.72
53.191	1433	1429.71	3.29
53.2166	1484	1427.98	56.02
53.2421	1457	1426.56	30.44
53.2677	1453	1425.29	27.71
53.2933	1463	1423.9	39.1
53.3189	1426	1422.34	3.66
53.3444	1419	1420.75	-1.75
53.37	1493	1419.25	73.75
53.3956	1478	1417.84	60.16
53.4211	1418	1416.42	1.58
53.4467	1423	1414.99	8.01
53.4723	1440	1413.65	26.35
53.4979	1474	1412.48	61.52
53.5234	1441	1411.5	29.5
53.549	1394	1410.63	-16.63
53.5746	1411	1409.87	1.13
53.6001	1400	1409.2	-9.2
53.6257	1434	1408.67	25.33
53.6513	1419	1408.28	10.72
53.6769	1398	1408.04	-10.04
53.7024	1417	1407.92	9.08
53.728	1353	1407.95	-54.95
53.7536	1364	1408.07	-44.07
53.7791	1428	1408.26	19.74
53.8047	1479	1408.49	70.51
53.8303	1313	1408.77	-95.77
53.8559	1399	1409.14	-10.14
53.8814	1361	1409.65	-48.65
53.907	1411	1410.29	0.71
53.9326	1383	1411.01	-28.01
53.9581	1398	1411.7	-13.7
53.9837	1359	1412.22	-53.22
54.0093	1360	1412.55	-52.55
54.0349	1344	1412.78	-68.78
54.0604	1488	1413.07	74.93
54.086	1303	1413.55	-110.55
54.1116	1372	1414.25	-42.25
54.1372	1475	1415.17	59.83
54.1627	1424	1416.36	7.64
54.1883	1358	1417.93	-59.93
54.2139	1486	1419.97	66.03
54.2394	1451	1422.42	28.58
54.265	1366	1424.96	-58.96
54.2906	1373	1427.01	-54.01
54.3162	1526	1428.03	97.97
54.3417	1435	1427.96	7.04
54.3673	1419	1427.26	-8.26
54.3929	1467	1426.43	40.57
54.4184	1439	1425.62	13.38
54.444	1422	1424.66	-2.66
54.4696	1409	1423.32	-14.32
54.4952	1386	1421.64	-35.64
54.5207	1465	1419.89	45.11
54.5463	1377	1418.33	-41.33
54.5719	1376	1417.1	-41.1
54.5974	1461	1416.22	44.78
54.623	1419	1415.67	3.33
54.6486	1460	1415.44	44.56
54.6742	1406	1415.52	-9.52
54.6997	1403	1415.92	-12.92
54.7253	1428	1416.67	11.33
54.7509	1362	1417.81	-55.81
54.7764	1357	1419.4	-62.4
54.802	1470	1421.54	48.46
54.8276	1457	1424.33	32.67
54.8532	1436	1427.94	8.06
54.8787	1417	1432.5	-15.5
54.9043	1490	1438.05	51.95
54.9299	1433	1444.34	-11.34
54.9555	1536	1450.61	85.39
54.981	1524	1455.58	68.42
55.0066	1442	1458.13	-16.13
55.0322	1464	1458.27	5.73
55.0577	1437	1457.15	-20.15
55.0833	1561	1456.01	104.99
55.1089	1559	1455.33	103.67
55.1345	1501	1454.85	46.15
55.16	1518	1454.2	63.8
55.1856	1489	1453.57	35.43
55.2112	1490	1453.65	36.35
55.2367	1478	1455.08	22.92
55.2623	1459	1458.08	0.92
55.2879	1457	1462.16	-5.16
55.3135	1523	1466.1	56.9
55.339	1490	1468.26	21.74
55.3646	1571	1467.68	103.32
55.3902	1573	1464.89	108.11
55.4157	1525	1461.28	63.72
55.4413	1543	1457.85	85.15
55.4669	1554	1454.61	99.39
55.4925	1541	1450.95	90.05
55.518	1535	1446.45	88.55
55.5436	1479	1441.39	37.61
55.5692	1494	1436.43	57.57
55.5947	1433	1432.07	0.93
55.6203	1451	1428.53	22.47
55.6459	1451	1425.79	25.21
55.6715	1493	1423.75	69.25
55.697	1531	1422.33	108.67
55.7226	1405	1421.42	-16.42
55.7482	1424	1420.96	3.04
55.7738	1444	1420.89	23.11
55.7993	1432	1421.15	10.85
55.8249	1454	1421.75	32.25
55.8505	1467	1422.71	44.29
55.876	1475	1424.09	50.91
55.9016	1411	1426	-15
55.9272	1428	1428.53	-0.53
55.9528	1432	1431.83	0.17
55.9783	1485	1436.12	48.88
56.0039	1475	1441.64	33.36
56.0295	1491	1448.66	42.34
56.055	1473	1457.31	15.69
56.0806	1442	1467.36	-25.36
56.1062	1423	1477.83	-54.83
56.1318	1466	1486.81	-20.81
56.1573	1460	1492.14	-32.14
56.1829	1545	1493.02	51.98
56.2085	1464	1490.78	-26.78
56.234	1445	1487.56	-42.56
56.2596	1431	1484.62	-53.62
56.2852	1472	1481.74	-9.74
56.3108	1479	1478.05	0.95
56.3363	1467	1473.2	-6.2
56.3619	1491	1467.9	23.1
56.3875	1449	1463.25	-14.25
56.413	1530	1459.95	70.05
56.4386	1544	1458.09	85.91
56.4642	1453	1457.25	-4.25
56.4898	1472	1456.72	15.28
56.5153	1508	1455.92	52.08
56.5409	1524	1454.58	69.42
56.5665	1552	1452.67	99.33
56.5921	1541	1450.18	90.82
56.6176	1519	1447.15	71.85
56.6432	1475	1443.76	31.24
56.6688	1547	1440.16	106.84
56.6943	1499	1436.5	62.5
56.7199	1447	1432.84	14.16
56.7455	1507	1429.21	77.79
56.7711	1471	1425.7	45.3
56.7966	1491	1422.47	68.53
56.8222	1420	1419.69	0.31
56.8478	1472	1417.42	54.58
56.8733	1473	1415.64	57.36
56.8989	1407	1414.28	-7.28
56.9245	1379	1413.25	-34.25
56.9501	1413	1412.47	0.53
56.9756	1379	1411.85	-32.85
57.0012	1487	1411.34	75.66
57.0268	1470	1410.92	59.08
57.0523	1432	1410.52	21.48
57.0779	1354	1410.08	-56.08
57.1035	1435	1409.56	25.44
57.1291	1389	1408.99	-19.99
57.1546	1431	1408.42	22.58
57.1802	1476	1407.89	68.11
57.2058	1413	1407.42	5.58
57.2313	1425	1407	18
57.2569	1492	1406.62	85.38
57.2825	1430	1406.29	23.71
57.3081	1444	1406.04	37.96
57.3336	1377	1405.9	-28.9
57.3592	1378	1405.91	-27.91
57.3848	1476	1406.06	69.94
57.4104	1447	1406.35	40.65
57.4359	1372	1406.8	-34.8
57.4615	1347	1407.37	-60.37
57.4871	1459	1408.07	50.93
57.5126	1450	1408.88	41.12
57.5382	1426	1409.84	16.16
57.5638	1407	1411	-4
57.5894	1418	1412.33	5.67
57.6149	1499	1413.71	85.29
57.6405	1447	1414.95	32.05
57.6661	1400	1415.92	-15.92
57.6916	1516	1416.67	99.33
57.7172	1404	1417.37	-13.37
57.7428	1387	1418.09	-31.09
57.7684	1417	1418.76	-1.76
57.7939	1376	1419.12	-43.12
57.8195	1399	1419.04	-20.04
57.8451	1377	1418.55	-41.55
57.8706	1467	1417.9	49.1
57.8962	1348	1417.23	-69.23
57.9218	1428	1416.53	11.47
57.9474	1424	1415.68	8.32
57.9729	1439	1414.63	24.37
57.9985	1396	1413.49	-17.49
58.0241	1400	1412.42	-12.42
58.0496	1449	1411.53	37.47
58.0752	1404	1410.85	-6.85
58.1008	1488	1410.35	77.65
58.1264	1430	1410.04	19.96
58.1519	1452	1409.96	42.04
58.1775	1447	1410.18	36.82
58.2031	1386	1410.76	-24.76
58.2287	1371	1411.75	-40.75
58.2542	1440	1413.18	26.82
58.2798	1362	1415.05	-53.05
58.3054	1424	1417.24	6.76
58.3309	1443	1419.46	23.54
58.3565	1446	1421.25	24.75
58.3821	1417	1422.18	-5.18
58.4077	1444	1422.2	21.8
58.4332	1395	1421.66	-26.66
58.4588	1428	1421.05	6.95
58.4844	1412	1420.62	-8.62
58.5099	1416	1420.34	-4.34
58.5355	1413	1420.04	-7.04
58.5611	1502	1419.65	82.35
58.5867	1401	1419.27	-18.27
58.6122	1473	1419.08	53.92
58.6378	1471	1419.13	51.87
58.6634	1452	1419.28	32.72
58.6889	1478	1419.33	58.67
58.7145	1423	1419.13	3.87
58.7401	1469	1418.68	50.32
58.7657	1446	1418	28
58.7912	1497	1417.19	79.81
58.8168	1443	1416.29	26.71
58.8424	1369	1415.35	-46.35
58.8679	1452	1414.36	37.64
58.8935	1437	1413.36	23.64
58.9191	1412	1412.35	-0.35
58.9447	1392	1411.39	-19.39
58.9702	1412	1410.53	1.47
58.9958	1445	1409.83	35.17
59.0214	1459	1409.31	49.69
59.0469	1389	1408.92	-19.92
59.0725	1491	1408.61	82.39
59.0981	1444	1408.33	35.67
59.1237	1395	1408.09	-13.09
59.1492	1457	1407.9	49.1
59.1748	1358	1407.8	-49.8
59.2004	1360	1407.78	-47.78
59.226	1442	1407.83	34.17
59.2515	1422	1407.92	14.08
59.2771	1420	1408.05	11.95
59.3027	1403	1408.25	-5.25
59.3282	1383	1408.55	-25.55
59.3538	1448	1408.96	39.04
59.3794	1346	1409.5	-63.5
59.405	1442	1410.15	31.85
59.4305	1418	1410.88	7.12
59.4561	1388	1411.6	-23.6
59.4817	1418	1412.21	5.79
59.5072	1404	1412.66	-8.66
59.5328	1316	1412.96	-96.96
59.5584	1401	1413.23	-12.23
59.584	1383	1413.54	-30.54
59.6095	1386	1413.95	-27.95
59.6351	1420	1414.42	5.58
59.6607	1423	1414.95	8.05
59.6862	1435	1415.54	19.46
59.7118	1446	1416.24	29.76
59.7374	1405	1417.13	-12.13
59.763	1391	1418.24	-27.24
59.7885	1355	1419.57	-64.57
59.8141	1381	1421.06	-40.06
59.8397	1390	1422.56	-32.56
59.8652	1395	1423.84	-28.84
59.8908	1421	1424.65	-3.65
59.9164	1498	1424.95	73.05
59.942	1469	1424.9	44.1
59.9675	1358	1424.73	-66.73
59.9931	1459	1424.59	34.41
60.0187	1337	1424.5	-87.5

## Sheet: Figure 1m
2 Theta (degree)	Observed Intensity (arb. units)	Calculated Intensity (arb. units)	Difference (arb. units)	Bragg Peaks (degree)	Rwp
10.0001	1155	1170.66	-15.66	14.669	4.190%
10.0257	1144	1170.56	-26.56	14.682
10.0512	1150	1170.49	-20.49	15.295
10.0768	1200	1170.43	29.57	17.126
10.1024	1223	1170.4	52.6	17.128
10.128	1191	1170.39	20.61	18.911
10.1535	1194	1170.39	23.61	19.394
10.1791	1149	1170.42	-21.42	20.878
10.2047	1139	1170.47	-31.47	23.867
10.2302	1155	1170.53	-15.53	23.885
10.2558	1172	1170.62	1.38	24.656
10.2814	1141	1170.72	-29.72	24.671
10.307	1147	1170.84	-23.84	25.381
10.3325	1141	1170.99	-29.99	26.906
10.3581	1113	1171.14	-58.14	27.449
10.3837	1170	1171.32	-1.32	28.101
10.4092	1139	1171.51	-32.51	28.119
10.4348	1196	1171.72	24.28	28.435
10.4604	1189	1171.95	17.05	28.445
10.486	1205	1172.2	32.8	28.457
10.5115	1164	1172.46	-8.46	29.11
10.5371	1272	1172.73	99.27	29.115
10.5627	1198	1173.03	24.97	29.491
10.5883	1156	1173.34	-17.34	29.519
10.6138	1140	1173.66	-33.66	30.608
10.6394	1193	1174	19	30.779
10.665	1203	1174.35	28.65	31.528
10.6905	1241	1174.72	66.28	31.739
10.7161	1188	1175.1	12.9	31.909
10.7417	1187	1175.5	11.5	32.336
10.7673	1167	1175.91	-8.91	33.087
10.7928	1162	1176.34	-14.34	34.562
10.8184	1130	1176.77	-46.77	34.567
10.844	1210	1177.23	32.77	35.378
10.8695	1164	1177.69	-13.69	35.387
10.8951	1186	1178.17	7.83	35.931
10.9207	1186	1178.66	7.34	36.664
10.9463	1264	1179.16	84.84	37.16
10.9718	1264	1179.67	84.33	37.18
10.9974	1196	1180.2	15.8	37.197
11.023	1161	1180.74	-19.74	37.959
11.0485	1228	1181.29	46.71	37.991
11.0741	1086	1181.85	-95.85	38.26
11.0997	1150	1182.42	-32.42	38.284
11.1253	1153	1183	-30	38.287
11.1508	1148	1183.6	-35.6	38.742
11.1764	1090	1184.2	-94.2	38.757
11.202	1171	1184.81	-13.81	39.144
11.2275	1234	1185.44	48.56	39.295
11.2531	1192	1186.07	5.93	39.298
11.2787	1156	1186.72	-30.72	39.316
11.3043	1277	1187.37	89.63	39.394
11.3298	1171	1188.03	-17.03	39.934
11.3554	1144	1188.7	-44.7	40.193
11.381	1207	1189.39	17.61	40.669
11.4066	1152	1190.07	-38.07	41.938
11.4321	1164	1190.77	-26.77	41.972
11.4577	1256	1191.48	64.52	42.411
11.4833	1209	1192.19	16.81	42.424
11.5088	1256	1192.92	63.08	42.452
11.5344	1237	1193.65	43.35	42.897
11.56	1231	1194.39	36.61	43.769
11.5856	1240	1195.13	44.87	43.836
11.6111	1171	1195.88	-24.88	43.843
11.6367	1250	1196.64	53.36	43.869
11.6623	1259	1197.41	61.59	44.202
11.6878	1231	1198.19	32.81	44.277
11.7134	1114	1198.97	-84.97	44.777
11.739	1169	1199.75	-30.75	44.793
11.7646	1208	1200.55	7.45	44.87
11.7901	1223	1201.35	21.65	44.878
11.8157	1192	1202.15	-10.15	44.898
11.8413	1154	1202.97	-48.97	44.914
11.8668	1192	1203.78	-11.78	45.326
11.8924	1196	1204.61	-8.61	45.341
11.918	1197	1205.44	-8.44	45.35
11.9436	1185	1206.27	-21.27	45.574
11.9691	1192	1207.11	-15.11	46.011
11.9947	1233	1207.95	25.05	46.015
12.0203	1309	1208.8	100.2	46.364
12.0458	1242	1209.65	32.35	46.606
12.0714	1243	1210.51	32.49	46.622
12.097	1253	1211.38	41.62	46.902
12.1226	1199	1212.24	-13.24	47.018
12.1481	1227	1213.11	13.89	47.292
12.1737	1204	1213.99	-9.99	47.639
12.1993	1230	1214.87	15.13	47.688
12.2249	1226	1215.75	10.25	48.15
12.2504	1243	1216.64	26.36	48.556
12.276	1246	1217.53	28.47	48.807
12.3016	1266	1218.42	47.58	48.847
12.3271	1221	1219.32	1.68	48.915
12.3527	1252	1220.22	31.78	49.643
12.3783	1113	1221.12	-108.12	50.297
12.4039	1202	1222.03	-20.03	50.513
12.4294	1190	1222.94	-32.94	50.522
12.455	1199	1223.85	-24.85	50.546
12.4806	1227	1224.76	2.24	50.846
12.5061	1196	1225.68	-29.68	51.236
12.5317	1177	1226.6	-49.6	51.26
12.5573	1220	1227.52	-7.52	51.281
12.5829	1227	1228.44	-1.44	51.439
12.6084	1234	1229.37	4.63	51.471
12.634	1201	1230.29	-29.29	51.485
12.6596	1119	1231.22	-112.22	52.092
12.6851	1211	1232.15	-21.15	52.112
12.7107	1204	1233.09	-29.09	52.115
12.7363	1214	1234.02	-20.02	52.147
12.7619	1230	1234.96	-4.96	52.471
12.7874	1187	1235.89	-48.89	52.479
12.813	1176	1236.83	-60.83	52.514
12.8386	1222	1237.77	-15.77	52.913
12.8641	1223	1238.71	-15.71	52.927
12.8897	1268	1239.65	28.35	52.934
12.9153	1269	1240.59	28.41	52.963
12.9409	1243	1241.53	1.47	53.289
12.9664	1239	1242.47	-3.47	53.291
12.992	1274	1243.42	30.58	53.311
13.0176	1225	1244.36	-19.36	53.421
13.0432	1230	1245.31	-15.31	53.535
13.0687	1233	1246.25	-13.25	53.929
13.0943	1230	1247.2	-17.2	54.013
13.1199	1234	1248.14	-14.14	54.455
13.1454	1269	1249.09	19.91	54.484
13.171	1193	1250.03	-57.03	54.525
13.1966	1203	1250.98	-47.98	54.54
13.2222	1267	1251.92	15.08	55.439
13.2477	1259	1252.87	6.13	55.465
13.2733	1249	1253.81	-4.81	55.471
13.2989	1217	1254.75	-37.75	55.852
13.3244	1243	1255.7	-12.7	56.007
13.35	1325	1256.64	68.36	56.014
13.3756	1310	1257.58	52.42	56.032
13.4012	1275	1258.53	16.47	56.397
13.4267	1303	1259.47	43.53	56.555
13.4523	1199	1260.41	-61.41	56.616
13.4779	1211	1261.35	-50.35	56.622
13.5034	1265	1262.29	2.71	56.64
13.529	1225	1263.23	-38.23	56.671
13.5546	1263	1264.16	-1.16	57.018
13.5802	1239	1265.1	-26.1	57.289
13.6057	1270	1266.03	3.97	57.342
13.6313	1248	1266.97	-18.97	57.753
13.6569	1310	1267.9	42.1	57.773
13.6824	1275	1268.84	6.16	57.855
13.708	1266	1269.77	-3.77	57.87
13.7336	1335	1270.7	64.3	57.917
13.7592	1294	1271.63	22.37	58.067
13.7847	1322	1272.56	49.44	58.092
13.8103	1255	1273.48	-18.48	58.131
13.8359	1214	1274.41	-60.41	58.788
13.8615	1277	1275.34	1.66	58.839
13.887	1241	1276.26	-35.26	58.861
13.9126	1236	1277.18	-41.18	58.888
13.9382	1304	1278.1	25.9	58.928
13.9637	1254	1279.02	-25.02	58.941
13.9893	1333	1279.94	53.06	58.955
14.0149	1275	1280.86	-5.86
14.0405	1286	1281.77	4.23
14.066	1290	1282.69	7.31
14.0916	1309	1283.6	25.4
14.1172	1250	1284.52	-34.52
14.1427	1267	1285.44	-18.44
14.1683	1333	1286.35	46.65
14.1939	1283	1287.27	-4.27
14.2195	1286	1288.18	-2.18
14.245	1277	1289.1	-12.1
14.2706	1280	1290.02	-10.02
14.2962	1324	1290.95	33.05
14.3217	1314	1291.88	22.12
14.3473	1307	1292.81	14.19
14.3729	1318	1293.75	24.25
14.3985	1286	1294.71	-8.71
14.424	1281	1295.68	-14.68
14.4496	1327	1296.67	30.33
14.4752	1243	1297.7	-54.7
14.5007	1310	1298.77	11.23
14.5263	1301	1299.9	1.1
14.5519	1330	1301.14	28.86
14.5775	1312	1302.55	9.45
14.603	1279	1304.28	-25.28
14.6286	1328	1306.75	21.25
14.6542	1333	1310.88	22.12
14.6798	1331	1318.13	12.87
14.7053	1278	1328.98	-50.98
14.7309	1331	1337.88	-6.88
14.7565	1347	1336.96	10.04
14.782	1318	1329.47	-11.47
14.8076	1301	1321.53	-20.53
14.8332	1284	1316.89	-32.89
14.8588	1319	1315.04	3.96
14.8843	1301	1314.72	-13.72
14.9099	1330	1315.15	14.85
14.9355	1282	1316.02	-34.02
14.961	1372	1317.3	54.7
14.9866	1340	1319.18	20.82
15.0122	1318	1322.23	-4.23
15.0378	1353	1327.65	25.35
15.0633	1387	1336.99	50.01
15.0889	1287	1350.81	-63.81
15.1145	1319	1365.23	-46.23
15.14	1366	1370.43	-4.43
15.1656	1417	1363.7	53.3
15.1912	1309	1351.13	-42.13
15.2168	1429	1339.9	89.1
15.2423	1327	1332.91	-5.91
15.2679	1336	1329.43	6.57
15.2935	1388	1328.02	59.98
15.319	1410	1327.61	82.39
15.3446	1455	1327.68	127.32
15.3702	1399	1327.98	71.02
15.3958	1437	1328.42	108.58
15.4213	1324	1328.96	-4.96
15.4469	1327	1329.56	-2.56
15.4725	1381	1330.21	50.79
15.4981	1386	1330.9	55.1
15.5236	1409	1331.62	77.38
15.5492	1324	1332.36	-8.36
15.5748	1332	1333.12	-1.12
15.6003	1386	1333.89	52.11
15.6259	1402	1334.68	67.32
15.6515	1414	1335.49	78.51
15.6771	1352	1336.3	15.7
15.7026	1433	1337.13	95.87
15.7282	1324	1337.98	-13.98
15.7538	1354	1338.83	15.17
15.7793	1282	1339.7	-57.7
15.8049	1346	1340.58	5.42
15.8305	1323	1341.48	-18.48
15.8561	1354	1342.39	11.61
15.8816	1343	1343.31	-0.31
15.9072	1359	1344.26	14.74
15.9328	1334	1345.22	-11.22
15.9583	1358	1346.21	11.79
15.9839	1381	1347.22	33.78
16.0095	1380	1348.25	31.75
16.0351	1361	1349.31	11.69
16.0606	1307	1350.41	-43.41
16.0862	1370	1351.53	18.47
16.1118	1336	1352.7	-16.7
16.1373	1295	1353.9	-58.9
16.1629	1318	1355.16	-37.16
16.1885	1352	1356.46	-4.46
16.2141	1372	1357.82	14.18
16.2396	1342	1359.25	-17.25
16.2652	1328	1360.76	-32.76
16.2908	1309	1362.34	-53.34
16.3164	1292	1364.02	-72.02
16.3419	1388	1365.8	22.2
16.3675	1341	1367.71	-26.71
16.3931	1340	1369.75	-29.75
16.4186	1429	1371.95	57.05
16.4442	1382	1374.33	7.67
16.4698	1386	1376.92	9.08
16.4954	1324	1379.76	-55.76
16.5209	1397	1382.88	14.12
16.5465	1374	1386.33	-12.33
16.5721	1410	1390.17	19.83
16.5976	1395	1394.49	0.51
16.6232	1424	1399.36	24.64
16.6488	1316	1404.91	-88.91
16.6744	1382	1411.28	-29.28
16.6999	1373	1418.67	-45.67
16.7255	1461	1427.31	33.69
16.7511	1513	1437.53	75.47
16.7766	1439	1449.75	-10.75
16.8022	1477	1464.6	12.4
16.8278	1486	1482.95	3.05
16.8534	1500	1506.33	-6.33
16.8789	1536	1537.63	-1.63
16.9045	1539	1582.8	-43.8
16.9301	1664	1653.97	10.03
16.9556	1743	1773.37	-30.37
16.9812	1927	1975.9	-48.9
17.0068	2340	2305.04	34.96
17.0324	2769	2797.63	-28.63
17.0579	3508	3456.39	51.61
17.0835	4222	4212.07	9.93
17.1091	4783	4882.48	-99.48
17.1347	5240	5206.94	33.06
17.1602	5120	5046.11	73.89
17.1858	4637	4491.53	145.47
17.2114	3848	3760.1	87.9
17.2369	3029	3059.17	-30.17
17.2625	2410	2500.83	-90.83
17.2881	1942	2108.9	-166.9
17.3137	1798	1858.35	-60.35
17.3392	1664	1707.61	-43.61
17.3648	1769	1618.43	150.57
17.3904	1683	1563.79	119.21
17.4159	1504	1527.76	-23.76
17.4415	1548	1502	46
17.4671	1475	1482.42	-7.42
17.4927	1491	1466.96	24.04
17.5182	1466	1454.48	11.52
17.5438	1374	1444.25	-70.25
17.5694	1495	1435.78	59.22
17.5949	1463	1428.69	34.31
17.6205	1420	1422.71	-2.71
17.6461	1380	1417.64	-37.64
17.6717	1360	1413.3	-53.3
17.6972	1351	1409.56	-58.56
17.7228	1404	1406.34	-2.34
17.7484	1385	1403.53	-18.53
17.7739	1402	1401.09	0.91
17.7995	1344	1398.95	-54.95
17.8251	1415	1397.07	17.93
17.8507	1357	1395.41	-38.41
17.8762	1397	1393.95	3.05
17.9018	1414	1392.66	21.34
17.9274	1474	1391.51	82.49
17.953	1423	1390.49	32.51
17.9785	1393	1389.58	3.42
18.0041	1318	1388.77	-70.77
18.0297	1424	1388.05	35.95
18.0552	1412	1387.41	24.59
18.0808	1376	1386.83	-10.83
18.1064	1368	1386.32	-18.32
18.132	1385	1385.86	-0.86
18.1575	1450	1385.46	64.54
18.1831	1365	1385.09	-20.09
18.2087	1393	1384.77	8.23
18.2342	1351	1384.48	-33.48
18.2598	1435	1384.22	50.78
18.2854	1419	1384	35
18.311	1298	1383.8	-85.8
18.3365	1347	1383.62	-36.62
18.3621	1380	1383.46	-3.46
18.3877	1364	1383.33	-19.33
18.4132	1352	1383.21	-31.21
18.4388	1329	1383.11	-54.11
18.4644	1403	1383.03	19.97
18.49	1345	1382.95	-37.95
18.5155	1377	1382.89	-5.89
18.5411	1328	1382.84	-54.84
18.5667	1398	1382.81	15.19
18.5922	1422	1382.78	39.22
18.6178	1392	1382.76	9.24
18.6434	1346	1382.74	-36.74
18.669	1389	1382.74	6.26
18.6945	1375	1382.74	-7.74
18.7201	1388	1382.74	5.26
18.7457	1405	1382.75	22.25
18.7713	1402	1382.77	19.23
18.7968	1345	1382.79	-37.79
18.8224	1432	1382.81	49.19
18.848	1322	1382.84	-60.84
18.8735	1363	1382.87	-19.87
18.8991	1394	1382.9	11.1
18.9247	1421	1382.94	38.06
18.9503	1361	1382.98	-21.98
18.9758	1389	1383.02	5.98
19.0014	1367	1383.06	-16.06
19.027	1322	1383.1	-61.1
19.0525	1395	1383.15	11.85
19.0781	1387	1383.19	3.81
19.1037	1350	1383.24	-33.24
19.1293	1423	1383.29	39.71
19.1548	1511	1383.33	127.67
19.1804	1336	1383.38	-47.38
19.206	1390	1383.43	6.57
19.2315	1366	1383.48	-17.48
19.2571	1384	1383.53	0.47
19.2827	1382	1383.58	-1.58
19.3083	1402	1383.62	18.38
19.3338	1323	1383.67	-60.67
19.3594	1367	1383.72	-16.72
19.385	1329	1383.77	-54.77
19.4105	1401	1383.82	17.18
19.4361	1362	1383.86	-21.86
19.4617	1412	1383.91	28.09
19.4873	1389	1383.95	5.05
19.5128	1386	1384	2
19.5384	1399	1384.04	14.96
19.564	1386	1384.09	1.91
19.5896	1444	1384.13	59.87
19.6151	1397	1384.17	12.83
19.6407	1337	1384.21	-47.21
19.6663	1400	1384.25	15.75
19.6918	1352	1384.29	-32.29
19.7174	1389	1384.33	4.67
19.743	1406	1384.36	21.64
19.7686	1319	1384.4	-65.4
19.7941	1344	1384.43	-40.43
19.8197	1449	1384.47	64.53
19.8453	1455	1384.56	70.44
19.8708	1428	1384.59	43.41
19.8964	1433	1384.62	48.38
19.922	1351	1384.65	-33.65
19.9476	1342	1384.71	-42.71
19.9731	1380	1384.74	-4.74
19.9987	1386	1384.76	1.24
20.0243	1462	1384.79	77.21
20.0498	1329	1384.81	-55.81
20.0754	1401	1384.83	16.17
20.101	1377	1384.86	-7.86
20.1266	1327	1384.88	-57.88
20.1521	1368	1384.89	-16.89
20.1777	1438	1384.91	53.09
20.2033	1430	1384.93	45.07
20.2288	1413	1384.94	28.06
20.2544	1497	1384.96	112.04
20.28	1400	1384.97	15.03
20.3056	1421	1384.98	36.02
20.3311	1322	1384.99	-62.99
20.3567	1332	1385	-53
20.3823	1410	1385.01	24.99
20.4079	1424	1385.02	38.98
20.4334	1411	1385.03	25.97
20.459	1307	1385.03	-78.03
20.4846	1389	1385.04	3.96
20.5101	1390	1385.04	4.96
20.5357	1320	1385.04	-65.04
20.5613	1362	1385.04	-23.04
20.5869	1377	1385.04	-8.04
20.6124	1389	1385.04	3.96
20.638	1363	1385.04	-22.04
20.6636	1403	1385.04	17.96
20.6891	1348	1385.03	-37.03
20.7147	1397	1385.03	11.97
20.7403	1348	1385.02	-37.02
20.7659	1390	1385.01	4.99
20.7914	1395	1385.01	9.99
20.817	1392	1385	7
20.8426	1447	1384.99	62.01
20.8681	1386	1384.98	1.02
20.8937	1336	1384.97	-48.97
20.9193	1325	1384.96	-59.96
20.9449	1390	1384.95	5.05
20.9704	1380	1384.93	-4.93
20.996	1404	1384.92	19.08
21.0216	1366	1384.91	-18.91
21.0471	1396	1384.89	11.11
21.0727	1401	1384.88	16.12
21.0983	1404	1384.86	19.14
21.1239	1393	1384.84	8.16
21.1494	1388	1384.83	3.17
21.175	1305	1384.81	-79.81
21.2006	1376	1384.79	-8.79
21.2262	1425	1384.77	40.23
21.2517	1361	1384.75	-23.75
21.2773	1450	1384.73	65.27
21.3029	1399	1384.72	14.28
21.3284	1437	1384.7	52.3
21.354	1364	1384.68	-20.68
21.3796	1366	1384.66	-18.66
21.4052	1368	1384.64	-16.64
21.4307	1348	1384.61	-36.61
21.4563	1418	1384.59	33.41
21.4819	1342	1384.57	-42.57
21.5074	1329	1384.55	-55.55
21.533	1334	1384.53	-50.53
21.5586	1367	1384.51	-17.51
21.5842	1404	1384.49	19.51
21.6097	1387	1384.47	2.53
21.6353	1326	1384.45	-58.45
21.6609	1312	1384.43	-72.43
21.6864	1367	1384.41	-17.41
21.712	1359	1384.4	-25.4
21.7376	1340	1384.38	-44.38
21.7632	1399	1384.36	14.64
21.7887	1376	1384.34	-8.34
21.8143	1465	1384.33	80.67
21.8399	1388	1384.31	3.69
21.8654	1395	1384.3	10.7
21.891	1424	1384.28	39.72
21.9166	1354	1384.27	-30.27
21.9422	1383	1384.26	-1.26
21.9677	1384	1384.25	-0.25
21.9933	1411	1384.24	26.76
22.0189	1348	1384.23	-36.23
22.0445	1352	1384.22	-32.22
22.07	1409	1384.22	24.78
22.0956	1357	1384.22	-27.22
22.1212	1336	1384.21	-48.21
22.1467	1420	1384.22	35.78
22.1723	1385	1384.22	0.78
22.1979	1379	1384.22	-5.22
22.2235	1412	1384.23	27.77
22.249	1364	1384.24	-20.24
22.2746	1341	1384.25	-43.25
22.3002	1324	1384.27	-60.27
22.3257	1301	1384.29	-83.29
22.3513	1455	1384.31	70.69
22.3769	1377	1384.34	-7.34
22.4025	1356	1384.37	-28.37
22.428	1338	1384.4	-46.4
22.4536	1411	1384.44	26.56
22.4792	1370	1384.48	-14.48
22.5047	1396	1384.53	11.47
22.5303	1387	1384.58	2.42
22.5559	1463	1384.64	78.36
22.5815	1413	1384.71	28.29
22.607	1376	1384.78	-8.78
22.6326	1369	1384.86	-15.86
22.6582	1372	1384.95	-12.95
22.6837	1383	1385.04	-2.04
22.7093	1381	1385.14	-4.14
22.7349	1389	1385.26	3.74
22.7605	1368	1385.38	-17.38
22.786	1403	1385.51	17.49
22.8116	1395	1385.66	9.34
22.8372	1417	1385.82	31.18
22.8628	1384	1385.99	-1.99
22.8883	1441	1386.18	54.82
22.9139	1355	1386.38	-31.38
22.9395	1410	1386.6	23.4
22.965	1340	1386.84	-46.84
22.9906	1473	1387.11	85.89
23.0162	1367	1387.39	-20.39
23.0418	1354	1387.7	-33.7
23.0673	1443	1388.04	54.96
23.0929	1371	1388.41	-17.41
23.1185	1405	1388.81	16.19
23.144	1339	1389.25	-50.25
23.1696	1366	1389.73	-23.73
23.1952	1343	1390.26	-47.26
23.2208	1466	1390.83	75.17
23.2463	1366	1391.47	-25.47
23.2719	1382	1392.17	-10.17
23.2975	1471	1392.94	78.06
23.323	1391	1393.8	-2.8
23.3486	1434	1394.75	39.25
23.3742	1425	1395.8	29.2
23.3998	1431	1396.98	34.02
23.4253	1432	1398.3	33.7
23.4509	1352	1399.78	-47.78
23.4765	1376	1401.45	-25.45
23.502	1371	1403.35	-32.35
23.5276	1366	1405.51	-39.51
23.5532	1431	1407.99	23.01
23.5788	1392	1410.87	-18.87
23.6043	1393	1414.23	-21.23
23.6299	1383	1418.25	-35.25
23.6555	1473	1423.19	49.81
23.6811	1523	1429.48	93.52
23.7066	1499	1437.84	61.16
23.7322	1497	1449.39	47.61
23.7578	1519	1465.85	53.15
23.7833	1560	1489.59	70.41
23.8089	1644	1523.59	120.41
23.8345	1676	1571.2	104.8
23.8601	1695	1635.53	59.47
23.8856	1738	1718.57	19.43
23.9112	1821	1820.11	0.89
23.9368	1897	1936.48	-39.48
23.9623	2046	2059.13	-13.13
23.9879	2013	2173.53	-160.53
24.0135	2002	2260.35	-258.35
24.0391	2044	2301.74	-257.74
24.0646	2088	2289.91	-201.91
24.0902	1937	2229.64	-292.64
24.1158	1971	2134.52	-163.52
24.1413	1955	2022.05	-67.05
24.1669	1913	1908.78	4.22
24.1925	1947	1806.98	140.02
24.2181	1870	1723.96	146.04
24.2436	1865	1663.21	201.79
24.2692	1827	1625.86	201.14
24.2948	1931	1611.91	319.09
24.3203	1871	1621.04	249.96
24.3459	1861	1652.95	208.05
24.3715	1803	1707.08	95.92
24.3971	1854	1781.88	72.12
24.4226	1901	1873.8	27.2
24.4482	1915	1975.96	-60.96
24.4738	1973	2076.89	-103.89
24.4994	1912	2160.39	-248.39
24.5249	1999	2209.25	-210.25
24.5505	1985	2212.57	-227.57
24.5761	2053	2170.43	-117.43
24.6016	1909	2092.01	-183.01
24.6272	1972	1991.42	-19.42
24.6528	1973	1883.64	89.36
24.6784	1835	1780.77	54.23
24.7039	1643	1690.35	-47.35
24.7295	1669	1615.8	53.2
24.7551	1556	1557.44	-1.44
24.7806	1522	1513.7	8.3
24.8062	1506	1481.99	24.01
24.8318	1515	1459.51	55.49
24.8574	1527	1443.7	83.3
24.8829	1446	1432.47	13.53
24.9085	1460	1424.29	35.71
24.9341	1386	1418.12	-32.12
24.9596	1445	1413.27	31.73
24.9852	1397	1409.31	-12.31
25.0108	1454	1405.99	48.01
25.0364	1361	1403.16	-42.16
25.0619	1405	1400.69	4.31
25.0875	1420	1398.53	21.47
25.1131	1457	1396.61	60.39
25.1386	1386	1394.91	-8.91
25.1642	1380	1393.39	-13.39
25.1898	1376	1392.02	-16.02
25.2154	1431	1390.79	40.21
25.2409	1363	1389.67	-26.67
25.2665	1426	1388.65	37.35
25.2921	1454	1387.73	66.27
25.3177	1434	1386.88	47.12
25.3432	1400	1386.1	13.9
25.3688	1372	1385.38	-13.38
25.3944	1410	1384.72	25.28
25.4199	1433	1384.11	48.89
25.4455	1375	1383.54	-8.54
25.4711	1389	1383.02	5.98
25.4967	1415	1382.52	32.48
25.5222	1383	1382.07	0.93
25.5478	1375	1381.64	-6.64
25.5734	1372	1381.23	-9.23
25.5989	1438	1380.86	57.14
25.6245	1360	1380.5	-20.5
25.6501	1436	1380.17	55.83
25.6757	1401	1379.86	21.14
25.7012	1454	1379.56	74.44
25.7268	1412	1379.28	32.72
25.7524	1389	1379.02	9.98
25.7779	1406	1378.77	27.23
25.8035	1364	1378.53	-14.53
25.8291	1369	1378.31	-9.31
25.8547	1402	1378.1	23.9
25.8802	1370	1377.9	-7.9
25.9058	1425	1377.7	47.3
25.9314	1428	1377.52	50.48
25.9569	1428	1377.35	50.65
25.9825	1437	1377.18	59.82
26.0081	1371	1377.02	-6.02
26.0337	1428	1376.87	51.13
26.0592	1353	1376.73	-23.73
26.0848	1423	1376.6	46.4
26.1104	1381	1376.46	4.54
26.136	1405	1376.34	28.66
26.1615	1389	1376.22	12.78
26.1871	1388	1376.11	11.89
26.2127	1389	1376	13
26.2382	1321	1375.9	-54.9
26.2638	1420	1375.8	44.2
26.2894	1399	1375.71	23.29
26.315	1368	1375.62	-7.62
26.3405	1378	1375.53	2.47
26.3661	1460	1375.45	84.55
26.3917	1385	1375.37	9.63
26.4172	1373	1375.3	-2.3
26.4428	1369	1375.23	-6.23
26.4684	1441	1375.17	65.83
26.494	1396	1375.1	20.9
26.5195	1389	1375.04	13.96
26.5451	1414	1374.99	39.01
26.5707	1323	1374.93	-51.93
26.5962	1422	1374.88	47.12
26.6218	1398	1374.84	23.16
26.6474	1417	1374.79	42.21
26.673	1380	1374.75	5.25
26.6985	1387	1374.71	12.29
26.7241	1285	1374.67	-89.67
26.7497	1369	1374.64	-5.64
26.7752	1346	1374.61	-28.61
26.8008	1372	1374.58	-2.58
26.8264	1372	1374.55	-2.55
26.852	1323	1374.53	-51.53
26.8775	1492	1374.51	117.49
26.9031	1367	1374.49	-7.49
26.9287	1407	1374.47	32.53
26.9543	1419	1374.46	44.54
26.9798	1351	1374.45	-23.45
27.0054	1338	1374.44	-36.44
27.031	1429	1374.43	54.57
27.0565	1369	1374.42	-5.42
27.0821	1356	1374.42	-18.42
27.1077	1381	1374.42	6.58
27.1333	1410	1374.42	35.58
27.1588	1403	1374.43	28.57
27.1844	1346	1374.44	-28.44
27.21	1345	1374.44	-29.44
27.2355	1428	1374.46	53.54
27.2611	1358	1374.47	-16.47
27.2867	1369	1374.49	-5.49
27.3123	1438	1374.51	63.49
27.3378	1390	1374.53	15.47
27.3634	1362	1374.55	-12.55
27.389	1421	1374.58	46.42
27.4145	1331	1374.61	-43.61
27.4401	1348	1374.65	-26.65
27.4657	1360	1374.68	-14.68
27.4913	1347	1374.72	-27.72
27.5168	1365	1374.77	-9.77
27.5424	1377	1374.81	2.19
27.568	1397	1374.87	22.13
27.5935	1417	1374.92	42.08
27.6191	1362	1374.98	-12.98
27.6447	1360	1375.05	-15.05
27.6703	1354	1375.12	-21.12
27.6958	1406	1375.2	30.8
27.7214	1401	1375.28	25.72
27.747	1377	1375.37	1.63
27.7726	1392	1375.46	16.54
27.7981	1379	1375.57	3.43
27.8237	1409	1375.69	33.31
27.8493	1339	1375.81	-36.81
27.8748	1374	1375.95	-1.95
27.9004	1354	1376.1	-22.1
27.926	1385	1376.27	8.73
27.9516	1364	1376.46	-12.46
27.9771	1434	1376.68	57.32
28.0027	1348	1376.92	-28.92
28.0283	1396	1377.2	18.8
28.0538	1399	1377.54	21.46
28.0794	1376	1377.93	-1.93
28.105	1413	1378.42	34.58
28.1306	1400	1379.01	20.99
28.1561	1489	1379.77	109.23
28.1817	1416	1380.76	35.24
28.2073	1418	1382.05	35.95
28.2328	1370	1383.78	-13.78
28.2584	1453	1386.07	66.93
28.284	1394	1389.06	4.94
28.3096	1400	1392.9	7.1
28.3351	1401	1397.68	3.32
28.3607	1391	1403.39	-12.39
28.3863	1451	1409.85	41.15
28.4118	1432	1416.65	15.35
28.4374	1398	1423.08	-25.08
28.463	1344	1428.18	-84.18
28.4886	1460	1431.01	28.99
28.5141	1360	1431.11	-71.11
28.5397	1411	1428.63	-17.63
28.5653	1326	1424.12	-98.12
28.5909	1438	1418.36	19.64
28.6164	1401	1412.2	-11.2
28.642	1440	1406.38	33.62
28.6676	1395	1401.4	-6.4
28.6931	1385	1397.55	-12.55
28.7187	1428	1394.93	33.07
28.7443	1304	1393.52	-89.52
28.7699	1341	1393.2	-52.2
28.7954	1476	1393.79	82.21
28.821	1355	1395.06	-40.06
28.8466	1414	1396.7	17.3
28.8721	1301	1398.32	-97.32
28.8977	1413	1399.52	13.48
28.9233	1346	1399.98	-53.98
28.9489	1428	1399.61	28.39
28.9744	1416	1398.5	17.5
29	1354	1396.86	-42.86
29.0256	1390	1394.95	-4.95
29.0511	1441	1393.04	47.96
29.0767	1480	1391.34	88.66
29.1023	1358	1389.98	-31.98
29.1279	1410	1389.02	20.98
29.1534	1397	1388.46	8.54
29.179	1390	1388.3	1.7
29.2046	1412	1388.52	23.48
29.2301	1410	1389.11	20.89
29.2557	1423	1390.11	32.89
29.2813	1365	1391.59	-26.59
29.3069	1484	1393.71	90.29
29.3324	1379	1396.74	-17.74
29.358	1387	1400.98	-13.98
29.3836	1366	1406.92	-40.92
29.4092	1300	1415.08	-115.08
29.4347	1396	1426.02	-30.02
29.4603	1396	1440.16	-44.16
29.4859	1396	1457.7	-61.7
29.5114	1414	1478.44	-64.44
29.537	1349	1501.5	-152.5
29.5626	1448	1525.07	-77.07
29.5882	1467	1546.26	-79.26
29.6137	1423	1561.53	-138.53
29.6393	1379	1568.02	-189.02
29.6649	1392	1564.91	-172.91
29.6904	1504	1553.26	-49.26
29.716	1424	1535.22	-111.22
29.7416	1468	1513.46	-45.46
29.7672	1375	1490.77	-115.77
29.7927	1341	1469.38	-128.38
29.8183	1407	1450.65	-43.65
29.8439	1366	1435.12	-69.12
29.8694	1427	1422.84	4.16
29.895	1388	1413.5	-25.5
29.9206	1415	1406.63	8.37
29.9462	1320	1401.7	-81.7
29.9717	1357	1398.23	-41.23
29.9973	1391	1395.83	-4.83
30.0229	1431	1394.2	36.8
30.0484	1423	1393.12	29.88
30.074	1365	1392.48	-27.48
30.0996	1396	1392.21	3.79
30.1252	1313	1392.32	-79.32
30.1507	1411	1392.86	18.14
30.1763	1351	1393.93	-42.93
30.2019	1377	1395.69	-18.69
30.2275	1373	1398.3	-25.3
30.253	1383	1401.95	-18.95
30.2786	1407	1406.77	0.23
30.3042	1385	1412.82	-27.82
30.3297	1390	1420	-30
30.3553	1363	1427.94	-64.94
30.3809	1373	1435.97	-62.97
30.4065	1388	1442.98	-54.98
30.432	1369	1447.72	-78.72
30.4576	1348	1449.3	-101.3
30.4832	1367	1447.58	-80.58
30.5087	1304	1443.02	-139.02
30.5343	1434	1436.4	-2.4
30.5599	1374	1428.66	-54.66
30.5855	1441	1420.74	20.26
30.611	1376	1413.37	-37.37
30.6366	1444	1406.97	37.03
30.6622	1377	1401.72	-24.72
30.6877	1377	1397.58	-20.58
30.7133	1385	1394.44	-9.44
30.7389	1443	1392.11	50.89
30.7645	1425	1390.43	34.57
30.79	1404	1389.22	14.78
30.8156	1367	1388.35	-21.35
30.8412	1414	1387.72	26.28
30.8667	1406	1387.25	18.75
30.8923	1428	1386.9	41.1
30.9179	1384	1386.62	-2.62
30.9435	1382	1386.41	-4.41
30.969	1361	1386.24	-25.24
30.9946	1432	1386.11	45.89
31.0202	1403	1386.01	16.99
31.0458	1298	1385.93	-87.93
31.0713	1396	1385.88	10.12
31.0969	1410	1385.84	24.16
31.1225	1416	1385.82	30.18
31.148	1348	1385.81	-37.81
31.1736	1431	1385.82	45.18
31.1992	1369	1385.83	-16.83
31.2248	1407	1385.86	21.14
31.2503	1416	1385.89	30.11
31.2759	1401	1385.94	15.06
31.3015	1405	1385.99	19.01
31.327	1353	1386.04	-33.04
31.3526	1342	1386.1	-44.1
31.3782	1419	1386.17	32.83
31.4038	1371	1386.24	-15.24
31.4293	1441	1386.32	54.68
31.4549	1380	1386.4	-6.4
31.4805	1368	1386.48	-18.48
31.506	1392	1386.57	5.43
31.5316	1463	1386.67	76.33
31.5572	1450	1386.76	63.24
31.5828	1341	1386.86	-45.86
31.6083	1395	1386.96	8.04
31.6339	1441	1387.07	53.93
31.6595	1417	1387.18	29.82
31.685	1448	1387.29	60.71
31.7106	1338	1387.4	-49.4
31.7362	1443	1387.52	55.48
31.7618	1420	1387.64	32.36
31.7873	1366	1387.76	-21.76
31.8129	1420	1387.89	32.11
31.8385	1425	1388.01	36.99
31.8641	1412	1388.14	23.86
31.8896	1423	1388.27	34.73
31.9152	1413	1388.41	24.59
31.9408	1408	1388.54	19.46
31.9663	1431	1388.68	42.32
31.9919	1379	1388.83	-9.83
32.0175	1453	1388.97	64.03
32.0431	1357	1389.12	-32.12
32.0686	1483	1389.27	93.73
32.0942	1445	1389.38	55.62
32.1198	1357	1389.51	-32.51
32.1453	1350	1389.67	-39.67
32.1709	1455	1389.83	65.17
32.1965	1349	1390	-41
32.2221	1394	1390.16	3.84
32.2476	1427	1390.33	36.67
32.2732	1364	1390.51	-26.51
32.2988	1370	1390.68	-20.68
32.3243	1458	1390.86	67.14
32.3499	1331	1391.04	-60.04
32.3755	1409	1391.23	17.77
32.4011	1349	1391.42	-42.42
32.4266	1411	1391.62	19.38
32.4522	1439	1391.81	47.19
32.4778	1487	1392.01	94.99
32.5033	1454	1392.22	61.78
32.5289	1468	1392.43	75.57
32.5545	1440	1392.64	47.36
32.5801	1389	1392.86	-3.86
32.6056	1393	1393.09	-0.09
32.6312	1419	1393.32	25.68
32.6568	1382	1393.55	-11.55
32.6824	1496	1393.79	102.21
32.7079	1375	1394.04	-19.04
32.7335	1441	1394.29	46.71
32.7591	1449	1394.55	54.45
32.7846	1462	1394.81	67.19
32.8102	1407	1395.09	11.91
32.8358	1379	1395.37	-16.37
32.8614	1387	1395.66	-8.66
32.8869	1441	1395.96	45.04
32.9125	1395	1396.27	-1.27
32.9381	1402	1396.59	5.41
32.9636	1434	1396.92	37.08
32.9892	1404	1397.26	6.74
33.0148	1410	1397.61	12.39
33.0404	1453	1397.98	55.02
33.0659	1391	1398.36	-7.36
33.0915	1406	1398.75	7.25
33.1171	1411	1399.16	11.84
33.1426	1401	1399.58	1.42
33.1682	1418	1400.03	17.97
33.1938	1440	1400.49	39.51
33.2194	1446	1400.97	45.03
33.2449	1365	1401.48	-36.48
33.2705	1488	1402.01	85.99
33.2961	1457	1402.56	54.44
33.3216	1366	1403.14	-37.14
33.3472	1420	1403.75	16.25
33.3728	1383	1404.4	-21.4
33.3984	1469	1405.08	63.92
33.4239	1444	1405.8	38.2
33.4495	1420	1406.56	13.44
33.4751	1427	1407.36	19.64
33.5007	1394	1408.22	-14.22
33.5262	1377	1409.13	-32.13
33.5518	1423	1410.1	12.9
33.5774	1454	1411.13	42.87
33.6029	1471	1412.24	58.76
33.6285	1440	1413.43	26.57
33.6541	1445	1414.71	30.29
33.6797	1501	1416.09	84.91
33.7052	1388	1417.58	-29.58
33.7308	1454	1419.19	34.81
33.7564	1368	1420.94	-52.94
33.7819	1488	1422.85	65.15
33.8075	1453	1424.93	28.07
33.8331	1442	1427.21	14.79
33.8587	1434	1429.72	4.28
33.8842	1464	1432.5	31.5
33.9098	1407	1435.56	-28.56
33.9354	1405	1438.98	-33.98
33.9609	1420	1442.78	-22.78
33.9865	1408	1447.06	-39.06
34.0121	1467	1451.87	15.13
34.0377	1437	1457.33	-20.33
34.0632	1476	1463.55	12.45
34.0888	1550	1470.68	79.32
34.1144	1492	1478.91	13.09
34.1399	1470	1488.49	-18.49
34.1655	1465	1499.79	-34.79
34.1911	1469	1513.29	-44.29
34.2167	1473	1529.75	-56.75
34.2422	1517	1550.35	-33.35
34.2678	1522	1576.88	-54.88
34.2934	1593	1612.05	-19.05
34.319	1650	1659.72	-9.72
34.3445	1676	1725.05	-49.05
34.3701	1759	1814.33	-55.33
34.3957	1810	1934.38	-124.38
34.4212	1938	2091.37	-153.37
34.4468	2201	2289.03	-88.03
34.4724	2481	2525.32	-44.32
34.498	2917	2787.45	129.55
34.5235	3344	3044.88	299.12
34.5491	3741	3249.35	491.65
34.5747	4024	3354.75	669.25
34.6002	3876	3347	529
34.6258	3549	3244.05	304.95
34.6514	3441	3070.05	370.95
34.677	2897	2847.29	49.71
34.7025	2679	2604.19	74.81
34.7281	2363	2370.28	-7.28
34.7537	2143	2165.4	-22.4
34.7792	1919	1997.25	-78.25
34.8048	1789	1865.3	-76.3
34.8304	1745	1765	-20
34.856	1681	1690.31	-9.31
34.8815	1575	1635.25	-60.25
34.9071	1543	1594.62	-51.62
34.9327	1519	1564.23	-45.23
34.9582	1601	1541.01	59.99
34.9838	1545	1522.8	22.2
35.0094	1447	1508.14	-61.14
35.035	1452	1496.06	-44.06
35.0605	1450	1485.93	-35.93
35.0861	1503	1477.32	25.68
35.1117	1393	1469.93	-76.93
35.1372	1461	1463.52	-2.52
35.1628	1480	1457.94	22.06
35.1884	1488	1453.05	34.95
35.214	1419	1448.74	-29.74
35.2395	1457	1444.93	12.07
35.2651	1424	1441.54	-17.54
35.2907	1466	1438.52	27.48
35.3163	1411	1435.81	-24.81
35.3418	1402	1433.38	-31.38
35.3674	1395	1431.19	-36.19
35.393	1425	1429.2	-4.2
35.4185	1448	1427.41	20.59
35.4441	1507	1425.77	81.23
35.4697	1455	1424.29	30.71
35.4953	1425	1422.93	2.07
35.5208	1419	1421.69	-2.69
35.5464	1458	1420.55	37.45
35.572	1375	1419.5	-44.5
35.5975	1487	1418.54	68.46
35.6231	1367	1417.66	-50.66
35.6487	1383	1416.84	-33.84
35.6743	1415	1416.09	-1.09
35.6998	1432	1415.39	16.61
35.7254	1403	1414.75	-11.75
35.751	1427	1414.15	12.85
35.7765	1415	1413.6	1.4
35.8021	1433	1413.08	19.92
35.8277	1434	1412.61	21.39
35.8533	1360	1412.16	-52.16
35.8788	1415	1411.75	3.25
35.9044	1364	1411.37	-47.37
35.93	1381	1411.01	-30.01
35.9555	1405	1410.68	-5.68
35.9811	1369	1410.37	-41.37
36.0067	1425	1410.09	14.91
36.0323	1369	1409.82	-40.82
36.0578	1391	1409.57	-18.57
36.0834	1464	1409.34	54.66
36.109	1336	1409.13	-73.13
36.1346	1433	1408.93	24.07
36.1601	1376	1408.75	-32.75
36.1857	1333	1408.58	-75.58
36.2113	1385	1408.43	-23.43
36.2368	1385	1408.29	-23.29
36.2624	1372	1408.16	-36.16
36.288	1441	1408.04	32.96
36.3136	1360	1407.93	-47.93
36.3391	1423	1407.83	15.17
36.3647	1395	1407.75	-12.75
36.3903	1388	1407.67	-19.67
36.4158	1393	1407.6	-14.6
36.4414	1428	1407.55	20.45
36.467	1412	1407.5	4.5
36.4926	1435	1407.46	27.54
36.5181	1389	1407.43	-18.43
36.5437	1452	1407.41	44.59
36.5693	1475	1407.4	67.6
36.5948	1346	1407.4	-61.4
36.6204	1378	1407.41	-29.41
36.646	1428	1407.43	20.57
36.6716	1456	1407.46	48.54
36.6971	1463	1407.5	55.5
36.7227	1420	1407.55	12.45
36.7483	1449	1407.62	41.38
36.7738	1409	1407.7	1.3
36.7994	1348	1407.8	-59.8
36.825	1420	1407.91	12.09
36.8506	1406	1408.04	-2.04
36.8761	1344	1408.2	-64.2
36.9017	1419	1408.37	10.63
36.9273	1458	1408.58	49.42
36.9529	1398	1408.82	-10.82
36.9784	1455	1409.11	45.89
37.004	1373	1409.44	-36.44
37.0296	1392	1409.83	-17.83
37.0551	1407	1410.29	-3.29
37.0807	1406	1410.85	-4.85
37.1063	1378	1411.54	-33.54
37.1319	1469	1412.38	56.62
37.1574	1444	1413.46	30.54
37.183	1438	1414.86	23.14
37.2086	1428	1416.72	11.28
37.2341	1481	1419.24	61.76
37.2597	1399	1422.67	-23.67
37.2853	1420	1427.31	-7.31
37.3109	1445	1433.41	11.59
37.3364	1426	1440.83	-14.83
37.362	1379	1448.56	-69.56
37.3876	1370	1454.3	-84.3
37.4131	1341	1456.06	-115.06
37.4387	1504	1454.46	49.54
37.4643	1429	1451.31	-22.31
37.4899	1386	1447.16	-61.16
37.5154	1451	1441.9	9.1
37.541	1393	1436.24	-43.24
37.5666	1440	1431.26	8.74
37.5921	1446	1427.47	18.53
37.6177	1409	1424.89	-15.89
37.6433	1402	1423.33	-21.33
37.6689	1457	1422.64	34.36
37.6944	1433	1422.7	10.3
37.72	1408	1423.47	-15.47
37.7456	1370	1425.03	-55.03
37.7712	1474	1427.53	46.47
37.7967	1363	1431.22	-68.22
37.8223	1346	1436.32	-90.32
37.8479	1465	1442.63	22.37
37.8734	1421	1448.79	-27.79
37.899	1414	1452.38	-38.38
37.9246	1492	1452.5	39.5
37.9502	1466	1450.96	15.04
37.9757	1393	1449.19	-56.19
38.0013	1368	1446.85	-78.85
38.0269	1498	1443.83	54.17
38.0524	1419	1441.11	-22.11
38.078	1450	1439.54	10.46
38.1036	1391	1439.39	-48.39
38.1292	1463	1440.57	22.43
38.1547	1525	1443.07	81.93
38.1803	1473	1446.97	26.03
38.2059	1513	1452.52	60.48
38.2314	1549	1460.15	88.85
38.257	1453	1470.51	-17.51
38.2826	1547	1484.67	62.33
38.3082	1549	1504.05	44.95
38.3337	1568	1530.34	37.66
38.3593	1604	1564.77	39.23
38.3849	1608	1607.13	0.87
38.4104	1742	1655.08	86.92
38.436	1603	1701.04	-98.04
38.4616	1645	1728.04	-83.04
38.4872	1617	1724.76	-107.76
38.5127	1597	1702.34	-105.34
38.5383	1598	1675.74	-77.74
38.5639	1597	1645.15	-48.15
38.5895	1595	1607.36	-12.36
38.615	1566	1568.17	-2.17
38.6406	1519	1534.9	-15.9
38.6662	1511	1509.78	1.22
38.6917	1529	1491.78	37.22
38.7173	1558	1479.19	78.81
38.7429	1544	1470.59	73.41
38.7685	1550	1464.98	85.02
38.794	1500	1461.75	38.25
38.8196	1491	1460.54	30.46
38.8452	1469	1461.25	7.75
38.8707	1603	1463.94	139.06
38.8963	1523	1468.91	54.09
38.9219	1526	1476.7	49.3
38.9475	1560	1488.22	71.78
38.973	1580	1504.85	75.15
38.9986	1601	1528.54	72.46
39.0242	1569	1561.48	7.52
39.0497	1586	1604.61	-18.61
39.0753	1647	1653.04	-6.04
39.1009	1613	1691.35	-78.35
39.1265	1592	1702.42	-110.42
39.152	1598	1688.93	-90.93
39.1776	1603	1667.27	-64.27
39.2032	1581	1643.1	-62.1
39.2287	1647	1611.6	35.4
39.2543	1638	1573.97	64.03
39.2799	1567	1538.1	28.9
39.3055	1515	1508.97	6.03
39.331	1541	1487	54
39.3566	1487	1470.76	16.24
39.3822	1522	1458.69	63.31
39.4078	1522	1449.59	72.41
39.4333	1492	1442.6	49.4
39.4589	1476	1437.14	38.86
39.4845	1424	1432.78	-8.78
39.51	1394	1429.26	-35.26
39.5356	1468	1426.37	41.63
39.5612	1400	1423.97	-23.97
39.5868	1436	1421.96	14.04
39.6123	1373	1420.25	-47.25
39.6379	1419	1418.78	0.22
39.6635	1438	1417.51	20.49
39.689	1403	1416.41	-13.41
39.7146	1461	1415.45	45.55
39.7402	1388	1414.6	-26.6
39.7658	1456	1413.84	42.16
39.7913	1342	1413.16	-71.16
39.8169	1500	1412.56	87.44
39.8425	1410	1412.02	-2.02
39.868	1437	1411.53	25.47
39.8936	1396	1411.08	-15.08
39.9192	1442	1410.67	31.33
39.9448	1373	1410.3	-37.3
39.9703	1427	1409.96	17.04
39.9959	1469	1409.65	59.35
40.0215	1421	1409.36	11.64
40.047	1407	1409.1	-2.1
40.0726	1382	1408.86	-26.86
40.0982	1386	1408.63	-22.63
40.1238	1419	1408.42	10.58
40.1493	1297	1408.22	-111.22
40.1749	1332	1408.04	-76.04
40.2005	1333	1407.86	-74.86
40.2261	1368	1407.7	-39.7
40.2516	1422	1407.55	14.45
40.2772	1440	1407.41	32.59
40.3028	1415	1407.27	7.73
40.3283	1416	1407.15	8.85
40.3539	1378	1407.03	-29.03
40.3795	1362	1406.92	-44.92
40.4051	1393	1406.81	-13.81
40.4306	1374	1406.71	-32.71
40.4562	1442	1406.61	35.39
40.4818	1380	1406.52	-26.52
40.5073	1387	1406.44	-19.44
40.5329	1465	1406.36	58.64
40.5585	1330	1406.28	-76.28
40.5841	1369	1406.21	-37.21
40.6096	1352	1406.14	-54.14
40.6352	1409	1406.08	2.92
40.6608	1425	1406.02	18.98
40.6863	1406	1405.96	0.04
40.7119	1413	1405.91	7.09
40.7375	1390	1405.86	-15.86
40.7631	1384	1405.81	-21.81
40.7886	1464	1405.77	58.23
40.8142	1400	1405.73	-5.73
40.8398	1432	1405.69	26.31
40.8653	1362	1405.65	-43.65
40.8909	1403	1405.62	-2.62
40.9165	1434	1405.59	28.41
40.9421	1437	1405.57	31.43
40.9676	1427	1405.54	21.46
40.9932	1429	1405.53	23.47
41.0188	1405	1405.51	-0.51
41.0444	1425	1405.5	19.5
41.0699	1437	1405.49	31.51
41.0955	1365	1405.48	-40.48
41.1211	1389	1405.48	-16.48
41.1466	1470	1405.48	64.52
41.1722	1374	1405.49	-31.49
41.1978	1490	1405.5	84.5
41.2234	1375	1405.52	-30.52
41.2489	1326	1405.54	-79.54
41.2745	1374	1405.56	-31.56
41.3001	1491	1405.6	85.4
41.3256	1481	1405.63	75.37
41.3512	1420	1405.68	14.32
41.3768	1403	1405.73	-2.73
41.4024	1368	1405.8	-37.8
41.4279	1365	1405.87	-40.87
41.4535	1497	1405.95	91.05
41.4791	1387	1406.04	-19.04
41.5046	1440	1406.15	33.85
41.5302	1424	1406.27	17.73
41.5558	1402	1406.41	-4.41
41.5814	1367	1406.56	-39.56
41.6069	1382	1406.74	-24.74
41.6325	1368	1406.94	-38.94
41.6581	1378	1407.17	-29.17
41.6836	1417	1407.44	9.56
41.7092	1445	1407.74	37.26
41.7348	1463	1408.08	54.92
41.7604	1429	1408.48	20.52
41.7859	1434	1408.95	25.05
41.8115	1410	1409.49	0.51
41.8371	1435	1410.13	24.87
41.8627	1404	1410.89	-6.89
41.8882	1402	1411.81	-9.81
41.9138	1447	1412.91	34.09
41.9394	1459	1414.26	44.74
41.9649	1369	1415.93	-46.93
41.9905	1511	1418.05	92.95
42.0161	1433	1420.75	12.25
42.0417	1453	1424.26	28.74
42.0672	1411	1428.89	-17.89
42.0928	1453	1435	18
42.1184	1455	1442.94	12.06
42.1439	1454	1452.66	1.34
42.1695	1430	1462.91	-32.91
42.1951	1463	1470.91	-7.91
42.2207	1468	1474.29	-6.29
42.2462	1448	1473.98	-25.98
42.2718	1533	1472.84	60.16
42.2974	1447	1472.14	-25.14
42.3229	1481	1471.41	9.59
42.3485	1411	1470.89	-59.89
42.3741	1423	1472.32	-49.32
42.3997	1478	1477.48	0.52
42.4252	1543	1487.24	55.76
42.4508	1542	1500.96	41.04
42.4764	1467	1515.33	-48.33
42.5019	1548	1524.36	23.64
42.5275	1549	1524.12	24.88
42.5531	1473	1517.21	-44.21
42.5787	1508	1508.55	-0.55
42.6042	1426	1499.29	-73.29
42.6298	1462	1487.76	-25.76
42.6554	1543	1474.03	68.97
42.681	1413	1460.43	-47.43
42.7065	1462	1448.85	13.15
42.7321	1425	1439.75	-14.75
42.7577	1402	1432.84	-30.84
42.7832	1413	1427.61	-14.61
42.8088	1397	1423.62	-26.62
42.8344	1369	1420.54	-51.54
42.86	1385	1418.14	-33.14
42.8855	1341	1416.25	-75.25
42.9111	1413	1414.76	-1.76
42.9367	1355	1413.58	-58.58
42.9622	1435	1412.65	22.35
42.9878	1419	1411.94	7.06
43.0134	1443	1411.41	31.59
43.039	1454	1411.05	42.95
43.0645	1425	1410.87	14.13
43.0901	1456	1410.85	45.15
43.1157	1423	1411.01	11.99
43.1412	1447	1411.39	35.61
43.1668	1415	1412.03	2.97
43.1924	1419	1412.99	6.01
43.218	1370	1414.38	-44.38
43.2435	1379	1416.34	-37.34
43.2691	1466	1419.07	46.93
43.2947	1379	1422.8	-43.8
43.3202	1457	1427.68	29.32
43.3458	1400	1433.52	-33.52
43.3714	1458	1439.3	18.7
43.397	1396	1443.07	-47.07
43.4225	1460	1443.54	16.46
43.4481	1448	1441.52	6.48
43.4737	1494	1438.72	55.28
43.4993	1465	1435.7	29.3
43.5248	1380	1431.93	-51.93
43.5504	1351	1427.3	-76.3
43.576	1398	1422.54	-24.54
43.6015	1456	1418.36	37.64
43.6271	1393	1415.01	-22.01
43.6527	1402	1412.42	-10.42
43.6783	1470	1410.44	59.56
43.7038	1379	1408.91	-29.91
43.7294	1393	1407.72	-14.72
43.755	1414	1406.77	7.23
43.7805	1422	1406	16
43.8061	1433	1405.37	27.63
43.8317	1477	1404.85	72.15
43.8573	1455	1404.41	50.59
43.8828	1429	1404.04	24.96
43.9084	1387	1403.72	-16.72
43.934	1393	1403.44	-10.44
43.9595	1461	1403.2	57.8
43.9851	1336	1402.99	-66.99
44.0107	1388	1402.8	-14.8
44.0363	1385	1402.64	-17.64
44.0618	1412	1402.49	9.51
44.0874	1405	1402.36	2.64
44.113	1335	1402.25	-67.25
44.1385	1409	1402.14	6.86
44.1641	1396	1402.05	-6.05
44.1897	1419	1401.97	17.03
44.2153	1357	1401.91	-44.91
44.2408	1420	1401.85	18.15
44.2664	1370	1401.8	-31.8
44.292	1420	1401.76	18.24
44.3176	1376	1401.73	-25.73
44.3431	1441	1401.71	39.29
44.3687	1370	1401.69	-31.69
44.3943	1379	1401.69	-22.69
44.4198	1429	1401.7	27.3
44.4454	1349	1401.72	-52.72
44.471	1398	1401.76	-3.76
44.4966	1443	1401.8	41.2
44.5221	1371	1401.87	-30.87
44.5477	1382	1401.95	-19.95
44.5733	1337	1402.05	-65.05
44.5988	1353	1402.18	-49.18
44.6244	1383	1402.33	-19.33
44.65	1412	1402.53	9.47
44.6756	1428	1402.76	25.24
44.7011	1331	1403.04	-72.04
44.7267	1387	1403.39	-16.39
44.7523	1385	1403.82	-18.82
44.7778	1357	1404.35	-47.35
44.8034	1448	1405.02	42.98
44.829	1374	1405.87	-31.87
44.8546	1432	1406.96	25.04
44.8801	1446	1408.37	37.63
44.9057	1405	1410.21	-5.21
44.9313	1419	1412.63	6.37
44.9568	1394	1415.76	-21.76
44.9824	1353	1419.66	-66.66
45.008	1456	1424.03	31.97
45.0336	1389	1428	-39
45.0591	1465	1430.35	34.65
45.0847	1424	1430.66	-6.66
45.1103	1394	1429.75	-35.75
45.1359	1396	1428.66	-32.66
45.1614	1362	1427.61	-65.61
45.187	1418	1426.32	-8.32
45.2126	1435	1424.88	10.12
45.2381	1410	1423.86	-13.86
45.2637	1456	1423.75	32.25
45.2893	1400	1424.57	-24.57
45.3149	1391	1425.72	-34.72
45.3404	1388	1426.22	-38.22
45.366	1386	1425.46	-39.46
45.3916	1406	1423.77	-17.77
45.4171	1423	1421.89	1.11
45.4427	1413	1420.05	-7.05
45.4683	1438	1418	20
45.4939	1329	1415.6	-86.6
45.5194	1413	1413.13	-0.13
45.545	1450	1410.95	39.05
45.5706	1436	1409.22	26.78
45.5961	1399	1407.96	-8.96
45.6217	1391	1407.12	-16.12
45.6473	1441	1406.64	34.36
45.6729	1464	1406.48	57.52
45.6984	1400	1406.61	-6.61
45.724	1381	1406.92	-25.92
45.7496	1450	1407.21	42.79
45.7751	1419	1407.27	11.73
45.8007	1398	1407.01	-9.01
45.8263	1454	1406.57	47.43
45.8519	1436	1406.12	29.88
45.8774	1384	1405.69	-21.69
45.903	1349	1405.19	-56.19
45.9286	1424	1404.64	19.36
45.9542	1440	1404.11	35.89
45.9797	1443	1403.7	39.3
46.0053	1362	1403.42	-41.42
46.0309	1369	1403.29	-34.29
46.0564	1407	1403.31	3.69
46.082	1474	1403.49	70.51
46.1076	1434	1403.83	30.17
46.1332	1490	1404.35	85.65
46.1587	1465	1405.12	59.88
46.1843	1402	1406.18	-4.18
46.2099	1406	1407.62	-1.62
46.2354	1417	1409.52	7.48
46.261	1424	1411.88	12.12
46.2866	1432	1414.52	17.48
46.3122	1453	1416.88	36.12
46.3377	1403	1418.19	-15.19
46.3633	1411	1418.14	-7.14
46.3889	1390	1417.19	-27.19
46.4144	1416	1415.99	0.01
46.44	1430	1414.7	15.3
46.4656	1384	1413.12	-29.12
46.4912	1418	1411.16	6.84
46.5167	1421	1409.09	11.91
46.5423	1395	1407.19	-12.19
46.5679	1378	1405.63	-27.63
46.5934	1350	1404.39	-54.39
46.619	1394	1403.44	-9.44
46.6446	1403	1402.69	0.31
46.6702	1481	1402.12	78.88
46.6957	1376	1401.66	-25.66
46.7213	1378	1401.3	-23.3
46.7469	1390	1401	-11
46.7725	1451	1400.76	50.24
46.798	1349	1400.56	-51.56
46.8236	1405	1400.4	4.6
46.8492	1345	1400.27	-55.27
46.8747	1370	1400.16	-30.16
46.9003	1470	1400.07	69.93
46.9259	1365	1400	-35
46.9515	1429	1399.93	29.07
46.977	1392	1399.89	-7.89
47.0026	1451	1399.85	51.15
47.0282	1396	1399.82	-3.82
47.0537	1359	1399.8	-40.8
47.0793	1344	1399.78	-55.78
47.1049	1340	1399.77	-59.77
47.1305	1407	1399.77	7.23
47.156	1439	1399.78	39.22
47.1816	1450	1399.79	50.21
47.2072	1467	1399.8	67.2
47.2327	1396	1399.82	-3.82
47.2583	1406	1399.84	6.16
47.2839	1427	1399.87	27.13
47.3095	1404	1399.9	4.1
47.335	1358	1399.93	-41.93
47.3606	1380	1399.97	-19.97
47.3862	1475	1400.02	74.98
47.4117	1400	1400.06	-0.06
47.4373	1452	1400.12	51.88
47.4629	1363	1400.17	-37.17
47.4885	1362	1400.23	-38.23
47.514	1411	1400.3	10.7
47.5396	1461	1400.36	60.64
47.5652	1420	1400.44	19.56
47.5908	1389	1400.52	-11.52
47.6163	1364	1400.6	-36.6
47.6419	1381	1400.69	-19.69
47.6675	1469	1400.78	68.22
47.693	1390	1400.88	-10.88
47.7186	1387	1400.98	-13.98
47.7442	1373	1401.09	-28.09
47.7698	1326	1401.21	-75.21
47.7953	1371	1401.34	-30.34
47.8209	1429	1401.47	27.53
47.8465	1406	1401.61	4.39
47.872	1360	1401.75	-41.75
47.8976	1367	1401.91	-34.91
47.9232	1402	1402.08	-0.08
47.9488	1461	1402.25	58.75
47.9743	1397	1402.44	-5.44
47.9999	1416	1402.64	13.36
48.0255	1438	1402.85	35.15
48.051	1465	1403.07	61.93
48.0766	1457	1403.31	53.69
48.1022	1420	1403.57	16.43
48.1278	1350	1403.84	-53.84
48.1533	1494	1404.14	89.86
48.1789	1476	1404.45	71.55
48.2045	1397	1404.79	-7.79
48.23	1448	1405.15	42.85
48.2556	1427	1405.55	21.45
48.2812	1417	1405.97	11.03
48.3068	1401	1406.43	-5.43
48.3323	1421	1406.93	14.07
48.3579	1456	1407.48	48.52
48.3835	1465	1408.07	56.93
48.4091	1445	1408.72	36.28
48.4346	1461	1409.44	51.56
48.4602	1423	1410.23	12.77
48.4858	1444	1411.1	32.9
48.5113	1428	1412.07	15.93
48.5369	1378	1413.16	-35.16
48.5625	1414	1414.37	-0.37
48.5881	1428	1415.74	12.26
48.6136	1466	1417.3	48.7
48.6392	1511	1419.07	91.93
48.6648	1407	1421.1	-14.1
48.6903	1536	1423.44	112.56
48.7159	1483	1426.17	56.83
48.7415	1441	1429.37	11.63
48.7671	1502	1433.16	68.84
48.7926	1546	1437.68	108.32
48.8182	1495	1443.15	51.85
48.8438	1550	1449.81	100.19
48.8693	1454	1458.04	-4.04
48.8949	1504	1468.32	35.68
48.9205	1559	1481.3	77.7
48.9461	1585	1497.87	87.13
48.9716	1548	1519.12	28.88
48.9972	1571	1546.25	24.75
49.0228	1631	1580.14	50.86
49.0483	1614	1620.15	-6.15
49.0739	1659	1662.13	-3.13
49.0995	1640	1697.15	-57.15
49.1251	1600	1715.18	-115.18
49.1506	1575	1713.55	-138.55
49.1762	1615	1699.49	-84.49
49.2018	1465	1681.79	-216.79
49.2274	1581	1663	-82
49.2529	1588	1640.35	-52.35
49.2785	1548	1612	-64
49.3041	1552	1580.64	-28.64
49.3296	1478	1550.72	-72.72
49.3552	1517	1525.04	-8.04
49.3808	1509	1504.31	4.69
49.4064	1540	1488.03	51.97
49.4319	1534	1475.39	58.61
49.4575	1500	1465.58	34.42
49.4831	1511	1457.95	53.05
49.5086	1462	1452.01	9.99
49.5342	1532	1447.38	84.62
49.5598	1504	1443.81	60.19
49.5854	1469	1441.09	27.91
49.6109	1484	1439.09	44.91
49.6365	1483	1437.69	45.31
49.6621	1499	1436.85	62.15
49.6876	1414	1436.51	-22.51
49.7132	1506	1436.65	69.35
49.7388	1498	1437.28	60.72
49.7644	1444	1438.43	5.57
49.7899	1473	1440.12	32.88
49.8155	1512	1442.45	69.55
49.8411	1516	1445.5	70.5
49.8666	1474	1449.42	24.58
49.8922	1522	1454.42	67.58
49.9178	1452	1460.76	-8.76
49.9434	1503	1468.82	34.18
49.9689	1455	1479.09	-24.09
49.9945	1488	1492.25	-4.25
50.0201	1484	1509.18	-25.18
50.0457	1570	1530.93	39.07
50.0712	1514	1558.58	-44.58
50.0968	1515	1592.6	-77.6
50.1224	1587	1631.65	-44.65
50.1479	1526	1670.64	-144.64
50.1735	1584	1700.54	-116.54
50.1991	1599	1713.05	-114.05
50.2247	1655	1707.96	-52.96
50.2502	1601	1692.98	-91.98
50.2758	1608	1675.52	-67.52
50.3014	1469	1656.9	-187.9
50.3269	1573	1634.3	-61.3
50.3525	1587	1606.41	-19.41
50.3781	1565	1575.95	-10.95
50.4037	1542	1546.97	-4.97
50.4292	1558	1521.98	36.02
50.4548	1564	1501.59	62.41
50.4804	1596	1485.36	110.64
50.5059	1481	1472.53	8.47
50.5315	1476	1462.36	13.64
50.5571	1488	1454.24	33.76
50.5827	1474	1447.69	26.31
50.6082	1454	1442.35	11.65
50.6338	1478	1437.96	40.04
50.6594	1479	1434.31	44.69
50.6849	1425	1431.26	-6.26
50.7105	1463	1428.69	34.31
50.7361	1442	1426.51	15.49
50.7617	1453	1424.64	28.36
50.7872	1423	1423.04	-0.04
50.8128	1429	1421.67	7.33
50.8384	1415	1420.48	-5.48
50.864	1362	1419.46	-57.46
50.8895	1395	1418.57	-23.57
50.9151	1417	1417.81	-0.81
50.9407	1403	1417.15	-14.15
50.9662	1431	1416.59	14.41
50.9918	1371	1416.12	-45.12
51.0174	1358	1415.73	-57.73
51.043	1432	1415.41	16.59
51.0685	1401	1415.16	-14.16
51.0941	1466	1414.98	51.02
51.1197	1426	1414.88	11.12
51.1452	1410	1414.84	-4.84
51.1708	1354	1414.88	-60.88
51.1964	1418	1415.01	2.99
51.222	1469	1415.23	53.77
51.2475	1449	1415.56	33.44
51.2731	1489	1416.02	72.98
51.2987	1438	1416.64	21.36
51.3242	1394	1417.45	-23.45
51.3498	1433	1418.52	14.48
51.3754	1469	1419.9	49.1
51.401	1440	1421.69	18.31
51.4265	1401	1423.95	-22.95
51.4521	1401	1426.72	-25.72
51.4777	1389	1429.9	-40.9
51.5032	1435	1433.12	1.88
51.5288	1389	1435.74	-46.74
51.5544	1360	1437.15	-77.15
51.58	1386	1437.28	-51.28
51.6055	1346	1436.65	-90.65
51.6311	1437	1435.81	1.19
51.6567	1425	1434.85	-9.85
51.6823	1338	1433.53	-95.53
51.7078	1409	1431.69	-22.69
51.7334	1398	1429.51	-31.51
51.759	1405	1427.35	-22.35
51.7845	1413	1425.48	-12.48
51.8101	1481	1423.96	57.04
51.8357	1427	1422.78	4.22
51.8613	1400	1421.88	-21.88
51.8868	1392	1421.27	-29.27
51.9124	1416	1420.93	-4.93
51.938	1412	1420.84	-8.84
51.9635	1418	1420.99	-2.99
51.9891	1405	1421.38	-16.38
52.0147	1355	1421.99	-66.99
52.0403	1406	1422.86	-16.86
52.0658	1479	1424	55
52.0914	1388	1425.49	-37.49
52.117	1432	1427.38	4.62
52.1425	1432	1429.77	2.23
52.1681	1443	1432.78	10.22
52.1937	1443	1436.58	6.42
52.2193	1436	1441.32	-5.32
52.2448	1452	1447.13	4.87
52.2704	1471	1453.93	17.07
52.296	1448	1461.36	-13.36
52.3215	1478	1468.62	9.38
52.3471	1405	1474.59	-69.59
52.3727	1360	1478.24	-118.24
52.3983	1486	1479.14	6.86
52.4238	1434	1477.92	-43.92
52.4494	1486	1475.69	10.31
52.475	1504	1473.18	30.82
52.5006	1496	1470.46	25.54
52.5261	1450	1467.31	-17.31
52.5517	1464	1463.83	0.17
52.5773	1458	1460.56	-2.56
52.6028	1433	1458.16	-25.16
52.6284	1395	1457.08	-62.08
52.654	1497	1457.56	39.44
52.6796	1429	1459.75	-30.75
52.7051	1505	1463.82	41.18
52.7307	1531	1469.99	61.01
52.7563	1514	1478.51	35.49
52.7818	1575	1489.53	85.47
52.8074	1564	1502.77	61.23
52.833	1477	1517.09	-40.09
52.8586	1531	1530.06	0.94
52.8841	1576	1538.52	37.48
52.9097	1571	1540.51	30.49
52.9353	1539	1536.94	2.06
52.9608	1564	1530.61	33.39
52.9864	1571	1523.66	47.34
53.012	1570	1516.25	53.75
53.0376	1534	1507.45	26.55
53.0631	1546	1496.82	49.18
53.0887	1485	1485.24	-0.24
53.1143	1525	1474.08	50.92
53.1398	1405	1464.26	-59.26
53.1654	1464	1456.1	7.9
53.191	1456	1449.5	6.5
53.2166	1456	1444.23	11.77
53.2421	1408	1440.03	-32.03
53.2677	1480	1436.65	43.35
53.2933	1441	1433.94	7.06
53.3189	1486	1431.74	54.26
53.3444	1442	1429.95	12.05
53.37	1418	1428.49	-10.49
53.3956	1409	1427.3	-18.3
53.4211	1418	1426.32	-8.32
53.4467	1484	1425.54	58.46
53.4723	1418	1424.91	-6.91
53.4979	1362	1424.42	-62.42
53.5234	1386	1424.06	-38.06
53.549	1363	1423.83	-60.83
53.5746	1420	1423.71	-3.71
53.6001	1413	1423.71	-10.71
53.6257	1445	1423.83	21.17
53.6513	1402	1424.1	-22.1
53.6769	1378	1424.54	-46.54
53.7024	1330	1425.17	-95.17
53.728	1495	1426.04	68.96
53.7536	1462	1427.19	34.81
53.7791	1409	1428.68	-19.68
53.8047	1339	1430.53	-91.53
53.8303	1448	1432.66	15.34
53.8559	1442	1434.87	7.13
53.8814	1363	1436.72	-73.72
53.907	1461	1437.78	23.22
53.9326	1448	1437.86	10.14
53.9581	1428	1437.22	-9.22
53.9837	1455	1436.29	18.71
54.0093	1504	1435.31	68.69
54.0349	1407	1434.25	-27.25
54.0604	1401	1432.95	-31.95
54.086	1391	1431.4	-40.4
54.1116	1406	1429.72	-23.72
54.1372	1451	1428.14	22.86
54.1627	1399	1426.76	-27.76
54.1883	1395	1425.63	-30.63
54.2139	1403	1424.73	-21.73
54.2394	1377	1424.03	-47.03
54.265	1412	1423.49	-11.49
54.2906	1454	1423.07	30.93
54.3162	1432	1422.76	9.24
54.3417	1451	1422.52	28.48
54.3673	1401	1422.34	-21.34
54.3929	1466	1422.22	43.78
54.4184	1441	1422.14	18.86
54.444	1398	1422.1	-24.1
54.4696	1452	1422.09	29.91
54.4952	1437	1422.1	14.9
54.5207	1381	1422.14	-41.14
54.5463	1344	1422.2	-78.2
54.5719	1483	1422.27	60.73
54.5974	1351	1422.37	-71.37
54.623	1422	1422.48	-0.48
54.6486	1400	1422.6	-22.6
54.6742	1400	1422.74	-22.74
54.6997	1399	1422.9	-23.9
54.7253	1424	1423.07	0.93
54.7509	1414	1423.25	-9.25
54.7764	1427	1423.45	3.55
54.802	1418	1423.67	-5.67
54.8276	1475	1423.9	51.1
54.8532	1439	1424.16	14.84
54.8787	1416	1424.43	-8.43
54.9043	1392	1424.73	-32.73
54.9299	1467	1425.05	41.95
54.9555	1460	1425.41	34.59
54.981	1360	1425.79	-65.79
55.0066	1458	1426.2	31.8
55.0322	1407	1426.66	-19.66
55.0577	1401	1427.17	-26.17
55.0833	1455	1427.73	27.27
55.1089	1388	1428.35	-40.35
55.1345	1438	1429.04	8.96
55.16	1435	1429.83	5.17
55.1856	1440	1430.71	9.29
55.2112	1454	1431.73	22.27
55.2367	1414	1432.89	-18.89
55.2623	1503	1434.24	68.76
55.2879	1424	1435.82	-11.82
55.3135	1438	1437.69	0.31
55.339	1448	1439.92	8.08
55.3646	1417	1442.61	-25.61
55.3902	1440	1445.88	-5.88
55.4157	1541	1449.88	91.12
55.4413	1468	1454.83	13.17
55.4669	1526	1460.93	65.07
55.4925	1499	1468.42	30.58
55.518	1460	1477.39	-17.39
55.5436	1567	1487.62	79.38
55.5692	1529	1498.24	30.76
55.5947	1593	1507.58	85.42
55.6203	1492	1513.64	-21.64
55.6459	1543	1515.34	27.66
55.6715	1579	1513.42	65.58
55.697	1510	1509.69	0.31
55.7226	1452	1505.56	-53.56
55.7482	1578	1501.22	76.78
55.7738	1433	1496.1	-63.1
55.7993	1477	1489.76	-12.76
55.8249	1425	1482.56	-57.56
55.8505	1440	1475.34	-35.34
55.876	1545	1468.85	76.15
55.9016	1538	1463.44	74.56
55.9272	1497	1459.2	37.8
55.9528	1476	1456.02	19.98
55.9783	1452	1453.77	-1.77
56.0039	1514	1452.34	61.66
56.0295	1547	1451.64	95.36
56.055	1437	1451.62	-14.62
56.0806	1399	1452.28	-53.28
56.1062	1538	1453.64	84.36
56.1318	1410	1455.8	-45.8
56.1573	1519	1458.86	60.14
56.1829	1532	1462.99	69.01
56.2085	1514	1468.38	45.62
56.234	1444	1475.2	-31.2
56.2596	1469	1483.47	-14.47
56.2852	1510	1492.85	17.15
56.3108	1485	1502.34	-17.34
56.3363	1513	1510.25	2.75
56.3619	1496	1514.76	-18.76
56.3875	1441	1515.18	-74.18
56.413	1486	1512.42	-26.42
56.4386	1514	1508.22	5.78
56.4642	1494	1503.73	-9.73
56.4898	1500	1499	1
56.5153	1531	1493.44	37.56
56.5409	1537	1486.67	50.33
56.5665	1474	1479.12	-5.12
56.5921	1499	1471.56	27.44
56.6176	1461	1464.64	-3.64
56.6432	1455	1458.69	-3.69
56.6688	1420	1453.75	-33.75
56.6943	1501	1449.7	51.3
56.7199	1430	1446.4	-16.4
56.7455	1446	1443.7	2.3
56.7711	1482	1441.48	40.52
56.7966	1429	1439.64	-10.64
56.8222	1446	1438.11	7.89
56.8478	1449	1436.82	12.18
56.8733	1458	1435.72	22.28
56.8989	1459	1434.78	24.22
56.9245	1391	1433.97	-42.97
56.9501	1400	1433.27	-33.27
56.9756	1448	1432.66	15.34
57.0012	1428	1432.13	-4.13
57.0268	1421	1431.65	-10.65
57.0523	1449	1431.24	17.76
57.0779	1394	1430.87	-36.87
57.1035	1440	1430.53	9.47
57.1291	1368	1430.24	-62.24
57.1546	1485	1429.97	55.03
57.1802	1417	1429.74	-12.74
57.2058	1493	1429.53	63.47
57.2313	1464	1429.34	34.66
57.2569	1387	1429.18	-42.18
57.2825	1437	1429.04	7.96
57.3081	1479	1428.92	50.08
57.3336	1447	1428.82	18.18
57.3592	1414	1428.75	-14.75
57.3848	1404	1428.7	-24.7
57.4104	1347	1428.69	-81.69
57.4359	1399	1428.71	-29.71
57.4615	1501	1428.76	72.24
57.4871	1355	1428.86	-73.86
57.5126	1411	1429.01	-18.01
57.5382	1394	1429.2	-35.2
57.5638	1370	1429.41	-59.41
57.5894	1410	1429.61	-19.61
57.6149	1464	1429.76	34.24
57.6405	1430	1429.86	0.14
57.6661	1421	1429.93	-8.93
57.6916	1386	1430	-44
57.7172	1422	1430.13	-8.13
57.7428	1442	1430.33	11.67
57.7684	1362	1430.62	-68.62
57.7939	1453	1431	22
57.8195	1422	1431.51	-9.51
57.8451	1388	1432.19	-44.19
57.8706	1439	1433.05	5.95
57.8962	1443	1434.07	8.93
57.9218	1424	1435.15	-11.15
57.9474	1394	1436.09	-42.09
57.9729	1439	1436.65	2.35
57.9985	1420	1436.71	-16.71
58.0241	1369	1436.34	-67.34
58.0496	1408	1435.75	-27.75
58.0752	1442	1435.1	6.9
58.1008	1450	1434.46	15.54
58.1264	1450	1433.77	16.23
58.1519	1462	1432.97	29.03
58.1775	1387	1432.08	-45.08
58.2031	1475	1431.18	43.82
58.2287	1481	1430.39	50.61
58.2542	1469	1429.78	39.22
58.2798	1363	1429.36	-66.36
58.3054	1471	1429.13	41.87
58.3309	1388	1429.03	-41.03
58.3565	1396	1428.97	-32.97
58.3821	1403	1428.84	-25.84
58.4077	1423	1428.58	-5.58
58.4332	1410	1428.18	-18.18
58.4588	1470	1427.72	42.28
58.4844	1423	1427.28	-4.28
58.5099	1473	1426.87	46.13
58.5355	1377	1426.49	-49.49
58.5611	1475	1426.12	48.88
58.5867	1367	1425.75	-58.75
58.6122	1471	1425.43	45.57
58.6378	1461	1425.21	35.79
58.6634	1443	1425.14	17.86
58.6889	1467	1425.26	41.74
58.7145	1442	1425.59	16.41
58.7401	1464	1426.14	37.86
58.7657	1384	1426.91	-42.91
58.7912	1368	1427.84	-59.84
58.8168	1487	1428.78	58.22
58.8424	1450	1429.53	20.47
58.8679	1481	1429.84	51.16
58.8935	1417	1429.64	-12.64
58.9191	1454	1429.02	24.98
58.9447	1497	1428.2	68.8
58.9702	1393	1427.35	-34.35
58.9958	1420	1426.5	-6.5
59.0214	1470	1425.58	44.42
59.0469	1344	1424.55	-80.55
59.0725	1412	1423.42	-11.42
59.0981	1422	1422.28	-0.28
59.1237	1494	1421.24	72.76
59.1492	1438	1420.39	17.61
59.1748	1392	1419.75	-27.75
59.2004	1441	1419.34	21.66
59.226	1447	1419.19	27.81
59.2515	1328	1419.29	-91.29
59.2771	1378	1419.65	-41.65
59.3027	1407	1420.27	-13.27
59.3282	1380	1421.06	-41.06
59.3538	1416	1421.9	-5.9
59.3794	1484	1422.56	61.44
59.405	1428	1422.79	5.21
59.4305	1476	1422.47	53.53
59.4561	1427	1421.68	5.32
59.4817	1377	1420.66	-43.66
59.5072	1404	1419.59	-15.59
59.5328	1433	1418.54	14.46
59.5584	1440	1417.44	22.56
59.584	1412	1416.24	-4.24
59.6095	1404	1414.95	-10.95
59.6351	1467	1413.65	53.35
59.6607	1421	1412.46	8.54
59.6862	1433	1411.47	21.53
59.7118	1458	1410.7	47.3
59.7374	1351	1410.14	-59.14
59.763	1441	1409.68	31.32
59.7885	1393	1409.19	-16.19
59.8141	1424	1408.53	15.47
59.8397	1422	1407.64	14.36
59.8652	1394	1406.55	-12.55
59.8908	1367	1405.37	-38.37
59.9164	1364	1404.18	-40.18
59.942	1380	1403	-23
59.9675	1443	1401.79	41.21
59.9931	1391	1400.52	-9.52
60.0187	1391	1399.17	-8.17

## Sheet: Figure 2a
M2-PBA		M4-PBA		M5-PBA
Energy (eV)	Normalized χμ(E) (arb. units)	Energy (eV)	Normalized χμ(E) (arb. units)	Energy (eV)	Normalized χμ(E) (arb. units)
7099.7	0.00175	7099.7	0.0016	7099.7	0.0019
7100.4	0.00175	7100.39	0.00187	7100.4	0.00213
7101.1	0.00225	7101.1	0.00245	7101.1	0.00263
7101.8	0.0025	7101.8	0.00276	7101.8	0.00295
7102.5	0.00292	7102.5	0.00302	7102.49	0.00308
7103.2	0.0033	7103.19	0.00342	7103.2	0.00334
7103.9	0.00342	7103.9	0.00368	7103.9	0.00374
7104.59	0.0038	7104.59	0.00398	7104.59	0.00434
7105.29	0.00437	7105.29	0.00444	7105.3	0.00486
7106	0.00527	7106	0.00519	7106	0.00566
7106.7	0.00566	7106.69	0.00593	7106.69	0.00624
7107.39	0.0063	7107.4	0.00686	7107.4	0.00691
7108.1	0.00754	7108.09	0.00761	7108.1	0.00807
7108.8	0.00881	7108.8	0.00848	7108.8	0.00906
7109.5	0.01015	7109.49	0.01047	7109.5	0.01076
7110.2	0.0129	7110.2	0.01314	7110.2	0.01391
7110.9	0.01743	7110.9	0.01706	7110.9	0.01789
7111.6	0.02332	7111.59	0.02279	7111.6	0.02355
7112.3	0.03426	7112.29	0.03413	7112.3	0.03418
7113	0.04483	7113	0.04541	7113	0.04495
7113.7	0.04526	7113.7	0.04526	7113.7	0.0455
7114.4	0.04961	7114.4	0.05049	7114.4	0.04931
7115.1	0.06775	7115.1	0.07095	7115.09	0.06634
7115.8	0.09211	7115.8	0.09832	7115.8	0.08977
7116.49	0.11004	7116.5	0.11884	7116.5	0.10961
7117.2	0.12732	7117.2	0.13427	7117.2	0.12794
7117.9	0.15082	7117.9	0.15395	7117.9	0.15173
7118.6	0.17669	7118.6	0.17932	7118.6	0.17827
7119.3	0.19467	7119.3	0.19915	7119.3	0.19746
7120	0.20567	7120	0.21	7120	0.20911
7120.7	0.22452	7120.7	0.22641	7120.7	0.22858
7121.4	0.25901	7121.4	0.26071	7121.39	0.26381
7122.1	0.30383	7122.1	0.30524	7122.1	0.31054
7122.8	0.36187	7122.8	0.35696	7122.8	0.37026
7123.5	0.45238	7123.5	0.43776	7123.5	0.46426
7124.2	0.60261	7124.2	0.5768	7124.2	0.62014
7124.9	0.81569	7124.9	0.78483	7124.89	0.84218
7125.6	1.05095	7125.6	1.02989	7125.6	1.09652
7126.3	1.22701	7126.3	1.21626	7126.3	1.28683
7127	1.3015	7127	1.29867	7127	1.35338
7127.7	1.33848	7127.7	1.3327	7127.7	1.36484
7128.4	1.37199	7128.4	1.36239	7128.4	1.37646
7129.09	1.37864	7129.1	1.36344	7129.09	1.37016
7129.8	1.33477	7129.8	1.30871	7129.8	1.31975
7130.5	1.24623	7130.5	1.2051	7130.5	1.21986
7131.2	1.13431	7131.2	1.08594	7131.2	1.10406
7131.9	1.02904	7131.9	0.97434	7131.9	0.99994
7132.59	0.94495	7132.6	0.88543	7132.6	0.92059
7133.29	0.87677	7133.3	0.81794	7133.3	0.85817
7134	0.82775	7134	0.77084	7133.98	0.81443
7134.7	0.79307	7134.7	0.73723	7134.7	0.78248
7135.39	0.77175	7135.4	0.7162	7135.4	0.76284
7136.1	0.76193	7136.1	0.70691	7136.1	0.7537
7136.8	0.76411	7136.8	0.70925	7136.8	0.75419
7137.5	0.77823	7137.5	0.72481	7137.5	0.76546
7138.2	0.80307	7138.2	0.7539	7138.2	0.7897
7138.9	0.8367	7138.9	0.79393	7138.9	0.82413
7139.6	0.87653	7139.6	0.84486	7139.6	0.86705
7140.3	0.92077	7140.3	0.89976	7140.3	0.91403
7141	0.96339	7141	0.95211	7141	0.96013
7141.7	1.00162	7141.7	0.99865	7141.7	0.99983
7142.39	1.03102	7142.39	1.03449	7142.4	1.03337
7143.1	1.05304	7143.1	1.06042	7143.1	1.05729
7143.8	1.06759	7143.8	1.07628	7143.8	1.07199
7144.5	1.07719	7144.5	1.08587	7144.5	1.08049
7145.2	1.08542	7145.2	1.0939	7145.19	1.0864
7145.9	1.09379	7145.9	1.10255	7145.9	1.09288
7146.6	1.1017	7146.6	1.11223	7146.6	1.09946
7147.3	1.10593	7147.3	1.12084	7147.3	1.10432
7148	1.10605	7148	1.12406	7148	1.1056
7148.7	1.10114	7148.7	1.12155	7148.7	1.10139
7149.4	1.09296	7149.4	1.11283	7149.4	1.09273
7150.1	1.08265	7150.09	1.10075	7150.1	1.08111
7150.8	1.07062	7150.8	1.08624	7150.8	1.06754
7151.5	1.05744	7151.5	1.07029	7151.5	1.05289
7152.2	1.04512	7152.2	1.05451	7152.2	1.03767
7152.9	1.03296	7152.9	1.03916	7152.9	1.02236
7153.6	1.01914	7153.6	1.02436	7153.6	1.00748
7154.3	1.00449	7154.3	1.00904	7154.3	0.99461
7154.99	0.98864	7155	0.99344	7155	0.97939
7155.7	0.97202	7155.7	0.97674	7155.7	0.96363
7156.4	0.95667	7156.4	0.96026	7156.4	0.94802
7157.1	0.94048	7157.1	0.94432	7157.09	0.93316
7157.79	0.92551	7157.8	0.92908	7157.8	0.91894
7158.5	0.91165	7158.49	0.91523	7158.5	0.9059
7159.2	0.90052	7159.19	0.90188	7159.2	0.89392
7159.9	0.88835	7159.9	0.88951	7159.9	0.88255
7160.59	0.87749	7160.6	0.87735	7160.6	0.872

## Sheet: Figure 2b
M2-PBA		M4-PBA		M5-PBA
Radial distance (Å)	FT|χ(R)| (Å-3)	Radial distance (Å)	FT|χ(R)| (Å-3)	Radial distance (Å)	FT|χ(R)| (Å-3)
0	0.08176	0	0.08949	0	0.06521
0.03068	0.08021	0.03068	0.08822	0.03068	0.06442
0.06136	0.07564	0.06136	0.08451	0.06136	0.06211
0.09204	0.06829	0.09204	0.0786	0.09204	0.05847
0.12272	0.05869	0.12272	0.07102	0.12272	0.05388
0.1534	0.04775	0.1534	0.06267	0.1534	0.04894
0.18408	0.03737	0.18408	0.05507	0.18408	0.04463
0.21476	0.0315	0.21476	0.05056	0.21476	0.04224
0.24544	0.03468	0.24544	0.05147	0.24544	0.04294
0.27612	0.04552	0.27612	0.05823	0.27612	0.04702
0.3068	0.05942	0.3068	0.06897	0.3068	0.05365
0.33748	0.07348	0.33748	0.08131	0.33748	0.06152
0.36816	0.08602	0.36816	0.09335	0.36816	0.06941
0.39884	0.09587	0.39884	0.10363	0.39884	0.07635
0.42951	0.10216	0.42951	0.11108	0.42951	0.08157
0.46019	0.10421	0.46019	0.11492	0.46019	0.08455
0.49087	0.10156	0.49087	0.11472	0.49087	0.08498
0.52155	0.094	0.52155	0.11047	0.52155	0.08287
0.55223	0.08163	0.55223	0.10279	0.55223	0.07865
0.58291	0.06498	0.58291	0.09328	0.58291	0.07325
0.61359	0.04542	0.61359	0.08495	0.61359	0.06831
0.64427	0.02748	0.64427	0.08228	0.64427	0.06596
0.67495	0.02776	0.67495	0.08888	0.67495	0.06797
0.70563	0.04854	0.70563	0.10429	0.70563	0.07446
0.73631	0.07381	0.73631	0.12477	0.73631	0.08378
0.76699	0.09826	0.76699	0.14631	0.76699	0.09366
0.79767	0.11972	0.79767	0.16568	0.79767	0.10216
0.82835	0.13696	0.82835	0.18056	0.82835	0.10813
0.85903	0.14965	0.85903	0.18967	0.85903	0.11173
0.88971	0.15876	0.88971	0.19314	0.88971	0.11512
0.92039	0.16723	0.92039	0.19343	0.92039	0.12321
0.95107	0.18026	0.95107	0.19646	0.95107	0.14256
0.98175	0.20423	0.98175	0.21153	0.98175	0.17792
1.01243	0.24396	1.01243	0.24753	1.01243	0.22998
1.04311	0.30061	1.04311	0.30757	1.04311	0.29681
1.07379	0.3724	1.07379	0.38907	1.07379	0.3757
1.10447	0.45608	1.10447	0.48715	1.10447	0.46368
1.13515	0.5479	1.13515	0.59667	1.13515	0.55759
1.16583	0.64389	1.16583	0.71256	1.16583	0.65405
1.19651	0.73995	1.19651	0.82979	1.19651	0.74947
1.22718	0.83193	1.22718	0.94333	1.22718	0.84011
1.25786	0.91576	1.25786	1.04821	1.25786	0.92227
1.28854	0.98754	1.28854	1.13968	1.28854	0.99233
1.31922	1.04373	1.31922	1.21335	1.31922	1.04698
1.3499	1.08129	1.3499	1.26539	1.3499	1.08338
1.38058	1.09785	1.38058	1.29268	1.38058	1.09926
1.41126	1.09183	1.41126	1.29304	1.41126	1.09313
1.44194	1.06262	1.44194	1.26533	1.44194	1.06438
1.47262	1.01064	1.47262	1.20957	1.47262	1.01339
1.5033	0.93747	1.5033	1.12709	1.5033	0.94164
1.53398	0.84603	1.53398	1.02059	1.53398	0.85187
1.56466	0.74082	1.56466	0.89431	1.56466	0.74835
1.59534	0.62855	1.59534	0.7545	1.59534	0.63737
1.62602	0.51945	1.62602	0.61045	1.62602	0.52852
1.6567	0.42964	1.6567	0.47737	1.6567	0.43681
1.68738	0.3817	1.68738	0.3822	1.68738	0.38377
1.71806	0.39193	1.71806	0.36077	1.71806	0.38708
1.74874	0.45068	1.74874	0.4182	1.74874	0.44047
1.77942	0.53324	1.77942	0.51772	1.77942	0.52036
1.8101	0.62008	1.8101	0.62649	1.8101	0.60667
1.84078	0.69989	1.84078	0.72744	1.84078	0.68745
1.87146	0.76673	1.87146	0.81234	1.87146	0.75634
1.90214	0.81795	1.90214	0.87758	1.90214	0.8104
1.93282	0.85326	1.93282	0.92244	1.93282	0.84899
1.9635	0.87416	1.9635	0.94842	1.9635	0.87328
1.99418	0.88365	1.99418	0.95886	1.99418	0.88589
2.02485	0.88582	2.02485	0.95858	2.02485	0.89048
2.05553	0.8853	2.05553	0.9533	2.05553	0.89128
2.08621	0.8865	2.08621	0.94886	2.08621	0.8924
2.11689	0.89268	2.11689	0.95006	2.11689	0.89704
2.14757	0.90528	2.14757	0.95962	2.14757	0.90681
2.17825	0.92352	2.17825	0.97747	2.17825	0.92134
2.20893	0.94475	2.20893	1.00095	2.20893	0.93849
2.23961	0.9651	2.23961	1.02557	2.23961	0.95489
2.27029	0.98033	2.27029	1.04617	2.27029	0.96668
2.30097	0.98652	2.30097	1.05787	2.30097	0.97017
2.33165	0.98056	2.33165	1.0567	2.33165	0.96235
2.36233	0.96036	2.36233	1.03995	2.36233	0.94115
2.39301	0.92498	2.39301	1.00634	2.39301	0.90556
2.42369	0.87465	2.42369	0.95601	2.42369	0.85571
2.45437	0.81066	2.45437	0.89044	2.45437	0.79278
2.48505	0.73529	2.48505	0.81238	2.48505	0.71895
2.51573	0.65171	2.51573	0.7257	2.51573	0.63726
2.54641	0.56385	2.54641	0.63537	2.54641	0.55161
2.57709	0.47639	2.57709	0.54732	2.57709	0.4667
2.60777	0.39478	2.60777	0.46838	2.60777	0.38808
2.63845	0.32525	2.63845	0.40564	2.63845	0.32217
2.66913	0.27423	2.66913	0.36461	2.66913	0.27545
2.69981	0.24583	2.69981	0.34602	2.69981	0.25153
2.73049	0.23789	2.73049	0.34424	2.73049	0.24734
2.76117	0.2419	2.76117	0.35005	2.76117	0.25395
2.79185	0.24826	2.79185	0.35495	2.79185	0.26201
2.82252	0.25019	2.82252	0.35312	2.82252	0.26511
2.8532	0.24413	2.8532	0.34149	2.8532	0.25988
2.88388	0.22885	2.88388	0.31907	2.88388	0.2452
2.91456	0.20466	2.91456	0.28637	2.91456	0.2214
2.94524	0.17287	2.94524	0.24493	2.94524	0.18979
2.97592	0.1354	2.97592	0.19697	2.97592	0.15235
3.0066	0.09457	3.0066	0.14511	3.0066	0.11161
3.03728	0.05299	3.03728	0.09216	3.03728	0.07081
3.06796	0.01588	3.06796	0.04115	3.06796	0.03692
3.09864	0.0293	3.09864	0.01203	3.09864	0.03454
3.12932	0.06049	3.12932	0.04998	3.12932	0.05987
3.16	0.08614	3.16	0.08344	3.16	0.08533
3.19068	0.1046	3.19068	0.10833	3.19068	0.10488
3.22136	0.11537	3.22136	0.12396	3.22136	0.11707
3.25204	0.1185	3.25204	0.13036	3.25204	0.12159
3.28272	0.11459	3.28272	0.12811	3.28272	0.11881
3.3134	0.10465	3.3134	0.11829	3.3134	0.10958
3.34408	0.09011	3.34408	0.10237	3.34408	0.09522
3.37476	0.07282	3.37476	0.08224	3.37476	0.07753
3.40544	0.05522	3.40544	0.06024	3.40544	0.059
3.43612	0.04107	3.43612	0.04005	3.43612	0.04371
3.4668	0.03566	3.4668	0.02955	3.4668	0.03819
3.49748	0.04037	3.49748	0.03613	3.49748	0.04488
3.52816	0.0495	3.52816	0.05054	3.52816	0.05721
3.55884	0.0583	3.55884	0.06477	3.55884	0.06964
3.58952	0.06505	3.58952	0.07661	3.58952	0.07999
3.62019	0.06977	3.62019	0.0859	3.62019	0.08781
3.65087	0.07363	3.65087	0.09349	3.65087	0.09365
3.68155	0.07846	3.68155	0.10079	3.68155	0.09878
3.71223	0.08619	3.71223	0.10939	3.71223	0.10486
3.74291	0.09786	3.74291	0.12047	3.74291	0.11347
3.77359	0.1133	3.77359	0.13447	3.77359	0.12554
3.80427	0.13143	3.80427	0.15101	3.80427	0.14111
3.83495	0.15085	3.83495	0.16923	3.83495	0.15943
3.86563	0.17021	3.86563	0.18812	3.86563	0.17942
3.89631	0.18839	3.89631	0.20675	3.89631	0.19995
3.92699	0.20456	3.92699	0.2244	3.92699	0.22002
3.95767	0.21818	3.95767	0.24065	3.95767	0.23883
3.98835	0.22901	3.98835	0.25531	3.98835	0.25585
4.01903	0.2371	4.01903	0.26839	4.01903	0.27072
4.04971	0.2427	4.04971	0.28008	4.04971	0.28328
4.08039	0.24622	4.08039	0.29056	4.08039	0.29351
4.11107	0.24814	4.11107	0.30004	4.11107	0.30151
4.14175	0.24895	4.14175	0.3086	4.14175	0.30742
4.17243	0.24907	4.17243	0.31628	4.17243	0.31146
4.20311	0.24879	4.20311	0.32302	4.20311	0.31385
4.23379	0.24829	4.23379	0.32874	4.23379	0.3149
4.26447	0.24768	4.26447	0.33344	4.26447	0.31493
4.29515	0.24705	4.29515	0.33723	4.29515	0.31436
4.32583	0.2465	4.32583	0.34038	4.32583	0.31365
4.35651	0.24626	4.35651	0.34329	4.35651	0.31333
4.38719	0.24661	4.38719	0.34648	4.38719	0.3139
4.41786	0.2479	4.41786	0.35045	4.41786	0.31577
4.44854	0.25041	4.44854	0.35554	4.44854	0.31916
4.47922	0.25429	4.47922	0.36185	4.47922	0.32402
4.5099	0.25943	4.5099	0.36911	4.5099	0.32999
4.54058	0.26545	4.54058	0.37673	4.54058	0.33645
4.57126	0.27171	4.57126	0.38383	4.57126	0.34258
4.60194	0.27742	4.60194	0.38937	4.60194	0.34744
4.63262	0.2817	4.63262	0.3923	4.63262	0.35012
4.6633	0.28373	4.6633	0.39168	4.6633	0.3498
4.69398	0.28281	4.69398	0.38675	4.69398	0.34583
4.72466	0.27841	4.72466	0.37702	4.72466	0.33779
4.75534	0.27025	4.75534	0.3623	4.75534	0.32549
4.78602	0.25827	4.78602	0.34275	4.78602	0.30901
4.8167	0.24268	4.8167	0.31879	4.8167	0.28866
4.84738	0.22389	4.84738	0.29116	4.84738	0.26502
4.87806	0.20254	4.87806	0.26086	4.87806	0.23884
4.90874	0.17941	4.90874	0.22907	4.90874	0.21105
4.93942	0.15545	4.93942	0.19719	4.93942	0.18272
4.9701	0.1317	4.9701	0.16673	4.9701	0.15502
5.00078	0.10929	5.00078	0.13933	5.00078	0.12922
5.03146	0.0894	5.03146	0.11659	5.03146	0.1066
5.06214	0.07321	5.06214	0.09982	5.06214	0.08838
5.09282	0.0616	5.09282	0.0894	5.09282	0.07543
5.1235	0.0547	5.1235	0.08424	5.1235	0.06769
5.15418	0.0514	5.15418	0.0821	5.15418	0.06386
5.18486	0.04981	5.18486	0.0807	5.18486	0.06196
5.21553	0.0482	5.21553	0.07845	5.21553	0.06021
5.24621	0.04553	5.24621	0.07464	5.24621	0.05753
5.27689	0.0414	5.27689	0.06926	5.27689	0.05357
5.30757	0.03592	5.30757	0.06282	5.30757	0.04853
5.33825	0.02956	5.33825	0.05624	5.33825	0.04307
5.36893	0.02319	5.36893	0.05064	5.36893	0.03815
5.39961	0.01824	5.39961	0.04705	5.39961	0.03486
5.43029	0.0165	5.43029	0.04587	5.43029	0.03391
5.46097	0.0183	5.46097	0.04657	5.46097	0.03506
5.49165	0.02169	5.49165	0.04801	5.49165	0.03727
5.52233	0.02485	5.52233	0.04903	5.52233	0.03937
5.55301	0.02684	5.55301	0.04882	5.55301	0.04052

## Sheet: Figure 2c
M2-PBA									M4-PBA						M5-PBA
Binding energy (eV)	Raw	Peak 1	Peak 2	Peak 3	Peak 4	Peak 5	Peak 6	Background	Binding energy (eV)	Raw	Peak 1	Peak 2	Peak 3	Background	Binding energy (eV)	Raw	Peak 1	Peak 2	Peak 3	Peak 4	Peak 5	Background
727.58	30585.3	29821	29821	29821	29821	29940.9	30237.7	29821	727.38	30344.9	29950.9	29954.1	29909.1	29908.8	724.2	6985.91	6709.55	6868.93	6703.46	6907.5	6732.59	6703.46
727.48	30436.7	29808.7	29808.7	29808.7	29808.7	29930.1	30276.7	29808.7	727.28	30330.1	29948.1	29952.5	29906.5	29906	724.1	7012.11	6707.33	6880.32	6701.15	6909.41	6730.55	6701.15
727.38	30683.7	29796.3	29796.3	29796.3	29796.4	29919.4	30319.6	29796.3	727.18	29783.6	29944.9	29950.5	29903.5	29902.8	724	7041.92	6704.9	6892.96	6698.62	6909.31	6728.31	6698.62
727.28	30623.9	29782.6	29782.6	29782.6	29782.7	29907.3	30365.1	29782.6	727.08	30142.2	29942	29948.9	29900.9	29899.8	723.9	7072.72	6702.25	6906.99	6695.86	6907.13	6725.84	6695.86
727.18	30608.7	29767.8	29767.8	29767.8	29768	29894.2	30413.1	29767.8	726.98	29923.6	29939.8	29948.1	29899.1	29897.6	723.8	7105.6	6699.35	6922.55	6692.86	6902.84	6723.15	6692.86
727.08	30941.4	29751.9	29752	29751.9	29752.2	29880	30463.7	29751.9	726.88	29976.2	29938.1	29947.8	29898.1	29895.9	723.7	7139.39	6696.22	6939.76	6689.62	6896.46	6720.21	6689.62
726.98	30753	29736.1	29736.2	29736.1	29736.6	29865.9	30517.7	29736.1	726.78	30065.1	29935.6	29946.9	29896.5	29893.4	723.6	7171.16	6692.83	6958.74	6686.13	6888.09	6717.04	6686.13
726.88	30552.3	29719.4	29719.4	29719.4	29720.1	29850.8	30573.6	29719.4	726.68	30131.3	29933.5	29946.5	29895.6	29891.3	723.5	7204.01	6689.2	6979.57	6682.38	6877.83	6713.62	6682.38
726.78	30906.5	29701.7	29701.8	29701.7	29702.9	29834.9	30631.2	29701.7	726.58	29942.1	29931.4	29946.1	29895.1	29889.2	723.4	7231.22	6685.33	7002.27	6678.4	6865.88	6709.98	6678.4
726.68	30849.5	29684.2	29684.3	29684.2	29686.1	29819.2	30691.1	29684.2	726.48	29920.5	29929.8	29946.3	29895.7	29887.6	723.3	7256.18	6681.24	7026.79	6674.19	6852.44	6706.13	6674.19
726.58	30767.4	29665.5	29665.6	29665.5	29668.3	29802.3	30751.2	29665.5	726.38	29711.1	29928.4	29946.9	29897.2	29886.1	723.2	7274.6	6676.96	7052.92	6669.79	6837.76	6702.09	6669.79
726.48	31147.7	29645	29645.2	29645	29649.2	29783.6	30810.4	29645	726.28	29969.6	29926.3	29946.9	29898.8	29884	723.1	7289.31	6672.5	7080.3	6665.22	6822.1	6697.88	6665.22
726.38	31109.8	29623.9	29624.1	29623.9	29630	29764.3	30869.2	29623.9	726.18	30434.4	29923.5	29946.3	29900.8	29881.2	723	7306.83	6667.89	7108.31	6660.48	6805.72	6693.53	6660.48
726.28	31064.1	29601.6	29602	29601.6	29610.6	29743.9	30926.3	29601.6	726.08	30238.4	29920.6	29945.7	29904	29878.2	722.9	7322.92	6663.13	7136.09	6655.6	6788.87	6689.05	6655.6
726.18	31168.8	29578.3	29578.8	29578.3	29591.2	29722.5	30981.1	29578.3	725.98	29969.2	29916.6	29944.2	29907.8	29874.2	722.8	7333.81	6658.25	7162.5	6650.59	6771.81	6684.45	6650.59
726.08	31041.7	29554.9	29555.6	29554.9	29573.2	29701	31033.7	29554.9	725.88	30160.8	29911.8	29942	29912.5	29869.3	722.7	7341.07	6653.27	7186.19	6645.48	6754.74	6679.75	6645.48
725.98	31066	29531.1	29532.1	29531.1	29556.8	29679.2	31083	29531.1	725.78	30340.4	29907.2	29940.3	29919.8	29864.7	722.6	7343.73	6648.2	7205.71	6640.27	6737.9	6674.99	6640.27
725.88	31090	29506.5	29507.8	29506.5	29542	29656.5	31127.7	29506.5	725.68	30271.3	29902.3	29938.4	29929.1	29859.7	722.5	7340.87	6643.08	7219.79	6635.02	6721.48	6670.18	6635.02
725.78	31296.9	29482	29483.8	29482	29530.3	29634.1	31168	29482	725.58	30395.7	29896	29935.4	29940	29853.5	722.4	7335.16	6637.94	7227.62	6629.74	6705.64	6665.36	6629.74
725.68	30959.5	29456.4	29458.8	29456.4	29521.3	29610.5	31201.8	29456.4	725.48	30531.3	29889.5	29932.4	29953.8	29846.9	722.3	7327.3	6632.81	7229.27	6624.46	6690.49	6660.56	6624.46
725.58	31366.8	29429.2	29432.4	29429.2	29515.3	29585.3	31228	29429.2	725.38	30249.8	29883.2	29929.9	29971.2	29840.6	722.2	7315.25	6627.7	7226.12	6619.21	6676.15	6655.8	6619.21
725.48	31527.3	29400.8	29405	29400.8	29513.3	29559	31246.2	29400.8	725.28	30177	29876.7	29927.4	29992	29834	722.1	7302.07	6622.63	7219.91	6613.99	6662.66	6651.09	6613.99
725.38	31448.4	29371.1	29376.7	29371.1	29516.2	29531.4	31255.8	29371.1	725.18	30380.2	29870	29925.2	30016.4	29827.3	722	7285.71	6617.63	7206.4	6608.84	6650.07	6646.46	6608.84
725.28	31621.5	29339.6	29346.8	29339.6	29524.1	29502	31255.6	29339.6	725.08	30386	29864.1	29924	30045.4	29821.3	721.9	7267.75	6612.72	7185.34	6603.77	6638.39	6641.92	6603.77
725.18	31561.1	29307.4	29316.9	29307.4	29538.9	29472	31246.6	29307.4	724.98	30166.3	29858.1	29923.1	30078	29815.3	721.8	7247.07	6607.89	7157.96	6598.78	6627.6	6637.49	6598.78
725.08	31435.2	29274.2	29286.6	29274.2	29560.7	29440.9	31228	29274.2	724.88	30252.1	29851.9	29922.5	30114	29809.1	721.7	7225.26	6603.18	7125.77	6593.91	6617.68	6633.19	6593.91
724.98	31768.3	29239.2	29255.3	29239.2	29589.1	29408.2	31198.8	29239.2	724.78	30212.6	29845.2	29921.9	30152.5	29802.3	721.6	7202.41	6598.59	7090.42	6589.15	6608.59	6629.03	6589.15
724.88	31974	29203.7	29224.6	29203.7	29625.1	29375	31160.2	29203.7	724.68	30615.8	29838.6	29921.9	30193.8	29795.7	721.5	7178.47	6594.14	7053.43	6584.53	6600.28	6625.01	6584.53
724.78	31627	29167.3	29194.2	29167.3	29667.9	29340.8	31111.9	29167.3	724.58	30252.2	29832.3	29922.9	30237.3	29789.3	721.4	7153.57	6589.82	7016.08	6580.03	6592.68	6621.14	6580.03
724.68	31759.6	29129.8	29164.2	29129.8	29716.4	29305.6	31053.8	29129.8	724.48	30013.9	29825.2	29923.8	30281.1	29782.2	721.3	7131.92	6585.63	6979.38	6575.66	6585.74	6617.42	6575.66
724.58	31704.8	29091.4	29135.4	29091.4	29769.6	29269.6	30986.5	29091.4	724.38	30581.4	29817.4	29924.7	30324.1	29774.3	721.2	7111.32	6581.58	6944.05	6571.43	6579.38	6613.85	6571.43
724.48	31887	29052.9	29108.8	29052.9	29826.2	29233.4	30911.1	29052.9	724.28	30511.4	29809.1	29926.2	30365.7	29765.9	721.1	7088.28	6577.66	6910.57	6567.33	6573.55	6610.44	6567.33
724.38	31834.8	29012.5	29083.2	29012.5	29882.2	29195.4	30826.2	29012.5	724.18	30771.7	29799.4	29927.3	30403.7	29756.2	721	7062.31	6573.89	6879.2	6563.36	6568.18	6607.18	6563.36
724.28	32207.3	28971.4	29060.7	28971.4	29936.4	29156.8	30733.8	28971.4	724.08	30858.1	29788.6	29928.5	30437.3	29745.4	720.9	7039.73	6570.24	6850.04	6559.52	6563.22	6604.08	6559.52
724.18	31793.4	28928.8	29041	28928.8	29984.9	29116.7	30633.6	28928.8	723.98	30452.5	29777.9	29931.3	30466.3	29734.6	720.8	7022.83	6566.72	6823.1	6555.8	6558.62	6601.11	6555.8
724.08	32110.6	28885.2	29025.7	28885.2	30025.2	29075.5	30526.7	28885.2	723.88	30513.3	29766.8	29935.2	30489.2	29723.4	720.7	7008.2	6563.32	6798.29	6552.19	6554.32	6598.28	6552.19
723.98	32098.7	28840.7	29016.1	28840.7	30054.7	29033.6	30414.3	28840.7	723.78	30638.1	29755.6	29941.1	30505.4	29712.1	720.6	6988.78	6560.03	6775.51	6548.69	6550.28	6595.59	6548.69
723.88	31943	28797.2	29015.4	28797.2	30072.4	28992.6	30298.7	28797.2	723.68	30759.2	29744.5	29949.5	30514.3	29701	720.5	6968.42	6556.85	6754.61	6545.29	6546.47	6593.01	6545.29
723.78	31622.3	28753	29023.8	28753	30074.3	28951	30179.4	28753	723.58	30706.6	29732.8	29960	30514.5	29689.2	720.4	6951.43	6553.77	6735.43	6541.99	6542.85	6590.57	6541.99
723.68	31835.7	28708.2	29043.3	28708.2	30058.6	28908.8	30057	28708.2	723.48	30715.2	29720.5	29973.2	30505.6	29676.7	720.3	6934.82	6550.81	6717.85	6538.79	6539.42	6588.26	6538.79
723.58	32152.9	28662.8	29076.5	28662.8	30024.3	28866.2	29932.6	28662.8	723.38	30748	29707.7	29989.9	30487.8	29663.9	720.2	6915.99	6547.95	6701.72	6535.7	6536.16	6586.08	6535.7
723.48	32073.3	28616.5	29126	28616.5	29970.5	28822.6	29806.4	28616.5	723.28	30771.4	29693.8	30010.5	30460.4	29649.9	720.1	6897.53	6545.2	6686.9	6532.72	6533.04	6584.03	6532.72
723.38	32109	28568.8	29195.1	28568.8	29897	28777.5	29678.8	28568.8	723.18	31205.8	29678.9	30036.1	30424.1	29635	720	6880.79	6542.57	6673.27	6529.83	6530.07	6582.12	6529.83
723.28	31974.9	28519.6	29288.2	28519.6	29804.8	28731.1	29550.4	28519.6	723.08	31071.1	29663.4	30068.5	30379.8	29619.4	719.9	6861.4	6540.05	6660.73	6527.06	6527.22	6580.35	6527.06
723.18	32183.3	28469.5	29411.5	28469.5	29696.2	28683.8	29422.5	28469.5	722.98	30954.6	29648	30110.1	30329.1	29603.8	719.8	6845.36	6537.63	6649.16	6524.38	6524.49	6578.7	6524.38
723.08	32268.1	28418.2	29571.5	28418.2	29573.2	28635.4	29295.3	28418.2	722.88	30621.4	29632.2	30162.8	30272.6	29587.9	719.7	6833.05	6535.31	6638.47	6521.8	6521.88	6577.19	6521.8
722.98	32298.8	28364.6	29775.6	28364.6	29437.4	28584.7	29168.2	28364.6	722.78	30880.2	29616.7	30230.1	30211.9	29572.3	719.6	6813.38	6533.11	6628.59	6519.32	6519.37	6575.81	6519.32
722.88	32765.8	28308.3	30033.5	28308.3	29291.1	28531.3	29041.1	28308.3	722.68	30992.5	29601.1	30315.3	30148	29556.6	719.5	6793.16	6531.02	6619.46	6516.95	6516.99	6574.58	6516.95
722.78	32816.8	28248.7	30357.5	28248.7	29136.8	28474.7	28914	28248.7	722.58	31038	29584.4	30422.3	30081.1	29539.9	719.4	6770.42	6529.06	6611	6514.7	6514.73	6573.5	6514.7
722.68	33215.1	28185.1	30762.2	28185.1	28976.7	28414	28786.4	28185.1	722.48	31359	29565.3	30555.6	30010.8	29520.6	719.3	6751.05	6527.23	6603.18	6512.58	6512.59	6572.58	6512.58
722.58	33587.9	28118.1	31266.3	28118.1	28814.3	28350.2	28659.2	28118.1	722.38	31685.6	29543.8	30722.9	29938.4	29499	719.2	6732.74	6525.53	6595.94	6510.57	6510.58	6571.82	6510.57
722.48	33298.4	28046.7	31888.8	28046.7	28650.5	28281.8	28531.2	28046.7	722.28	31896	29519.8	30933.6	29864.7	29474.9	719.1	6715.77	6523.96	6589.24	6508.69	6508.69	6571.23	6508.69
722.38	34257.9	27969	32648.7	27969	28485.6	28207.3	28401.1	27969	722.18	32010	29492.6	31197.8	29789.8	29447.5	719	6696.43	6522.51	6583.02	6506.92	6506.92	6570.79	6506.92
722.28	34929.3	27884.4	33561.6	27884.4	28320.4	28125.8	28267.9	27884.4	722.08	32417.7	29463	31529.1	29715.4	29417.9	718.9	6677.32	6521.19	6577.26	6505.26	6505.26	6570.5	6505.26
722.18	35615.8	27792.4	34630	27792.4	28155.3	28037	28131.2	27792.4	721.98	32295.8	29430.6	31938.2	29641.2	29385.3	718.8	6662.69	6519.97	6571.91	6503.71	6503.71	6570.36	6503.71
722.08	36139.4	27690	35824.7	27690	27988.1	27937.9	27988	27690	721.88	32878.1	29395	32431.2	29567.3	29349.5	718.7	6647.78	6518.88	6566.93	6502.26	6502.26	6570.38	6502.26
721.98	36973.4	27578.8	37071	27578.8	27820.2	27830	27839.8	27578.8	721.78	33244	29356.1	32999.2	29494.1	29310.5	718.6	6633.59	6517.88	6562.31	6500.9	6500.9	6570.54	6500.9
721.88	37291.2	27459.9	38225	27459.9	27652.8	27714.4	27687.3	27459.9	721.68	33302.4	29314.8	33603.4	29422.1	29269.1	718.5	6618.86	6516.99	6558	6499.64	6499.64	6570.83	6499.64
721.78	37507.7	27334.4	39081.7	27334.4	27486.4	27592.3	27531.7	27334.4	721.58	33384.5	29270.1	34155.6	29350.5	29224.2	718.4	6607.78	6516.18	6553.98	6498.44	6498.44	6571.25	6498.44
721.68	37680.4	27203.8	39431.5	27203.8	27322	27465.2	27374.3	27203.8	721.48	33687.6	29223.7	34532.2	29280.8	29177.6	718.3	6601.92	6515.44	6550.21	6497.31	6497.31	6571.78	6497.31
721.58	37587.7	27073.1	39158.5	27073.1	27163.8	27337.9	27219.7	27073.1	721.38	33448.5	29176.2	34650.9	29213.4	29130	718.2	6598.4	6514.75	6546.65	6496.22	6496.22	6572.4	6496.22
721.48	36471.2	26944.3	38301.7	26944.3	27012.9	27212.6	27069.8	26944.3	721.28	33547.9	29128.2	34566.7	29148.6	29081.8	718.1	6598.21	6514.09	6543.27	6495.14	6495.14	6573.09	6495.14
721.38	35992.5	26820.6	37037.7	26820.6	26871.8	27092.5	26927.6	26820.6	721.18	33295	29080.5	34128.1	29086.8	29033.9	718	6599.73	6513.45	6540.04	6494.06	6494.06	6573.85	6494.06
721.28	34933.7	26703.5	35587.3	26703.5	26741.2	26979.1	26794.2	26703.5	721.08	33092.2	29034.7	33433.3	29029.3	28987.9	717.9	6600.48	6512.8	6536.92	6492.97	6492.97	6574.65	6492.97
721.18	34544	26597	34136.7	26597	26624.3	26876.1	26673.6	26597	720.98	32580.6	28991.3	32671.5	28976.5	28944.4	717.8	6603.86	6512.14	6533.91	6491.85	6491.85	6575.48	6491.85
721.08	32941.7	26499.5	32797.5	26499.5	26519.1	26782.4	26563.9	26499.5	720.88	32136.6	28952.2	31968.8	28929.7	28905	717.7	6610.64	6511.46	6530.98	6490.7	6490.7	6576.35	6490.7
720.98	32407.8	26412.7	31622.4	26412.7	26426.6	26699.4	26466.6	26412.7	720.78	31428	28918	31375.1	28889.3	28870.6	717.6	6613.94	6510.77	6528.12	6489.51	6489.51	6577.25	6489.51
720.88	31376.8	26336.1	30621.4	26336.1	26345.7	26626.6	26381	26336.1	720.68	30853.6	28888	30893.5	28854.5	28840.4	717.5	6614.8	6510.06	6525.32	6488.29	6488.29	6578.19	6488.29
720.78	30554.1	26269.9	29784.4	26269.9	26276.6	26564.2	26307.2	26269.9	720.58	31008.5	28861.6	30509.3	28824.3	28813.8	717.4	6614.26	6509.34	6522.6	6487.05	6487.05	6579.17	6487.05
720.68	30090.7	26211.4	29089.6	26211.4	26215.9	26509.6	26242.1	26211.4	720.48	30775.2	28838.7	30203.9	28798.4	28790.7	717.3	6614.65	6508.62	6519.94	6485.8	6485.8	6580.22	6485.8
720.58	29649.3	26160.2	28515.9	26160.2	26163.3	26462.4	26185.5	26160.2	720.38	30439.5	28818	29959.3	28775.3	28769.7	717.2	6612.96	6507.92	6517.35	6484.53	6484.53	6581.33	6484.53
720.48	29230.7	26114.5	28041.9	26114.5	26116.5	26420.7	26135.2	26114.5	720.28	30344	28798.8	29761.5	28754.4	28750.3	717.1	6611.93	6507.22	6514.82	6483.25	6483.25	6582.51	6483.25
720.38	29034.5	26073.8	27650.4	26073.8	26075.1	26384.1	26090.7	26073.8	720.18	30038.7	28782.1	29600.7	28736.2	28733.2	717	6615.68	6506.51	6512.33	6481.95	6481.95	6583.75	6481.95
720.28	28356.4	26037.8	27326.9	26037.8	26038.6	26352.2	26051.5	26037.8	720.08	29832.3	28767	29468.5	28720	28717.9	716.9	6621.88	6505.8	6509.88	6480.62	6480.62	6585.05	6480.62
720.18	28076.7	26005.9	27059.3	26005.9	26006.4	26324.5	26016.9	26005.9	719.98	29922.7	28753.3	29358.7	28705.4	28704	716.8	6626.19	6505.08	6507.45	6479.26	6479.26	6586.4	6479.26
720.08	27891.8	25978	26838.1	25978	25978.4	26300.9	25986.9	25978	719.88	29714.9	28741.4	29266.9	28692.8	28691.8	716.7	6628.06	6504.34	6505.04	6477.86	6477.86	6587.81	6477.86
719.98	27466.1	25954	26655.3	25954	25954.2	26281.1	25961	25954	719.78	29493	28730.6	29189.2	28681.4	28680.7	716.6	6629.22	6503.59	6502.65	6476.42	6476.42	6589.27	6476.42
719.88	27440.8	25931.4	26502.5	25931.4	25931.5	26262.9	25937	25931.4	719.68	29495.6	28720.2	29122.3	28670.4	28669.9	716.5	6634.25	6502.82	6500.26	6474.94	6474.94	6590.79	6474.94
719.78	27651.6	25910.5	26374.7	25910.5	25910.6	26246.4	25915	25910.5	719.58	29612.5	28710.1	29064.1	28659.8	28659.5	716.4	6642.24	6502.04	6497.87	6473.42	6473.42	6592.38	6473.42
719.68	27327.2	25891.4	26267.9	25891.4	25891.5	26231.8	25894.9	25891.4	719.48	29721.2	28700.8	29013.7	28650.1	28649.9	716.3	6645.41	6501.25	6495.49	6471.86	6471.86	6594.03	6471.86
719.58	27089.4	25874.2	26178.9	25874.2	25874.2	26219.1	25877	25874.2	719.38	29285.1	28692.1	28969.3	28641	28640.8	716.2	6645.91	6500.45	6493.11	6470.27	6470.27	6595.76	6470.27
719.48	26643.7	25858.4	26104.4	25858.4	25858.4	26207.9	25860.6	25858.4	719.28	29219.8	28684.5	28930.7	28633	28632.9	716.1	6647.03	6499.64	6490.72	6468.63	6468.63	6597.56	6468.63
719.38	26804.3	25845	26042.9	25845	25845	26199.1	25846.7	25845	719.18	28948.6	28678.2	28897.3	28626.2	28626.2	716	6651.09	6498.82	6488.34	6466.96	6466.96	6599.45	6466.96
719.28	26654.3	25832.8	25991.7	25832.8	25832.9	26191.7	25834.2	25832.8	719.08	28994	28673.1	28868.5	28620.8	28620.7	715.9	6657.87	6498	6485.94	6465.25	6465.25	6601.41	6465.25
719.18	26760.7	25822.8	25949.8	25822.8	25822.8	26186.4	25823.8	25822.8	718.98	29103.1	28668.5	28842.8	28615.7	28615.7	715.8	6669.02	6497.14	6483.51	6463.47	6463.47	6603.43	6463.47
719.08	26219.7	25813.4	25914.7	25813.4	25813.4	26181.9	25814.2	25813.4	718.88	29073.8	28663.9	28819.4	28610.7	28610.7	715.7	6679.23	6496.26	6481.04	6461.63	6461.63	6605.53	6461.63
718.98	26322.2	25805	25885.5	25805	25805	26178.4	25805.6	25805	718.78	29196.9	28658.7	28797.5	28605.1	28605.1	715.6	6682.21	6495.36	6478.54	6459.72	6459.72	6607.7	6459.72
718.88	26379.1	25797.9	25861.6	25797.9	25797.9	26176.3	25798.4	25797.9	718.68	29212.9	28653.4	28777.1	28599.3	28599.3	715.5	6682.45	6494.46	6476.02	6457.77	6457.77	6609.96	6457.77
718.78	26109.4	25791.1	25841.3	25791.1	25791.1	26174.4	25791.4	25791.1	718.58	29031.6	28649.2	28759.4	28594.6	28594.6	715.4	6682.53	6493.55	6473.48	6455.78	6455.78	6612.33	6455.78
718.68	26640.5	25784	25823.5	25784	25784	26172.5	25784.3	25784	718.48	28564.6	28646.4	28744.3	28591.4	28591.4	715.3	6687.44	6492.66	6470.93	6453.75	6453.75	6614.82	6453.75
718.58	26263.6	25777.6	25808.4	25777.6	25777.6	26171.2	25777.8	25777.6	718.38	28415.7	28644.6	28731.4	28589	28589	715.2	6690.28	6491.78	6468.37	6451.7	6451.69	6617.43	6451.69
718.48	26054	25773.2	25797.3	25773.2	25773.2	26172.1	25773.4	25773.2	718.28	28736.8	28643.3	28719.9	28587.2	28587.2	715.1	6693.13	6490.92	6465.8	6449.61	6449.6	6620.16	6449.6
718.38	25523.9	25769.6	25788.2	25769.6	25769.6	26173.8	25769.7	25769.6	718.18	28974.7	28641.8	28709.1	28585.2	28585.2	715	6695.39	6490.07	6463.2	6447.48	6447.47	6623.02	6447.47
718.28	25810.1	25767.4	25781.7	25767.4	25767.4	26176.9	25767.4	25767.4	718.08	29139	28639.7	28698.5	28582.6	28582.6	714.9	6701.55	6489.24	6460.58	6445.31	6445.29	6626	6445.29
718.18	26081.6	25766	25777.1	25766	25766	26181	25766.1	25766	717.98	28811.3	28637.7	28688.6	28579.9	28579.9	714.8	6707.14	6488.43	6457.93	6443.1	6443.06	6629.1	6443.06
718.08	25887.9	25765.4	25773.9	25765.4	25765.4	26185.9	25765.5	25765.4	717.88	28408.5	28635.6	28679.2	28577.2	28577.2	714.7	6707.93	6487.63	6455.26	6440.85	6440.8	6632.33	6440.8
717.98	25760.1	25764.4	25770.8	25764.4	25764.4	26190.5	25764.4	25764.4	717.78	28764.2	28634.2	28671	28575.1	28575.1	714.6	6712.16	6486.86	6452.55	6438.56	6438.48	6635.68	6438.48
717.88	25702.4	25763.8	25768.6	25763.8	25763.8	26195.5	25763.8	25763.8	717.68	28666.2	28632.8	28663.3	28573.1	28573.1	714.5	6716.12	6486.12	6449.81	6436.24	6436.13	6639.16	6436.13
717.78	25633.9	25763.2	25766.9	25763.2	25763.2	26200.7	25763.2	25763.2	717.58	29096.5	28631.2	28655.8	28570.8	28570.8	714.4	6720.08	6485.41	6447.05	6433.89	6433.72	6642.76	6433.72
717.68	26056.4	25760.8	25763.6	25760.8	25760.8	26204.2	25760.8	25760.8	717.48	28961	28629.1	28648.2	28568	28568	714.3	6727.31	6484.73	6444.23	6431.5	6431.26	6646.45	6431.26
717.58	25663.1	25758.6	25760.7	25758.6	25758.6	26207.9	25758.6	25758.6	717.38	28604.1	28626.4	28640.3	28564.5	28564.5	714.2	6735.1	6484.07	6441.38	6429.08	6428.75	6650.23	6428.75
717.48	25748.2	25755.9	25757.4	25755.9	25755.9	26211.2	25755.9	25755.9	717.28	29053.4	28624	28633	28561.4	28561.4	714.1	6739.44	6483.46	6438.48	6426.66	6426.18	6654.07	6426.18
717.38	25946.9	25752.8	25753.9	25752.8	25752.8	26214.2	25752.8	25752.8	717.18	28491.6	28622.7	28627.1	28559.3	28559.3	714	6741.56	6482.9	6435.54	6424.23	6423.55	6657.96	6423.55
717.28	25822.4	25749.9	25750.7	25749.9	25749.9	26217.6	25749.9	25749.9	717.08	28635	28622.6	28622.5	28558.3	28558.3	713.9	6744.74	6482.39	6432.56	6421.82	6420.87	6661.87	6420.87
717.18	25853.1	25746.7	25747.3	25746.7	25746.7	26220.7	25746.7	25746.7	716.98	28426	28622.2	28617.9	28557.1	28557.1	713.8	6748.71	6481.96	6429.55	6419.47	6418.15	6665.74	6418.15
717.08	25800.6	25742.9	25743.3	25742.9	25742.9	26223.4	25742.9	25742.9	716.88	28730.9	28622.5	28614.2	28556.5	28556.5	713.7	6751.56	6481.61	6426.51	6417.21	6415.4	6669.54	6415.4
716.98	26031.5	25738.8	25739.2	25738.8	25738.8	26226	25738.8	25738.8	716.78	28727.4	28622.3	28610.1	28555.3	28555.3	713.6	6751.87	6481.36	6423.44	6415.08	6412.6	6673.19	6412.6
716.88	26033.7	25733.8	25734.1	25733.8	25733.8	26227.9	25733.8	25733.8	716.68	28777.7	28621.7	28605.8	28553.7	28553.7	713.5	6756.63	6481.2	6420.33	6413.1	6409.75	6676.58	6409.75
716.78	26280.6	25728.4	25728.6	25728.4	25728.4	26229.6	25728.4	25728.4	716.58	28781.2	28620.3	28600.8	28551.3	28551.3	713.4	6764.72	6481.15	6417.17	6411.34	6406.85	6679.61	6406.85
716.68	26040.3	25721.8	25721.9	25721.8	25721.8	26230.4	25721.8	25721.8	716.48	28845	28618.3	28595.4	28548.2	28548.2	713.3	6772.07	6481.2	6413.96	6409.85	6403.89	6682.16	6403.89
716.58	26364.4	25714.7	25714.8	25714.7	25714.7	26231.1	25714.7	25714.7	716.38	28985.1	28616.1	28589.8	28544.9	28544.9	713.2	6776.92	6481.37	6410.71	6408.71	6400.88	6684.1	6400.88
716.48	26249.5	25706.8	25706.9	25706.8	25706.8	26231.4	25706.8	25706.8	716.28	28849.5	28614	28584.4	28541.6	28541.6	713.1	6780	6481.68	6407.4	6408.02	6397.8	6685.31	6397.8
716.38	26409.8	25698.7	25698.7	25698.7	25698.7	26232.2	25698.7	25698.7	716.18	28742.5	28612.4	28579.7	28538.8	28538.8	713	6784.31	6482.15	6404.04	6407.88	6394.66	6685.68	6394.66
716.28	26321.9	25690.9	25690.9	25690.9	25690.9	26233.9	25690.9	25690.9	716.08	28514	28611.1	28575.2	28536.2	28536.2	712.9	6786.73	6482.79	6400.64	6408.42	6391.48	6685.17	6391.48
716.18	25816.1	25683.2	25683.2	25683.2	25683.2	26236.7	25683.2	25683.2	715.98	28781.8	28610.2	28571.2	28534	28534	712.8	6791.29	6483.64	6397.2	6409.77	6388.24	6683.75	6388.24
716.08	26207.2	25674.9	25674.9	25674.9	25674.9	26240.1	25674.9	25674.9	715.88	28772.3	28609.4	28567.3	28531.8	28531.8	712.7	6798.65	6484.69	6393.7	6412.05	6384.95	6681.5	6384.95
715.98	26512.9	25666.2	25666.2	25666.2	25666.2	26244.3	25666.2	25666.2	715.78	28865.6	28607.9	28562.7	28528.8	28528.8	712.6	6806.32	6485.97	6390.14	6415.41	6381.59	6678.57	6381.59
715.88	26604.3	25657	25657	25657	25657	26250	25657	25657	715.68	29058	28605.3	28557.1	28524.7	28524.7	712.5	6815.16	6487.5	6386.5	6419.98	6378.14	6675.21	6378.14
715.78	26463.9	25646.5	25646.5	25646.5	25646.5	26256.4	25646.5	25646.5	715.58	29032.9	28602.5	28551.3	28520.3	28520.3	712.4	6826.49	6489.29	6382.79	6425.91	6374.61	6670.24	6374.61
715.68	26484.8	25635	25635	25635	25635	26264.4	25635	25635	715.48	28871.5	28600.2	28546.1	28516.4	28516.4	712.3	6836.11	6491.39	6378.99	6433.33	6370.99	6661.44	6370.99
715.58	26632	25623.8	25623.8	25623.8	25623.8	26275.7	25623.8	25623.8	715.38	28570	28597.8	28540.6	28512.2	28512.2	712.2	6844.52	6493.82	6375.1	6442.36	6367.28	6649.16	6367.28
715.48	26281.7	25612.4	25612.4	25612.4	25612.4	26290.5	25612.4	25612.4	715.28	28957.9	28596.2	28535.9	28508.8	28508.8	712.1	6853.86	6496.61	6371.12	6453.11	6363.47	6633.99	6363.47
715.38	26629.8	25601.3	25601.3	25601.3	25601.3	26309.8	25601.3	25601.3	715.18	28695.6	28596	28532.7	28506.7	28506.7	712	6866.35	6499.83	6367.05	6465.62	6359.56	6616.63	6359.56
715.28	26251.9	25590.5	25590.5	25590.5	25590.5	26334.5	25590.5	25590.5	715.08	28389.9	28595.9	28529.5	28504.5	28504.5	711.9	6880.47	6503.51	6362.87	6479.94	6355.54	6597.79	6355.54
715.18	26203.6	25580	25580	25580	25580	26365	25580	25580	714.98	28903.7	28595.2	28525.7	28501.8	28501.8	711.8	6891.7	6507.72	6358.59	6496.03	6351.42	6578.15	6351.42
715.08	26418	25568.7	25568.7	25568.7	25568.7	26401.1	25568.7	25568.7	714.88	28835	28595.6	28522.8	28499.9	28499.9	711.7	6898.83	6512.54	6354.23	6513.83	6347.21	6558.28	6347.21
714.98	26579	25557.2	25557.2	25557.2	25557.2	26444	25557.2	25557.2	714.78	28524.4	28596.4	28520.4	28498.4	28498.4	711.6	6897.69	6518.07	6349.8	6533.2	6342.92	6538.62	6342.92
714.88	26706	25544.6	25544.6	25544.6	25544.6	26493.5	25544.6	25544.6	714.68	28529.1	28596.6	28517.3	28496.2	28496.2	711.5	6900.7	6524.38	6345.29	6553.95	6338.56	6519.49	6338.56
714.78	26777.9	25531.3	25531.3	25531.3	25531.3	26550.6	25531.3	25531.3	714.58	28725.8	28598	28515.3	28495	28495	711.4	6914.35	6531.58	6340.7	6575.76	6334.1	6501.07	6334.1
714.68	26454.5	25517.3	25517.3	25517.4	25517.3	26615.7	25517.3	25517.3	714.48	28402.6	28600.1	28513.8	28494.3	28494.3	711.3	6932.45	6539.76	6336.01	6598.29	6329.55	6483.47	6329.55
714.58	26700.5	25502.9	25502.8	25503	25502.8	26689.3	25502.8	25502.8	714.38	28606	28601.9	28511.9	28493.3	28493.3	711.2	6947.37	6549.01	6331.2	6621.07	6324.87	6466.71	6324.87
714.48	26742.5	25487.5	25487.5	25487.7	25487.5	26770.9	25487.5	25487.5	714.28	28687.9	28604.4	28510.7	28492.8	28492.8	711.1	6968.21	6559.45	6326.23	6643.62	6320.03	6450.75	6320.03
714.38	27104.4	25471.5	25471.5	25471.9	25471.5	26860.6	25471.5	25471.5	714.18	28260.6	28607.3	28509.7	28492.5	28492.5	711	6995.89	6571.2	6321.06	6665.39	6314.99	6435.54	6314.99
714.28	27022.2	25454.3	25454.3	25454.9	25454.3	26957.2	25454.3	25454.3	714.08	28507	28609.9	28508.3	28491.7	28491.7	710.9	7027.89	6584.43	6315.69	6685.8	6309.73	6421.01	6309.73
714.18	27000.7	25436.3	25436.2	25437.3	25436.2	27060.1	25436.2	25436.2	713.98	28771.5	28613.1	28507.3	28491.4	28491.4	710.8	7063.45	6599.29	6310.05	6704.27	6304.22	6407.04	6304.22
714.08	27039.1	25417.1	25417	25418.8	25417	27167.8	25417	25417	713.88	28279.4	28616.5	28506.2	28490.9	28490.9	710.7	7106.78	6615.97	6304.12	6720.21	6298.4	6393.54	6298.4
713.98	27256.5	25397.7	25397.5	25400.2	25397.5	27279.4	25397.5	25397.5	713.78	28733.8	28619.3	28504.5	28489.8	28489.8	710.6	7158.09	6634.67	6297.84	6733.06	6292.23	6380.39	6292.23
713.88	27156.7	25376.8	25376.6	25380.7	25376.6	27391.8	25376.6	25376.6	713.68	28875.8	28622.2	28502.6	28488.5	28488.5	710.5	7212.85	6655.64	6291.19	6742.32	6285.69	6367.5	6285.69
713.78	27690.4	25355.1	25354.8	25361.2	25354.8	27503.2	25354.8	25354.8	713.58	28676.8	28625.4	28500.8	28487.2	28487.2	710.4	7270.33	6679.14	6284.12	6747.54	6278.72	6354.75	6278.72
713.68	27294.2	25332.3	25331.9	25341.4	25331.9	27610.7	25331.9	25331.9	713.48	28751.1	28628.5	28498.6	28485.5	28485.5	710.3	7331.97	6705.46	6276.6	6748.39	6271.31	6342.08	6271.31
713.58	27567.9	25308.2	25307.6	25321.7	25307.6	27711.3	25307.6	25307.6	713.38	28611.1	28632.1	28496.7	28484.1	28484.1	710.2	7390.82	6734.93	6268.64	6744.66	6263.45	6329.44	6263.45
713.48	27834.5	25282.4	25281.6	25302.1	25281.6	27801.8	25281.6	25281.6	713.28	28511	28636.3	28495	28482.9	28482.9	710.1	7438.15	6767.92	6260.26	6736.24	6255.17	6316.79	6255.17
713.38	27981.6	25255.8	25254.6	25284.1	25254.6	27880.2	25254.6	25254.6	713.18	28664	28641	28493.5	28481.8	28481.8	710	7481.14	6804.76	6251.48	6723.17	6246.48	6304.1	6246.48
713.28	28037.9	25228	25226.5	25268.3	25226.5	27943.5	25226.5	25226.5	713.08	28492.6	28646.2	28492.1	28480.9	28480.9	709.9	7523.93	6845.78	6242.32	6705.59	6237.41	6291.38	6237.41
713.18	27812.8	25199.1	25196.9	25255.5	25196.9	27989.4	25196.9	25196.9	712.98	28655.3	28651.2	28490.2	28479.4	28479.4	709.8	7557.53	6891.21	6232.83	6683.77	6228.01	6278.63	6228.01
713.08	28137	25168.9	25166	25246.9	25166	28015.8	25166	25166	712.88	29155.3	28656.4	28488	28477.6	28477.6	709.7	7587.35	6941.15	6223.02	6658.05	6218.3	6265.85	6218.3
712.98	28436.4	25137.8	25133.9	25244	25133.9	28021.5	25133.9	25133.9	712.78	28718.8	28662.2	28485.9	28475.9	28475.9	709.6	7618.88	6995.49	6212.93	6628.84	6208.29	6253.01	6208.29
712.88	28454.3	25106.2	25101	25248.9	25101	28006	25101	25101	712.68	28608.1	28668	28483.2	28473.6	28473.6	709.5	7649.14	7053.86	6202.56	6596.65	6198.01	6240.13	6198.01
712.78	28318.1	25074.1	25067.2	25263.3	25067.2	27967.3	25067.2	25067.2	712.58	28975.1	28673.9	28480.2	28470.9	28470.9	709.4	7673.83	7115.48	6191.95	6562.01	6187.48	6227.2	6187.48
712.68	28106.5	25042.6	25033.4	25289.8	25033.4	27900.5	25033.4	25033.4	712.48	29033.1	28680.8	28477.4	28468.5	28468.5	709.3	7687.56	7179.1	6181.12	6525.51	6176.73	6214.23	6176.73
712.58	27941.4	25011.9	24999.6	25330.3	24999.6	27806.1	24999.6	24999.6	712.38	28865	28688.4	28474.6	28466	28466	709.2	7697.37	7242.88	6170.1	6487.71	6165.79	6201.24	6165.79
712.48	28243.2	24982.5	24966.4	25387	24966.4	27686.5	24966.4	24966.4	712.28	28816.5	28696.6	28471.6	28463.4	28463.4	709.1	7707.92	7304.37	6158.92	6449.19	6154.68	6188.24	6154.68
712.38	27979.4	24955.3	24934.1	25461.9	24934.1	27544.6	24934.1	24934.1	712.18	28684.3	28705.7	28468.6	28460.7	28460.7	709	7718.13	7360.56	6147.6	6410.5	6143.44	6175.23	6143.44
712.28	27630.8	24929.6	24902	25555.2	24902	27382.7	24902	24902	712.08	29037	28715.9	28465.8	28458.2	28458.2	708.9	7723.48	7408.17	6136.17	6372.1	6132.08	6162.23	6132.08
712.18	27891.7	24904.5	24868.6	25666.3	24868.6	27203.2	24868.6	24868.6	711.98	28826.5	28727.6	28463.3	28455.9	28455.9	708.8	7723.24	7444.06	6124.64	6334.44	6120.63	6149.26	6120.63
712.08	28378.7	24881.7	24835.4	25796	24835.4	27011.1	24835.4	24835.4	711.88	28625.1	28740.4	28460.7	28453.5	28453.5	708.7	7713.39	7466.01	6113.07	6297.91	6109.13	6136.33	6109.13
711.98	28038.9	24861.5	24801.8	25943	24801.8	26810	24801.8	24801.8	711.78	28899.8	28754.6	28458	28451.1	28451.1	708.6	7694.04	7473.63	6101.5	6262.85	6097.63	6123.51	6097.63
711.88	27959.3	24843.3	24766.8	26104.1	24766.8	26602.7	24766.8	24766.8	711.68	28694.5	28770.9	28455.8	28449.2	28449.2	708.5	7665.64	7469.24	6090	6229.51	6086.2	6110.84	6086.2
711.78	28263	24828.3	24730.5	26276.4	24730.5	26393	24730.5	24730.5	711.58	28604.4	28789	28453.7	28447.3	28447.3	708.4	7628.68	7457.94	6078.64	6198.11	6074.9	6098.38	6074.9
711.68	28369.5	24819.3	24695	26457.7	24695	26186.3	24695	24695	711.48	28776.5	28809	28451.3	28445.1	28445.1	708.3	7579.23	7432.37	6067.48	6168.8	6063.8	6086.2	6063.8
711.58	27792.8	24815.9	24658.5	26641.1	24658.5	25983.8	24658.5	24658.5	711.38	28856.5	28831.4	28448.9	28443	28443	708.2	7525.05	7389.17	6056.56	6141.64	6052.95	6074.33	6052.95
711.48	28389.1	24819.8	24621.2	26820.8	24621.2	25788.1	24621.2	24621.2	711.28	28859.1	28856.3	28446.2	28440.5	28440.5	708.1	7469.26	7330.86	6045.95	6116.65	6042.4	6062.83	6042.4
711.38	28199.8	24833.1	24583.4	26990.7	24583.4	25601.5	24583.4	24583.4	711.18	28978.6	28884	28443.2	28437.7	28437.7	708	7406.75	7260.83	6035.7	6093.82	6032.21	6051.74	6032.21
711.28	28333.8	24857.9	24545	27143.8	24545	25425.2	24545	24545	711.08	28956.9	28915.3	28439.9	28434.6	28434.6	707.9	7330.66	7182.82	6025.86	6073.1	6022.43	6041.11	6022.43
711.18	28489.1	24895.4	24504.7	27272.1	24504.7	25258.8	24504.7	24504.7	710.98	28998.7	28950.8	28436.4	28431.3	28431.3	707.8	7247.93	7100.4	6016.47	6054.4	6013.1	6030.98	6013.1
711.08	28648.3	24950.1	24463.8	27370.7	24463.8	25104.1	24463.8	24463.8	710.88	28948.9	28991.4	28432.7	28427.8	28427.8	707.7	7165.05	7016.7	6007.57	6037.63	6004.25	6021.38	6004.25
710.98	28508.6	25025.4	24421.7	27433.6	24421.7	24960.7	24421.7	24421.7	710.78	29117.1	29037.8	28428.6	28423.9	28423.9	707.6	7083.49	6934.19	5999.18	6022.65	5995.92	6012.34	5995.92
710.88	28628.9	25125.6	24378.4	27456.8	24378.4	24828	24378.4	24378.4	710.68	29287.4	29091.3	28424	28419.4	28419.4	707.5	7007.53	6854.68	5991.31	6009.32	5988.1	6003.85	5988.1
710.78	28784.9	25256.7	24334.1	27437.8	24334.1	24706	24334.1	24334.1	710.58	29429.8	29153.9	28419.5	28415.1	28415.1	707.4	6930.53	6779.36	5983.95	5997.48	5980.79	5995.91	5980.79
710.68	28809.6	25425.5	24289	27375.4	24289	24593.9	24289	24289	710.48	28876.2	29227	28414.5	28410.3	28410.3	707.3	6853.27	6708.93	5977.08	5987	5973.98	5988.5	5973.98
710.58	28897.5	25640.2	24242.8	27270.5	24242.8	24490.7	24242.8	24242.8	710.38	29403.4	29313.4	28409.2	28405.1	28405.1	707.2	6782.44	6643.7	5970.69	5977.7	5967.64	5981.6	5967.64
710.48	28821.1	25910.8	24195.6	27125.4	24195.6	24395.4	24195.6	24195.6	710.28	29394.3	29416.2	28403.7	28399.8	28399.8	707.1	6720.14	6583.71	5964.75	5969.46	5961.75	5975.17	5961.75
710.38	28947.7	26250	24147.7	26944.2	24147.7	24307.4	24147.7	24147.7	710.18	29372.2	29539.7	28398.3	28394.5	28394.5	707	6662.14	6528.81	5959.25	5962.15	5956.29	5969.2	5956.29
710.28	28987.2	26671.7	24097.6	26730.6	24097.6	24224.1	24097.6	24097.6	710.08	29374.5	29688	28391.9	28388.3	28388.3	706.9	6602.59	6478.75	5954.14	5955.64	5951.23	5963.65	5951.23
710.18	29735.1	27194.6	24045.4	26490.8	24045.4	24144.9	24045.4	24045.4	709.98	29732	29868.2	28385.3	28381.7	28381.7	706.8	6547.23	6433.19	5949.4	5949.83	5946.55	5958.5	5946.55
710.08	29781.3	27840.8	23989.9	26230.2	23989.9	24067.5	23989.9	23989.9	709.88	29671.5	30088.3	28378	28374.6	28374.6	706.7	6494.99	6391.8	5945.03	5944.65	5942.22	5953.74	5942.22
709.98	30342.5	28637.3	23930	25954.6	23930	23990	23930	23930	709.78	29902	30358.7	28369.7	28366.5	28366.5	706.6	6445.58	6354.21	5941	5940.02	5938.24	5949.34	5938.24
709.88	31091.5	29616.5	23863.8	25668.5	23863.8	23909.8	23863.8	23863.8	709.68	30235.2	30692.1	28359.9	28356.7	28356.7	706.5	6401.44	6320.09	5937.3	5935.87	5934.58	5945.28	5934.58
709.78	32120.5	30817.8	23790	25376.9	23790	23825	23790	23790	709.58	30821.8	31105.7	28348.4	28345.4	28345.4	706.4	6356.33	6289.13	5933.92	5932.17	5931.24	5941.56	5931.24
709.68	33511.2	32284	23705.9	25082.3	23705.9	23732.3	23705.9	23705.9	709.48	31188.7	31619.4	28334.2	28331.2	28331.2	706.3	6305.95	6261.03	5930.85	5928.88	5928.22	5938.18	5928.22
709.58	35076.4	34059.3	23608.1	24785.7	23608.1	23627.9	23608.1	23608.1	709.38	32202.9	32257.9	28316.6	28313.8	28313.8	706.2	6254.53	6235.53	5928.11	5925.99	5925.52	5935.13	5925.52
709.48	37328.9	36178.9	23493.1	24486.9	23493.1	23507.7	23493.1	23493.1	709.28	32824.6	33048.2	28294.9	28292.2	28292.2	706.1	6207.19	6212.41	5925.69	5923.46	5923.13	5932.42	5923.13
709.38	40025.4	38650.8	23357.5	24184.9	23357.5	23368.3	23357.5	23357.5	709.18	34035.3	34016.4	28268.3	28265.7	28265.7	706	6165.45	6191.43	5923.57	5921.28	5921.05	5930.03	5921.05
709.28	42712.6	41421.6	23198.3	23877.7	23198.3	23206.1	23198.3	23198.3	709.08	35264.2	35176.5	28235.2	28232.7	28232.7	705.9	6129.75	6172.38	5921.73	5919.41	5919.26	5927.93	5919.26
709.18	45748.8	44329.8	23013.8	23564.1	23013.8	23019.5	23013.8	23013.8	708.98	37031.7	36510.9	28195.2	28192.8	28192.8	705.8	6097.86	6155.05	5920.14	5917.81	5917.7	5926.08	5917.7
709.08	48048.6	47062.9	22804.8	23244.5	22804.8	22808.9	22804.8	22804.8	708.88	38415.1	37933.7	28147.2	28144.8	28144.8	705.7	6075.17	6139.24	5918.74	5916.42	5916.35	5924.45	5916.35
708.98	49815.3	49164.1	22573.6	22920.2	22573.6	22576.5	22573.6	22573.6	708.78	40099.6	39254.6	28091.9	28089.7	28089.7	705.6	6059.22	6124.8	5917.51	5915.2	5915.15	5922.99	5915.15
708.88	51134.9	50148.9	22325.2	22594.7	22325.2	22327.3	22325.2	22325.2	708.68	40457.4	40190.5	28030.3	28028.1	28028.1	705.5	6045.04	6111.56	5916.41	5914.12	5914.09	5921.68	5914.09
708.78	51032.2	49718.6	22068.1	22274.8	22068.1	22069.6	22068.1	22068.1	708.58	40941.4	40539.5	27964.3	27962.2	27962.2	705.4	6032.28	6099.38	5915.41	5913.15	5913.13	5920.47	5913.13
708.68	49403.2	47927.7	21811.5	21967.8	21811.5	21812.5	21811.5	21811.5	708.48	40753.7	40424.2	27896.6	27894.5	27894.5	705.3	6023.68	6088.15	5914.48	5912.24	5912.23	5919.34	5912.23
708.58	46699.6	45156.3	21564.5	21681.1	21564.5	21565.2	21564.5	21564.5	708.38	39692.7	39518.7	27830.5	27828.6	27828.6	705.2	6022.38	6077.75	5913.6	5911.39	5911.38	5918.27	5911.38
708.48	43478.5	41913.5	21336.9	21422.8	21336.9	21337.4	21336.9	21336.9	708.28	38282.4	38000.9	27768.1	27766.2	27766.2	705.1	6024.11	6068.09	5912.73	5910.55	5910.55	5917.22	5910.55
708.38	39534.6	38635.4	21134.9	21197.3	21134.9	21135.3	21134.9	21134.9	708.18	36772.9	36307	27711.7	27709.9	27709.9	705	6027.91	6059.07	5911.86	5909.71	5909.71	5916.18	5909.71
708.28	36198.6	35600	20962.1	21006.7	20962.1	20962.3	20962.1	20962.1	708.08	35128.6	34733.3	27662.8	27661	27661	704.9	6030.09	6050.63	5910.98	5908.86	5908.86	5915.13	5908.86
708.18	32753.9	32936.8	20818.9	20850.5	20818.9	20819.1	20818.9	20818.9	707.98	33653.7	33401	27621.2	27619.5	27619.5	704.8	6029.7	6042.71	5910.09	5908	5908	5914.07	5908
708.08	29865.7	30675.4	20703.2	20725.2	20703.2	20703.3	20703.2	20703.2	707.88	32662.4	32323.2	27586.8	27585.2	27585.2	704.7	6029.87	6035.28	5909.18	5907.13	5907.13	5913.02	5907.13
707.98	27980.2	28791.2	20610.9	20626	20610.9	20611	20610.9	20610.9	707.78	31438.3	31468	27558.9	27557.3	27557.3	704.6	6026.65	6028.29	5908.28	5906.26	5906.26	5911.97	5906.26
707.88	26356.2	27238.6	20538.6	20548.8	20538.6	20538.6	20538.6	20538.6	707.68	30664.5	30792.4	27536.4	27534.9	27534.9	704.5	6022.39	6021.71	5907.38	5905.39	5905.39	5910.94	5905.39
707.78	24976.7	25965.3	20481.5	20488.3	20481.5	20481.5	20481.5	20481.5	707.58	30017.5	30257.4	27518.4	27517	27517	704.4	6022.74	6015.51	5906.49	5904.53	5904.53	5909.91	5904.53
707.68	24194.3	24922.2	20435.3	20439.8	20435.3	20435.3	20435.3	20435.3	707.48	29366.9	29831.3	27504.7	27503.3	27503.3	704.3	6023.13	6009.66	5905.6	5903.67	5903.67	5908.89	5903.67
707.58	23691.6	24068.3	20397.9	20400.9	20397.9	20397.9	20397.9	20397.9	707.38	28626.3	29488.5	27493.8	27492.4	27492.4	704.2	6026.69	6004.11	5904.71	5902.8	5902.8	5907.87	5902.8
707.48	23038.9	23368.5	20367.1	20369	20367.1	20367.2	20367.1	20367.1	707.28	28866.6	29210.1	27485.1	27483.8	27483.8	704.1	6026.74	5998.86	5903.81	5901.93	5901.93	5906.86	5901.93
707.38	22594.9	22794.3	20341.4	20342.6	20341.4	20341.5	20341.4	20341.4	707.18	28496.5	28981.6	27478	27476.7	27476.7	704	6020.37	5993.87	5902.92	5901.07	5901.07	5905.85	5901.07
707.28	22097.1	22322.7	20319.9	20320.6	20319.9	20319.9	20319.9	20319.9	707.08	28578.3	28792	27471.8	27470.6	27470.6	703.9	6014.65	5989.14	5902.03	5900.21	5900.21	5904.86	5900.21
707.18	21834.1	21935.6	20302.1	20302.6	20302.1	20302.1	20302.1	20302.1	706.98	28409.9	28632.7	27465.9	27464.8	27464.8	703.8	6014.86	5984.65	5901.17	5899.37	5899.37	5903.88	5899.37
707.08	21552.6	21617.3	20287	20287.3	20287	20287	20287	20287	706.88	28370	28498.5	27461	27459.9	27459.9	703.7	6012.08	5980.39	5900.32	5898.55	5898.55	5902.94	5898.55
706.98	21503	21356.1	20274.6	20274.8	20274.6	20274.6	20274.6	20274.6	706.78	27950.3	28384	27456.4	27455.3	27455.3	703.6	6009.66	5976.35	5899.49	5897.74	5897.74	5902.01	5897.74
706.88	21094.1	21141.1	20263.7	20263.8	20263.7	20263.7	20263.7	20263.7	706.68	28207.1	28285.8	27452.3	27451.3	27451.3	703.5	6004.18	5972.5	5898.68	5896.96	5896.96	5901.11	5896.96
706.78	21244	20964.7	20254.5	20254.5	20254.5	20254.5	20254.5	20254.5	706.58	28056.1	28201.3	27448.8	27447.8	27447.8	703.4	5997.14	5968.85	5897.89	5896.2	5896.2	5900.23	5896.2
706.68	20823.3	20819.3	20245.9	20245.9	20245.9	20245.9	20245.9	20245.9	706.48	27831	28128.2	27446	27445.1	27445.1	703.3	5994.81	5965.37	5897.13	5895.47	5895.47	5899.39	5895.47
706.58	21180.1	20700.6	20239	20239	20239	20239	20239	20239	706.38	27678.5	28064.2	27443.4	27442.5	27442.5	703.2	5989.97	5962.09	5896.42	5894.77	5894.77	5898.58	5894.77
706.48	20587.2	20603.3	20232.7	20232.7	20232.7	20232.7	20232.7	20232.7	706.28	27804.7	28008.4	27441.5	27440.6	27440.6	703.1	5978.25	5958.99	5895.75	5894.13	5894.13	5897.83	5894.13
706.38	20687.7	20524	20227.5	20227.5	20227.5	20227.5	20227.5	20227.5	706.18	27599.7	27959.4	27439.9	27439.1	27439.1	703	5966.95	5956.06	5895.13	5893.54	5893.54	5897.14	5893.54

## Sheet: Figure 2d
Velocity (mm/s)	Raw (arb. units)	Total Fitting (arb. units)	HS Fe3+ (arb. units)	HS Fe2+ (arb. units)	LS Fe2+ (arb. units)	Spin state	Ratio (%)
-12.4457	112497	112517	112528	112521	112526	HS Fe3+	4.1
-12.397	112616	112517	112528	112521	112526	HS Fe2+	28.9
-12.3483	112735	112517	112528	112521	112526	LS Fe2+	67
-12.2996	112378	112517	112528	112521	112526
-12.2509	112199	112517	112528	112521	112525
-12.2023	112558	112517	112528	112521	112525
-12.1536	112317	112517	112528	112520	112525
-12.1049	112527	112517	112528	112520	112525
-12.0562	112561	112517	112528	112520	112525
-12.0075	112513	112516	112528	112520	112525
-11.9588	112150	112516	112528	112520	112525
-11.9101	113071	112516	112528	112520	112525
-11.8615	113127	112516	112528	112520	112525
-11.8128	112907	112516	112528	112520	112525
-11.7641	112623	112516	112528	112520	112525
-11.7154	112544	112516	112528	112520	112525
-11.6667	112766	112516	112528	112520	112525
-11.618	112653	112516	112528	112520	112525
-11.5693	112359	112516	112528	112520	112525
-11.5206	112453	112515	112528	112520	112525
-11.472	113055	112515	112528	112519	112525
-11.4233	112882	112515	112528	112519	112525
-11.3746	112294	112515	112528	112519	112525
-11.3259	112655	112515	112528	112519	112525
-11.2772	113198	112515	112528	112519	112525
-11.2285	112664	112515	112528	112519	112525
-11.1799	112553	112515	112528	112519	112525
-11.1312	112582	112515	112528	112519	112525
-11.0825	112225	112514	112528	112519	112525
-11.0338	112957	112514	112528	112519	112525
-10.9851	112288	112514	112528	112519	112525
-10.9364	112828	112514	112528	112519	112525
-10.8877	112461	112514	112528	112518	112525
-10.8391	112341	112514	112528	112518	112525
-10.7904	112511	112514	112528	112518	112525
-10.7417	112926	112513	112528	112518	112525
-10.693	113093	112513	112528	112518	112525
-10.6443	113076	112513	112528	112518	112525
-10.5956	112247	112513	112528	112518	112525
-10.5469	112660	112513	112528	112518	112525
-10.4983	113284	112513	112528	112518	112524
-10.4496	112014	112513	112528	112518	112524
-10.4009	112602	112512	112528	112517	112524
-10.3522	112453	112512	112528	112517	112524
-10.3035	112855	112512	112528	112517	112524
-10.2548	112382	112512	112528	112517	112524
-10.2061	112782	112512	112528	112517	112524
-10.1575	112377	112512	112528	112517	112524
-10.1088	113009	112512	112528	112517	112524
-10.0601	112645	112511	112528	112517	112524
-10.0114	112553	112511	112528	112517	112524
-9.9627	112292	112511	112528	112516	112524
-9.91402	112919	112511	112528	112516	112524
-9.86533	112972	112511	112528	112516	112524
-9.81665	112297	112511	112528	112516	112524
-9.76796	113207	112510	112528	112516	112524
-9.71927	112681	112510	112528	112516	112524
-9.67059	113132	112510	112528	112516	112524
-9.6219	112212	112510	112528	112516	112524
-9.57322	112419	112510	112528	112515	112524
-9.52453	113039	112509	112528	112515	112524
-9.47584	112728	112509	112528	112515	112524
-9.42716	112490	112509	112528	112515	112524
-9.37847	112233	112509	112528	112515	112524
-9.32979	112450	112509	112528	112515	112523
-9.2811	112336	112508	112528	112515	112523
-9.23242	111744	112508	112528	112514	112523
-9.18373	112300	112508	112528	112514	112523
-9.13504	112681	112508	112528	112514	112523
-9.08636	112795	112508	112528	112514	112523
-9.03767	112184	112507	112528	112514	112523
-8.98899	112292	112507	112528	112514	112523
-8.9403	112112	112507	112528	112513	112523
-8.89161	112259	112507	112528	112513	112523
-8.84293	112672	112506	112528	112513	112523
-8.79424	112322	112506	112528	112513	112523
-8.74556	113020	112506	112527	112513	112523
-8.69687	112393	112506	112527	112513	112523
-8.64818	112181	112505	112527	112512	112523
-8.5995	113021	112505	112527	112512	112523
-8.55081	112032	112505	112527	112512	112523
-8.50213	112380	112505	112527	112512	112523
-8.45344	113108	112504	112527	112512	112522
-8.40475	112560	112504	112527	112511	112522
-8.35607	112796	112504	112527	112511	112522
-8.30738	112801	112503	112527	112511	112522
-8.2587	113142	112503	112527	112511	112522
-8.21001	113117	112503	112527	112511	112522
-8.16132	111875	112503	112527	112510	112522
-8.11264	112529	112502	112527	112510	112522
-8.06395	111863	112502	112527	112510	112522
-8.01527	112765	112502	112527	112510	112522
-7.96658	112762	112501	112527	112509	112522
-7.9179	112888	112501	112527	112509	112522
-7.86921	112489	112501	112527	112509	112522
-7.82052	112076	112500	112527	112509	112522
-7.77184	112621	112500	112527	112508	112522
-7.72315	112965	112500	112527	112508	112521
-7.67447	112434	112499	112527	112508	112521
-7.62578	112506	112499	112527	112508	112521
-7.57709	112699	112498	112527	112507	112521
-7.52841	113173	112498	112527	112507	112521
-7.47972	112159	112498	112527	112507	112521
-7.43104	113309	112497	112527	112506	112521
-7.38235	112091	112497	112527	112506	112521
-7.33366	113280	112496	112527	112506	112521
-7.28498	112475	112496	112527	112506	112521
-7.23629	112059	112496	112527	112505	112521
-7.18761	112639	112495	112527	112505	112520
-7.13892	112020	112495	112527	112505	112520
-7.09023	112143	112494	112527	112504	112520
-7.04155	112417	112494	112527	112504	112520
-6.99286	113068	112493	112527	112503	112520
-6.94418	112682	112493	112527	112503	112520
-6.89549	112263	112492	112527	112503	112520
-6.8468	112679	112492	112527	112502	112520
-6.79812	112551	112491	112527	112502	112520
-6.74943	112417	112491	112527	112502	112520
-6.70075	111965	112490	112527	112501	112519
-6.65206	112615	112490	112527	112501	112519
-6.60338	112918	112489	112527	112500	112519
-6.55469	112271	112488	112527	112500	112519
-6.506	112338	112488	112527	112499	112519
-6.45732	112445	112487	112527	112499	112519
-6.40863	113193	112487	112527	112499	112519
-6.35995	112997	112486	112527	112498	112519
-6.31126	112154	112485	112527	112498	112518
-6.26257	112694	112485	112526	112497	112518
-6.21389	112570	112484	112526	112497	112518
-6.1652	112669	112483	112526	112496	112518
-6.11652	112397	112483	112526	112495	112518
-6.06783	112459	112482	112526	112495	112518
-6.01914	112101	112481	112526	112494	112518
-5.97046	112478	112480	112526	112494	112517
-5.92177	112240	112479	112526	112493	112517
-5.87309	111952	112479	112526	112493	112517
-5.8244	113173	112478	112526	112492	112517
-5.77571	112422	112477	112526	112491	112517
-5.72703	112164	112476	112526	112491	112517
-5.67834	112429	112475	112526	112490	112516
-5.62966	112348	112474	112526	112489	112516
-5.58097	112584	112473	112526	112489	112516
-5.53228	113361	112472	112526	112488	112516
-5.4836	112348	112471	112526	112487	112516
-5.43491	111683	112470	112526	112486	112515
-5.38623	112813	112469	112526	112485	112515
-5.33754	112191	112468	112526	112485	112515
-5.28886	112022	112467	112526	112484	112515
-5.24017	112102	112466	112526	112483	112515
-5.19148	112461	112465	112526	112482	112514
-5.1428	111765	112464	112526	112481	112514
-5.09411	112451	112462	112525	112480	112514
-5.04543	112721	112461	112525	112479	112514
-4.99674	112560	112460	112525	112478	112513
-4.94805	112206	112458	112525	112477	112513
-4.89937	111797	112457	112525	112476	112513
-4.85068	112134	112456	112525	112475	112513
-4.802	112448	112454	112525	112474	112512
-4.75331	112814	112452	112525	112473	112512
-4.70462	112637	112451	112525	112471	112512
-4.65594	112098	112449	112525	112470	112511
-4.60725	112612	112448	112525	112469	112511
-4.55857	112248	112446	112525	112467	112511
-4.50988	112664	112444	112525	112466	112511
-4.46119	112414	112442	112525	112465	112510
-4.41251	112878	112440	112524	112463	112510
-4.36382	112675	112438	112524	112462	112510
-4.31514	113358	112436	112524	112460	112509
-4.26645	112598	112434	112524	112458	112509
-4.21777	113006	112432	112524	112457	112508
-4.16908	112017	112430	112524	112455	112508
-4.12039	111935	112427	112524	112453	112508
-4.07171	112418	112425	112524	112451	112507
-4.02302	112316	112422	112524	112449	112507
-3.97434	112517	112420	112524	112447	112506
-3.92565	112507	112417	112523	112445	112506
-3.87696	112958	112414	112523	112443	112505
-3.82828	112265	112411	112523	112440	112505
-3.77959	112237	112408	112523	112438	112504
-3.73091	111886	112405	112523	112435	112504
-3.68222	112924	112402	112523	112433	112503
-3.63353	111971	112398	112523	112430	112503
-3.58485	112132	112395	112522	112427	112502
-3.53616	112038	112391	112522	112424	112502
-3.48748	112681	112387	112522	112421	112501
-3.43879	111987	112383	112522	112418	112501
-3.3901	112651	112379	112522	112414	112500
-3.34142	112202	112374	112521	112411	112499
-3.29273	112613	112370	112521	112407	112499
-3.24405	112311	112365	112521	112403	112498
-3.19536	112380	112360	112521	112399	112497
-3.14667	112496	112354	112521	112395	112496
-3.09799	112459	112349	112520	112390	112496
-3.0493	112071	112343	112520	112385	112495
-3.00062	112433	112337	112520	112380	112494
-2.95193	112246	112330	112520	112375	112493
-2.90325	112185	112323	112519	112369	112492
-2.85456	112285	112316	112519	112364	112491
-2.80587	112014	112309	112519	112357	112490
-2.75719	112007	112301	112518	112351	112489
-2.7085	112831	112292	112518	112344	112488
-2.65982	112511	112283	112517	112336	112487
-2.61113	112314	112274	112517	112328	112486
-2.56244	112298	112264	112517	112320	112484
-2.51376	112169	112253	112516	112311	112483
-2.46507	112884	112242	112516	112302	112482
-2.41639	112440	112230	112515	112292	112480
-2.3677	112451	112217	112515	112281	112479
-2.31901	112042	112203	112514	112269	112477
-2.27033	112499	112189	112513	112257	112476
-2.22164	112289	112173	112513	112244	112474
-2.17296	111703	112156	112512	112230	112472
-2.12427	112730	112138	112511	112214	112470
-2.07558	112230	112119	112510	112198	112468
-2.0269	111952	112098	112509	112180	112466
-1.97821	111223	112076	112508	112161	112464
-1.92953	111743	112051	112507	112140	112462
-1.88084	111861	112025	112506	112117	112459
-1.83215	111980	111996	112505	112092	112456
-1.78347	111912	111965	112504	112065	112454
-1.73478	111450	111931	112502	112035	112451
-1.6861	112097	111893	112500	112002	112448
-1.63741	111636	111852	112499	111966	112444
-1.58873	111607	111807	112497	111926	112441
-1.54004	111424	111756	112495	111882	112437
-1.49135	111189	111701	112492	111832	112433
-1.44267	110928	111639	112490	111777	112429
-1.39398	111122	111569	112487	111715	112424
-1.3453	110843	111491	112483	111646	112419
-1.29661	111089	111403	112480	111566	112414
-1.24792	110867	111303	112475	111476	112408
-1.19924	110316	111189	112471	111373	112402
-1.15055	110748	111058	112465	111254	112396
-1.10187	110884	110906	112459	111116	112389
-1.05318	110081	110730	112451	110955	112381
-1.00449	110920	110523	112443	110766	112372
-0.95581	109774	110279	112433	110540	112363
-0.90712	109919	109987	112421	110271	112353
-0.85844	109964	109636	112407	109945	112342
-0.80975	109785	109209	112390	109547	112329
-0.76106	108382	108683	112369	109055	112316
-0.71238	108127	108029	112345	108441	112301
-0.66369	107076	107207	112315	107666	112284
-0.61501	106334	106167	112279	106680	112265
-0.56632	105148	104844	112235	105423	112244
-0.51763	103145	103174	112184	103827	112220
-0.46895	101492	101115	112128	101852	112193
-0.42026	98660	98715	112070	99540.6	112162
-0.37158	96367	96198.6	112018	97111.3	112126
-0.32289	93611	93987.3	111984	94975.5	112085
-0.27421	92825	92499.4	111976	93543.8	112037
-0.22552	92280	91886.8	111996	92967.5	111981
-0.17683	92145	92112.5	112038	93218.3	111914
-0.12815	92827	93185.5	112090	94318.5	111834
-0.07946	94391	95042.8	112143	96218	111739
-0.03078	97256	97345.8	112192	98588.7	111622
0.01791	100119	99639.5	112234	100984	111479
0.0666	101716	101615	112267	103103	111302
0.11528	102957	103163	112294	104844	111082
0.16397	105247	104289	112314	106226	110806
0.21265	104916	105043	112328	107310	110462
0.26134	105856	105480	112337	108160	110039
0.31003	105577	105656	112342	108832	109539
0.35871	105580	105644	112343	109368	108990
0.4074	104839	105552	112339	109799	108471
0.45608	105156	105533	112331	110151	108108
0.50477	105540	105724	112318	110441	108022
0.55346	106114	106167	112300	110683	108242
0.60214	106383	106782	112275	110885	108679
0.65083	106869	107442	112243	111057	109199
0.69951	108115	108048	112204	111203	109698
0.7482	108709	108555	112157	111329	110126
0.79689	109345	108956	112104	111438	110471
0.84557	109579	109265	112051	111533	110738
0.89426	109267	109504	112005	111616	110940
0.94294	110334	109698	111979	111689	111087
0.99163	109810	109865	111979	111754	111189
1.04031	109947	110013	112007	111812	111252
1.089	110027	110141	112055	111863	111280
1.13769	110181	110241	112112	111909	111276
1.18637	110131	110302	112170	111951	111239
1.23506	110233	110320	112222	111989	111166
1.28374	109729	110286	112268	112023	111053
1.33243	110006	110195	112306	112053	110893
1.38112	109829	110037	112337	112082	110675
1.4298	109176	109802	112363	112107	110388
1.47849	109811	109480	112385	112131	110022
1.52717	110048	109071	112403	112153	109573
1.57586	108801	108594	112417	112173	109062
1.62455	108281	108115	112430	112191	108551
1.67323	107960	107749	112440	112208	108158
1.72192	107733	107629	112449	112224	108013
1.7706	108127	107818	112457	112238	108180
1.81929	108587	108256	112463	112252	108598
1.86798	109075	108812	112469	112265	109136
1.91666	109403	109370	112474	112277	109677
1.96535	109898	109867	112478	112288	110158
2.01403	110198	110283	112482	112298	110559
2.06272	110754	110621	112486	112308	110884
2.11141	110785	110893	112489	112317	111145
2.16009	111080	111112	112492	112325	111353
2.20878	110679	111290	112494	112333	111520
2.25746	110993	111435	112496	112341	111655
2.30615	111881	111555	112498	112348	111765
2.35483	111627	111654	112500	112355	111857
2.40352	111883	111738	112502	112361	111933
2.45221	111285	111809	112503	112367	111996
2.50089	112293	111870	112505	112373	112050
2.54958	111630	111923	112506	112378	112096
2.59826	112003	111969	112507	112383	112136
2.64695	112282	112009	112508	112388	112170
2.69564	112085	112045	112509	112393	112200
2.74432	112281	112077	112510	112397	112226
2.79301	111974	112105	112511	112402	112250
2.84169	111797	112130	112512	112406	112270
2.89038	112477	112153	112512	112409	112288
2.93907	112084	112174	112513	112413	112305
2.98775	111618	112192	112514	112416	112319
3.03644	111655	112210	112514	112420	112333
3.08512	112063	112225	112515	112423	112345
3.13381	112445	112240	112515	112426	112356
3.1825	112510	112253	112516	112429	112365
3.23118	112391	112266	112516	112432	112375
3.27987	112185	112277	112517	112434	112383
3.32855	112185	112288	112517	112437	112390
3.37724	112168	112297	112518	112439	112397
3.42593	112179	112307	112518	112442	112404
3.47461	112331	112315	112518	112444	112410
3.5233	112676	112323	112519	112446	112416
3.57198	112319	112331	112519	112448	112421
3.62067	112149	112338	112519	112450	112426
3.66935	112569	112345	112520	112452	112430
3.71804	112488	112351	112520	112454	112434
3.76673	112562	112357	112520	112456	112438
3.81541	112606	112363	112521	112458	112442
3.8641	112705	112368	112521	112459	112445
3.91278	112956	112373	112521	112461	112449
3.96147	111728	112378	112521	112463	112452
4.01016	112255	112383	112521	112464	112454
4.05884	112294	112387	112522	112466	112457
4.10753	112408	112391	112522	112467	112460
4.15621	112944	112395	112522	112468	112462
4.2049	112364	112399	112522	112470	112464
4.25359	111946	112403	112522	112471	112467
4.30227	112065	112406	112523	112472	112469
4.35096	111644	112410	112523	112473	112471
4.39964	112471	112413	112523	112474	112473
4.44833	112558	112416	112523	112476	112474
4.49702	111943	112419	112523	112477	112476
4.5457	112406	112421	112523	112478	112478
4.59439	112316	112424	112523	112479	112479
4.64307	112336	112427	112523	112480	112481
4.69176	112240	112429	112524	112481	112482
4.74044	111997	112432	112524	112482	112483
4.78913	112391	112434	112524	112483	112485
4.83782	112190	112436	112524	112483	112486
4.8865	112217	112438	112524	112484	112487
4.93519	113008	112440	112524	112485	112488
4.98387	112190	112442	112524	112486	112489
5.03256	112374	112444	112524	112487	112490
5.08125	113339	112446	112524	112488	112491
5.12993	112390	112448	112525	112488	112492
5.17862	112427	112450	112525	112489	112493
5.2273	112125	112451	112525	112490	112494
5.27599	112664	112453	112525	112490	112495
5.32468	112406	112454	112525	112491	112496
5.37336	112423	112456	112525	112492	112497
5.42205	112423	112457	112525	112492	112497
5.47073	112548	112459	112525	112493	112498
5.51942	112219	112460	112525	112494	112499
5.56811	111821	112462	112525	112494	112499
5.61679	112850	112463	112525	112495	112500
5.66548	112331	112464	112525	112495	112501
5.71416	112645	112465	112525	112496	112501
5.76285	111748	112466	112525	112496	112502
5.81154	112646	112468	112526	112497	112502
5.86022	112253	112469	112526	112497	112503
5.90891	112411	112470	112526	112498	112504
5.95759	112637	112471	112526	112498	112504
6.00628	112259	112472	112526	112499	112505
6.05496	112434	112473	112526	112499	112505
6.10365	112563	112474	112526	112500	112506
6.15234	111713	112475	112526	112500	112506
6.20102	112769	112476	112526	112501	112506
6.24971	112599	112477	112526	112501	112507
6.29839	111462	112478	112526	112501	112507
6.34708	112366	112478	112526	112502	112508
6.39577	112572	112479	112526	112502	112508
6.44445	112881	112480	112526	112503	112509
6.49314	112480	112481	112526	112503	112509
6.54182	112640	112482	112526	112503	112509
6.59051	112713	112482	112526	112504	112510
6.6392	112773	112483	112526	112504	112510
6.68788	112104	112484	112526	112504	112510
6.73657	112319	112485	112526	112505	112511
6.78525	112470	112485	112526	112505	112511
6.83394	112454	112486	112526	112505	112511
6.88263	112228	112487	112526	112506	112512
6.93131	113060	112487	112526	112506	112512
6.98	112710	112488	112527	112506	112512
7.02868	112362	112488	112527	112507	112512
7.07737	112532	112489	112527	112507	112513
7.12606	112384	112490	112527	112507	112513
7.17474	112192	112490	112527	112507	112513
7.22343	112390	112491	112527	112508	112513
7.27211	112303	112491	112527	112508	112514
7.3208	112434	112492	112527	112508	112514
7.36948	112899	112492	112527	112509	112514
7.41817	112454	112493	112527	112509	112514
7.46686	112619	112493	112527	112509	112515
7.51554	112090	112494	112527	112509	112515
7.56423	111946	112494	112527	112510	112515
7.61291	113228	112495	112527	112510	112515
7.6616	111977	112495	112527	112510	112515
7.71029	113017	112496	112527	112510	112516
7.75897	112297	112496	112527	112510	112516
7.80766	112634	112496	112527	112511	112516
7.85634	112327	112497	112527	112511	112516
7.90503	112065	112497	112527	112511	112516
7.95372	112637	112498	112527	112511	112517
8.0024	112225	112498	112527	112512	112517
8.05109	112552	112499	112527	112512	112517
8.09977	112611	112499	112527	112512	112517
8.14846	112505	112499	112527	112512	112517
8.19715	113355	112500	112527	112512	112517
8.24583	112352	112500	112527	112512	112518
8.29452	112396	112500	112527	112513	112518
8.3432	111997	112501	112527	112513	112518
8.39189	112824	112501	112527	112513	112518
8.44058	112477	112501	112527	112513	112518
8.48926	112528	112502	112527	112513	112518
8.53795	112471	112502	112527	112514	112518
8.58663	112185	112502	112527	112514	112519
8.63532	112439	112503	112527	112514	112519
8.684	112151	112503	112527	112514	112519
8.73269	112395	112503	112527	112514	112519
8.78138	113011	112504	112527	112514	112519
8.83006	111956	112504	112527	112514	112519
8.87875	112377	112504	112527	112515	112519
8.92743	112627	112504	112527	112515	112519
8.97612	112353	112505	112527	112515	112520
9.02481	112604	112505	112527	112515	112520
9.07349	112757	112505	112527	112515	112520
9.12218	113057	112505	112527	112515	112520
9.17086	112719	112506	112527	112515	112520
9.21955	112982	112506	112527	112516	112520
9.26824	112419	112506	112527	112516	112520
9.31692	112153	112506	112527	112516	112520
9.36561	112558	112507	112527	112516	112520
9.41429	112616	112507	112527	112516	112520
9.46298	112094	112507	112528	112516	112521
9.51167	112447	112507	112528	112516	112521
9.56035	112755	112508	112528	112517	112521
9.60904	112626	112508	112528	112517	112521
9.65772	112221	112508	112528	112517	112521
9.70641	112720	112508	112528	112517	112521
9.7551	112752	112508	112528	112517	112521
9.80378	112879	112509	112528	112517	112521
9.85247	112247	112509	112528	112517	112521
9.90115	112286	112509	112528	112517	112521
9.94984	112484	112509	112528	112517	112521
9.99852	112770	112510	112528	112518	112522
10.0472	112547	112510	112528	112518	112522
10.0959	112571	112510	112528	112518	112522
10.1446	112473	112510	112528	112518	112522
10.1933	112418	112510	112528	112518	112522
10.2419	112671	112510	112528	112518	112522
10.2906	112023	112511	112528	112518	112522
10.3393	112703	112511	112528	112518	112522
10.388	112117	112511	112528	112518	112522
10.4367	112259	112511	112528	112518	112522
10.4854	112228	112511	112528	112519	112522
10.5341	112689	112511	112528	112519	112522
10.5828	111794	112512	112528	112519	112522
10.6314	112453	112512	112528	112519	112522
10.6801	112089	112512	112528	112519	112523
10.7288	112201	112512	112528	112519	112523
10.7775	112834	112512	112528	112519	112523
10.8262	112356	112512	112528	112519	112523
10.8749	112354	112513	112528	112519	112523
10.9236	112141	112513	112528	112519	112523
10.9722	112398	112513	112528	112519	112523
11.0209	112503	112513	112528	112519	112523
11.0696	112111	112513	112528	112520	112523
11.1183	112764	112513	112528	112520	112523
11.167	112574	112513	112528	112520	112523
11.2157	112663	112514	112528	112520	112523
11.2644	112704	112514	112528	112520	112523
11.313	112799	112514	112528	112520	112523
11.3617	112693	112514	112528	112520	112523
11.4104	112742	112514	112528	112520	112523
11.4591	112891	112514	112528	112520	112523
11.5078	112799	112514	112528	112520	112523
11.5565	112869	112514	112528	112520	112523
11.6052	112560	112515	112528	112520	112524
11.6539	112446	112515	112528	112520	112524
11.7025	112300	112515	112528	112520	112524
11.7512	112992	112515	112528	112521	112524
11.7999	112701	112515	112528	112521	112524
11.8486	113268	112515	112528	112521	112524
11.8973	112788	112515	112528	112521	112524
11.946	112824	112515	112528	112521	112524
11.9947	112528	112516	112528	112521	112524
12.0433	112644	112516	112528	112521	112524
12.092	112846	112516	112528	112521	112524
12.1407	112622	112516	112528	112521	112524
12.1894	112384	112516	112528	112521	112524
12.2381	112481	112516	112528	112521	112524
12.2868	112388	112516	112528	112521	112524
12.3354	112708	112516	112528	112521	112524
12.3841	112612	112516	112528	112521	112524
12.4328	112155	112516	112528	112521	112524

## Sheet: Figure 2e
Velocity (mm/s)	Raw (arb. units)	Total Fitting (arb. units)	HS Fe3+ (arb. units)	HS Fe2+ (arb. units)	LS Fe2+ (arb. units)	Spin state	Ratio (%)
-12.4457	158630	157880	157889	157883	157886	HS Fe3+	2.9
-12.397	158136	157880	157889	157882	157886	HS Fe2+	30
-12.3483	158036	157879	157889	157882	157886	LS Fe2+	67.1
-12.2996	157894	157879	157889	157882	157886
-12.2509	158736	157879	157889	157882	157886
-12.2023	157040	157879	157889	157882	157886
-12.1536	158443	157879	157889	157882	157886
-12.1049	158171	157879	157889	157882	157886
-12.0562	157750	157879	157889	157882	157886
-12.0075	157974	157879	157889	157882	157886
-11.9588	158727	157879	157889	157882	157886
-11.9101	157680	157879	157889	157882	157886
-11.8615	158009	157879	157889	157882	157886
-11.8128	157258	157879	157889	157882	157886
-11.7641	158031	157879	157889	157882	157886
-11.7154	157701	157878	157889	157882	157886
-11.6667	157434	157878	157889	157882	157886
-11.618	157780	157878	157889	157882	157886
-11.5693	158208	157878	157889	157881	157886
-11.5206	157723	157878	157889	157881	157886
-11.472	158011	157878	157889	157881	157886
-11.4233	158031	157878	157889	157881	157886
-11.3746	157753	157878	157889	157881	157886
-11.3259	157823	157878	157889	157881	157886
-11.2772	158029	157878	157889	157881	157886
-11.2285	157848	157878	157889	157881	157886
-11.1799	157975	157877	157889	157881	157886
-11.1312	158047	157877	157889	157881	157886
-11.0825	158437	157877	157889	157881	157886
-11.0338	157399	157877	157889	157881	157886
-10.9851	158331	157877	157889	157881	157886
-10.9364	157943	157877	157889	157881	157886
-10.8877	158638	157877	157889	157880	157886
-10.8391	158212	157877	157889	157880	157886
-10.7904	157950	157877	157889	157880	157885
-10.7417	158064	157876	157889	157880	157885
-10.693	158079	157876	157889	157880	157885
-10.6443	158092	157876	157889	157880	157885
-10.5956	158073	157876	157889	157880	157885
-10.5469	158043	157876	157889	157880	157885
-10.4983	158285	157876	157889	157880	157885
-10.4496	158210	157876	157889	157880	157885
-10.4009	157472	157876	157889	157880	157885
-10.3522	158204	157876	157889	157880	157885
-10.3035	158626	157875	157889	157879	157885
-10.2548	158514	157875	157889	157879	157885
-10.2061	157837	157875	157889	157879	157885
-10.1575	157633	157875	157889	157879	157885
-10.1088	158087	157875	157889	157879	157885
-10.0601	157618	157875	157889	157879	157885
-10.0114	157894	157875	157889	157879	157885
-9.9627	157464	157874	157889	157879	157885
-9.91402	158432	157874	157889	157879	157885
-9.86533	157690	157874	157889	157879	157885
-9.81665	158435	157874	157889	157878	157885
-9.76796	158157	157874	157889	157878	157885
-9.71927	157390	157874	157889	157878	157885
-9.67059	157977	157874	157889	157878	157885
-9.6219	157432	157873	157889	157878	157885
-9.57322	157796	157873	157889	157878	157885
-9.52453	158404	157873	157889	157878	157885
-9.47584	157776	157873	157889	157878	157885
-9.42716	157095	157873	157889	157878	157884
-9.37847	157613	157873	157889	157877	157884
-9.32979	158057	157872	157889	157877	157884
-9.2811	158254	157872	157889	157877	157884
-9.23242	157142	157872	157889	157877	157884
-9.18373	157889	157872	157889	157877	157884
-9.13504	157616	157872	157889	157877	157884
-9.08636	158141	157872	157889	157877	157884
-9.03767	157969	157871	157889	157877	157884
-8.98899	157856	157871	157889	157876	157884
-8.9403	158333	157871	157889	157876	157884
-8.89161	158262	157871	157889	157876	157884
-8.84293	157631	157871	157889	157876	157884
-8.79424	157495	157870	157889	157876	157884
-8.74556	158145	157870	157889	157876	157884
-8.69687	158059	157870	157889	157875	157884
-8.64818	158140	157870	157889	157875	157884
-8.5995	158186	157870	157889	157875	157884
-8.55081	158405	157869	157889	157875	157884
-8.50213	157713	157869	157889	157875	157884
-8.45344	157280	157869	157889	157875	157883
-8.40475	157720	157869	157889	157874	157883
-8.35607	157690	157868	157889	157874	157883
-8.30738	158093	157868	157889	157874	157883
-8.2587	158117	157868	157889	157874	157883
-8.21001	157585	157868	157889	157874	157883
-8.16132	156862	157867	157889	157874	157883
-8.11264	157896	157867	157889	157873	157883
-8.06395	157452	157867	157889	157873	157883
-8.01527	158062	157867	157889	157873	157883
-7.96658	157457	157866	157889	157873	157883
-7.9179	157592	157866	157889	157873	157883
-7.86921	157993	157866	157889	157872	157883
-7.82052	157712	157865	157889	157872	157883
-7.77184	157989	157865	157889	157872	157883
-7.72315	157508	157865	157889	157872	157883
-7.67447	157850	157865	157889	157872	157882
-7.62578	157793	157864	157889	157871	157882
-7.57709	158325	157864	157889	157871	157882
-7.52841	157832	157864	157889	157871	157882
-7.47972	157586	157863	157889	157871	157882
-7.43104	158347	157863	157889	157870	157882
-7.38235	157457	157863	157889	157870	157882
-7.33366	158253	157862	157889	157870	157882
-7.28498	158052	157862	157889	157870	157882
-7.23629	158141	157862	157889	157869	157882
-7.18761	157449	157861	157889	157869	157882
-7.13892	157933	157861	157889	157869	157882
-7.09023	157967	157860	157889	157868	157881
-7.04155	158095	157860	157889	157868	157881
-6.99286	157686	157860	157889	157868	157881
-6.94418	157685	157859	157889	157868	157881
-6.89549	157476	157859	157889	157867	157881
-6.8468	157954	157858	157889	157867	157881
-6.79812	157938	157858	157889	157867	157881
-6.74943	157575	157857	157889	157866	157881
-6.70075	157374	157857	157889	157866	157881
-6.65206	157560	157857	157889	157866	157881
-6.60338	157261	157856	157889	157865	157880
-6.55469	157688	157856	157889	157865	157880
-6.506	158023	157855	157889	157864	157880
-6.45732	158441	157855	157889	157864	157880
-6.40863	157565	157854	157888	157864	157880
-6.35995	157965	157854	157888	157863	157880
-6.31126	158053	157853	157888	157863	157880
-6.26257	157399	157852	157888	157862	157880
-6.21389	157496	157852	157888	157862	157879
-6.1652	158253	157851	157888	157861	157879
-6.11652	158018	157851	157888	157861	157879
-6.06783	158106	157850	157888	157861	157879
-6.01914	157561	157849	157888	157860	157879
-5.97046	158294	157849	157888	157860	157879
-5.92177	157283	157848	157888	157859	157879
-5.87309	158256	157847	157888	157859	157879
-5.8244	157870	157847	157888	157858	157878
-5.77571	156991	157846	157888	157858	157878
-5.72703	157674	157845	157888	157857	157878
-5.67834	158069	157845	157888	157856	157878
-5.62966	157642	157844	157888	157856	157878
-5.58097	157415	157843	157888	157855	157878
-5.53228	158037	157842	157888	157855	157877
-5.4836	157678	157841	157888	157854	157877
-5.43491	157760	157841	157888	157853	157877
-5.38623	157886	157840	157888	157853	157877
-5.33754	157809	157839	157888	157852	157877
-5.28886	157411	157838	157888	157851	157876
-5.24017	157685	157837	157888	157850	157876
-5.19148	157408	157836	157888	157850	157876
-5.1428	157597	157835	157888	157849	157876
-5.09411	157854	157834	157888	157848	157876
-5.04543	157562	157833	157888	157847	157875
-4.99674	157518	157832	157888	157846	157875
-4.94805	158159	157831	157888	157846	157875
-4.89937	157898	157829	157888	157845	157875
-4.85068	158118	157828	157888	157844	157874
-4.802	157526	157827	157888	157843	157874
-4.75331	157677	157826	157888	157842	157874
-4.70462	157929	157824	157888	157841	157874
-4.65594	158297	157823	157888	157840	157873
-4.60725	157964	157822	157888	157839	157873
-4.55857	158092	157820	157888	157837	157873
-4.50988	157940	157819	157888	157836	157873
-4.46119	157937	157817	157888	157835	157872
-4.41251	159154	157816	157888	157834	157872
-4.36382	157466	157814	157888	157832	157872
-4.31514	157797	157812	157888	157831	157871
-4.26645	158106	157810	157888	157830	157871
-4.21777	157790	157809	157888	157828	157871
-4.16908	157610	157807	157888	157827	157870
-4.12039	157989	157805	157888	157825	157870
-4.07171	157910	157803	157888	157824	157870
-4.02302	157986	157801	157888	157822	157869
-3.97434	157845	157798	157888	157820	157869
-3.92565	158311	157796	157888	157818	157868
-3.87696	158289	157794	157888	157816	157868
-3.82828	157832	157791	157888	157814	157867
-3.77959	157615	157789	157888	157812	157867
-3.73091	158338	157786	157888	157810	157867
-3.68222	158463	157783	157887	157808	157866
-3.63353	157780	157781	157887	157806	157866
-3.58485	157536	157778	157887	157803	157865
-3.53616	158179	157775	157887	157801	157864
-3.48748	157794	157771	157887	157798	157864
-3.43879	157536	157768	157887	157795	157863
-3.3901	157959	157764	157887	157792	157863
-3.34142	157629	157761	157887	157789	157862
-3.29273	157808	157757	157887	157786	157861
-3.24405	157934	157753	157887	157783	157861
-3.19536	157816	157749	157887	157779	157860
-3.14667	158134	157744	157887	157776	157859
-3.09799	157421	157739	157887	157772	157859
-3.0493	158010	157735	157887	157768	157858
-3.00062	158232	157729	157887	157764	157857
-2.95193	157254	157724	157887	157759	157856
-2.90325	158002	157718	157887	157754	157855
-2.85456	158424	157712	157887	157749	157855
-2.80587	157262	157706	157886	157744	157854
-2.75719	157428	157699	157886	157739	157853
-2.7085	157564	157692	157886	157733	157852
-2.65982	157509	157685	157886	157726	157851
-2.61113	157295	157677	157886	157720	157849
-2.56244	157887	157669	157886	157713	157848
-2.51376	157622	157660	157886	157705	157847
-2.46507	157771	157651	157886	157697	157846
-2.41639	157582	157641	157886	157688	157845
-2.3677	157532	157630	157885	157679	157843
-2.31901	157849	157618	157885	157670	157842
-2.27033	157274	157606	157885	157659	157840
-2.22164	156868	157593	157885	157648	157839
-2.17296	157462	157579	157885	157636	157837
-2.12427	157966	157564	157885	157623	157835
-2.07558	157339	157548	157884	157609	157833
-2.0269	157430	157531	157884	157593	157831
-1.97821	157696	157512	157884	157577	157829
-1.92953	157669	157492	157884	157559	157827
-1.88084	157347	157470	157883	157540	157825
-1.83215	157333	157446	157883	157519	157822
-1.78347	156885	157420	157883	157495	157820
-1.73478	157168	157391	157882	157470	157817
-1.6861	157109	157360	157882	157442	157814
-1.63741	157182	157326	157882	157411	157811
-1.58873	156481	157288	157881	157377	157808
-1.54004	157398	157246	157881	157339	157804
-1.49135	157347	157199	157880	157297	157800
-1.44267	156276	157147	157880	157249	157796
-1.39398	156931	157089	157879	157196	157792
-1.3453	156346	157024	157878	157136	157787
-1.29661	156694	156950	157878	157068	157782
-1.24792	156835	156866	157877	156990	157777
-1.19924	156082	156770	157876	156901	157771
-1.15055	156115	156659	157875	156798	157765
-1.10187	156110	156531	157873	156678	157758
-1.05318	156062	156381	157872	156537	157750
-1.00449	156221	156205	157870	156370	157742
-0.95581	155729	155995	157868	156172	157733
-0.90712	155731	155744	157866	155932	157723
-0.85844	153950	155438	157864	155640	157713
-0.80975	154483	155062	157860	155279	157701
-0.76106	154658	154594	157857	154828	157687
-0.71238	154496	154000	157852	154253	157673
-0.66369	153121	153235	157846	153510	157656
-0.61501	152597	152232	157839	152534	157637
-0.56632	150708	150896	157830	151228	157616
-0.51763	149557	149093	157818	149461	157592
-0.46895	146376	146654	157801	147066	157565
-0.42026	143587	143432	157777	143899	157534
-0.37158	139616	139489	157742	140027	157497
-0.32289	134822	135416	157688	136051	157455
-0.27421	132904	132309	157599	133083	157405
-0.22552	130724	130868	157444	131857	157345
-0.17683	131230	131078	157169	132413	157274
-0.12815	132535	132965	156786	134769	157188
-0.07946	136215	136467	156659	138504	157082
-0.03078	140319	140677	156983	142522	156950
0.01791	144065	144296	157311	145981	156783
0.0666	147829	146943	157499	148651	156571
0.11528	149356	148745	157596	150632	156295
0.16397	150013	149888	157639	152092	155935
0.21265	150865	150508	157647	153178	155461
0.26134	151256	150685	157622	153999	154842
0.31003	150511	150473	157554	154630	154067
0.35871	149778	149943	157416	155123	153182
0.4074	148794	149261	157158	155515	152366
0.45608	149155	148767	156786	155830	151929
0.50477	149379	149062	156659	156088	152094
0.55346	150118	150271	156988	156301	152761
0.60214	151845	151650	157330	156478	153619
0.65083	152912	152810	157536	156628	154424
0.69951	153696	153707	157652	156755	155078
0.7482	154607	154382	157720	156864	155576
0.79689	155087	154886	157762	156958	155943
0.84557	155588	155261	157791	157040	156209
0.89426	155450	155541	157810	157112	156397
0.94294	156496	155746	157824	157175	156524
0.99163	155678	155891	157835	157230	156603
1.04031	155500	155985	157843	157280	156640
1.089	155727	156034	157849	157324	156638
1.13769	156078	156037	157855	157363	156598
1.18637	156222	155994	157859	157399	156514
1.23506	155827	155896	157862	157431	156381
1.28374	156032	155733	157865	157460	156187
1.33243	155098	155488	157867	157486	155912
1.38112	155401	155135	157869	157510	155534
1.4298	154263	154647	157871	157532	155022
1.47849	153682	153999	157873	157552	154352
1.52717	153189	153202	157874	157571	153536
1.57586	152423	152367	157875	157588	152683
1.62455	151496	151753	157876	157603	152052
1.67323	151476	151663	157877	157618	151947
1.72192	152321	152165	157878	157631	152434
1.7706	153094	153012	157879	157643	153268
1.81929	153879	153904	157879	157655	154148
1.86798	154446	154677	157880	157666	154909
1.91666	154903	155291	157881	157676	155512
1.96535	155761	155762	157881	157685	155974
2.01403	155469	156123	157882	157694	156325
2.06272	156139	156400	157882	157702	156594
2.11141	156704	156615	157882	157710	156801
2.16009	156674	156785	157883	157717	156964
2.20878	157147	156922	157883	157724	157093
2.25746	156559	157032	157883	157730	157197
2.30615	156855	157124	157884	157736	157282
2.35483	157644	157200	157884	157742	157352
2.40352	157399	157264	157884	157747	157410
2.45221	158029	157318	157884	157753	157459
2.50089	157063	157365	157884	157757	157501
2.54958	157189	157406	157885	157762	157537
2.59826	158393	157441	157885	157766	157568
2.64695	157275	157472	157885	157770	157595
2.69564	157291	157500	157885	157774	157618
2.74432	157392	157525	157885	157778	157639
2.79301	157388	157547	157885	157782	157658
2.84169	157977	157567	157886	157785	157674
2.89038	157458	157585	157886	157788	157689
2.93907	157936	157601	157886	157791	157702
2.98775	156504	157616	157886	157794	157714
3.03644	157903	157629	157886	157797	157724
3.08512	157447	157642	157886	157800	157734
3.13381	156507	157654	157886	157802	157743
3.1825	157373	157664	157886	157805	157751
3.23118	157436	157674	157886	157807	157758
3.27987	157651	157683	157887	157809	157765
3.32855	158295	157692	157887	157812	157772
3.37724	157850	157700	157887	157814	157777
3.42593	158253	157707	157887	157816	157783
3.47461	158087	157714	157887	157818	157788
3.5233	157764	157721	157887	157819	157792
3.57198	157527	157727	157887	157821	157797
3.62067	157723	157733	157887	157823	157801
3.66935	158136	157738	157887	157825	157804
3.71804	156874	157743	157887	157826	157808
3.76673	157648	157748	157887	157828	157811
3.81541	158148	157753	157887	157829	157814
3.8641	157833	157757	157887	157831	157817
3.91278	158136	157761	157887	157832	157820
3.96147	157050	157765	157887	157833	157823
4.01016	157913	157769	157887	157835	157825
4.05884	158448	157772	157887	157836	157827
4.10753	157245	157776	157888	157837	157829
4.15621	157606	157779	157888	157838	157832
4.2049	157857	157782	157888	157839	157833
4.25359	158046	157785	157888	157840	157835
4.30227	158527	157788	157888	157841	157837
4.35096	157605	157791	157888	157842	157839
4.39964	157174	157793	157888	157843	157840
4.44833	157679	157796	157888	157844	157842
4.49702	157529	157798	157888	157845	157843
4.5457	158533	157800	157888	157846	157845
4.59439	158390	157803	157888	157847	157846
4.64307	157640	157805	157888	157848	157847
4.69176	158159	157807	157888	157849	157848
4.74044	158413	157809	157888	157849	157850
4.78913	157822	157811	157888	157850	157851
4.83782	158074	157813	157888	157851	157852
4.8865	158105	157814	157888	157852	157853
4.93519	157445	157816	157888	157852	157854
4.98387	158134	157818	157888	157853	157855
5.03256	157531	157819	157888	157854	157856
5.08125	157119	157821	157888	157854	157856
5.12993	157823	157822	157888	157855	157857
5.17862	157768	157824	157888	157856	157858
5.2273	158224	157825	157888	157856	157859
5.27599	157276	157826	157888	157857	157859
5.32468	158278	157828	157888	157857	157860
5.37336	157759	157829	157888	157858	157861
5.42205	157720	157830	157888	157858	157862
5.47073	157646	157831	157888	157859	157862
5.51942	157342	157832	157888	157859	157863
5.56811	158243	157833	157888	157860	157863
5.61679	158469	157835	157888	157860	157864
5.66548	157618	157836	157888	157861	157865
5.71416	157611	157837	157888	157861	157865
5.76285	157541	157838	157888	157862	157866
5.81154	157000	157839	157888	157862	157866
5.86022	158019	157839	157888	157863	157867
5.90891	157695	157840	157888	157863	157867
5.95759	157618	157841	157888	157863	157867
6.00628	158238	157842	157888	157864	157868
6.05496	157030	157843	157888	157864	157868
6.10365	158905	157844	157888	157865	157869
6.15234	158386	157844	157888	157865	157869
6.20102	158616	157845	157888	157865	157870
6.24971	157853	157846	157888	157866	157870
6.29839	157984	157847	157888	157866	157870
6.34708	158524	157847	157888	157866	157871
6.39577	157310	157848	157888	157867	157871
6.44445	157751	157849	157888	157867	157871
6.49314	157857	157849	157888	157867	157872
6.54182	158451	157850	157888	157868	157872
6.59051	157508	157851	157888	157868	157872
6.6392	157511	157851	157888	157868	157873
6.68788	157922	157852	157888	157869	157873
6.73657	157689	157852	157888	157869	157873
6.78525	157135	157853	157888	157869	157873
6.83394	157753	157854	157889	157869	157874
6.88263	157698	157854	157889	157870	157874
6.93131	157585	157855	157889	157870	157874
6.98	157213	157855	157889	157870	157874
7.02868	157358	157856	157889	157870	157875
7.07737	157318	157856	157889	157871	157875
7.12606	157562	157857	157889	157871	157875
7.17474	156727	157857	157889	157871	157875
7.22343	157826	157858	157889	157871	157876
7.27211	157528	157858	157889	157872	157876
7.3208	157175	157858	157889	157872	157876
7.36948	157266	157859	157889	157872	157876
7.41817	157561	157859	157889	157872	157876
7.46686	157818	157860	157889	157873	157877
7.51554	157774	157860	157889	157873	157877
7.56423	157951	157861	157889	157873	157877
7.61291	158125	157861	157889	157873	157877
7.6616	158356	157861	157889	157873	157877
7.71029	158546	157862	157889	157874	157878
7.75897	158633	157862	157889	157874	157878
7.80766	157357	157862	157889	157874	157878
7.85634	157990	157863	157889	157874	157878
7.90503	157669	157863	157889	157874	157878
7.95372	157629	157863	157889	157874	157878
8.0024	158272	157864	157889	157875	157879
8.05109	157478	157864	157889	157875	157879
8.09977	157623	157864	157889	157875	157879
8.14846	157309	157865	157889	157875	157879
8.19715	157357	157865	157889	157875	157879
8.24583	158148	157865	157889	157875	157879
8.29452	158826	157866	157889	157876	157879
8.3432	157641	157866	157889	157876	157880
8.39189	157194	157866	157889	157876	157880
8.44058	157389	157866	157889	157876	157880
8.48926	158095	157867	157889	157876	157880
8.53795	157376	157867	157889	157876	157880
8.58663	157489	157867	157889	157876	157880
8.63532	157789	157867	157889	157877	157880
8.684	158155	157868	157889	157877	157880
8.73269	157092	157868	157889	157877	157880
8.78138	157958	157868	157889	157877	157881
8.83006	158115	157868	157889	157877	157881
8.87875	157594	157869	157889	157877	157881
8.92743	157817	157869	157889	157877	157881
8.97612	158369	157869	157889	157877	157881
9.02481	157465	157869	157889	157878	157881
9.07349	158228	157870	157889	157878	157881
9.12218	158789	157870	157889	157878	157881
9.17086	158371	157870	157889	157878	157881
9.21955	157512	157870	157889	157878	157881
9.26824	157711	157870	157889	157878	157882
9.31692	158740	157871	157889	157878	157882
9.36561	158469	157871	157889	157878	157882
9.41429	158146	157871	157889	157879	157882
9.46298	157592	157871	157889	157879	157882
9.51167	158515	157871	157889	157879	157882
9.56035	157897	157872	157889	157879	157882
9.60904	158519	157872	157889	157879	157882
9.65772	157719	157872	157889	157879	157882
9.70641	157538	157872	157889	157879	157882
9.7551	157580	157872	157889	157879	157882
9.80378	158224	157873	157889	157879	157882
9.85247	157589	157873	157889	157879	157883
9.90115	157897	157873	157889	157880	157883
9.94984	157909	157873	157889	157880	157883
9.99852	158506	157873	157889	157880	157883
10.0472	158286	157873	157889	157880	157883
10.0959	158426	157873	157889	157880	157883
10.1446	157929	157874	157889	157880	157883
10.1933	157642	157874	157889	157880	157883
10.2419	157509	157874	157889	157880	157883
10.2906	157621	157874	157889	157880	157883
10.3393	157862	157874	157889	157880	157883
10.388	158151	157874	157889	157880	157883
10.4367	157900	157875	157889	157880	157883
10.4854	157334	157875	157889	157881	157883
10.5341	158021	157875	157889	157881	157883
10.5828	157739	157875	157889	157881	157884
10.6314	157931	157875	157889	157881	157884
10.6801	158075	157875	157889	157881	157884
10.7288	158312	157875	157889	157881	157884
10.7775	157835	157875	157889	157881	157884
10.8262	158359	157876	157889	157881	157884
10.8749	157232	157876	157889	157881	157884
10.9236	157655	157876	157889	157881	157884
10.9722	158206	157876	157889	157881	157884
11.0209	158083	157876	157889	157881	157884
11.0696	157543	157876	157889	157881	157884
11.1183	158123	157876	157889	157881	157884
11.167	158694	157876	157889	157882	157884
11.2157	157527	157877	157889	157882	157884
11.2644	157603	157877	157889	157882	157884
11.313	157958	157877	157889	157882	157884
11.3617	158296	157877	157889	157882	157884
11.4104	157592	157877	157889	157882	157884
11.4591	157480	157877	157889	157882	157884
11.5078	158120	157877	157889	157882	157884
11.5565	158125	157877	157889	157882	157884
11.6052	157747	157877	157889	157882	157885
11.6539	157899	157877	157889	157882	157885
11.7025	158000	157878	157889	157882	157885
11.7512	157337	157878	157889	157882	157885
11.7999	158080	157878	157889	157882	157885
11.8486	157675	157878	157889	157882	157885
11.8973	158643	157878	157889	157882	157885
11.946	157792	157878	157889	157882	157885
11.9947	158421	157878	157889	157882	157885
12.0433	158344	157878	157889	157883	157885
12.092	157466	157878	157889	157883	157885
12.1407	158099	157878	157889	157883	157885
12.1894	158607	157879	157889	157883	157885
12.2381	158718	157879	157889	157883	157885
12.2868	157914	157879	157889	157883	157885
12.3354	158060	157879	157889	157883	157885
12.3841	157901	157879	157889	157883	157885
12.4328	157230	157879	157889	157883	157885

## Sheet: Figure 2f
Velocity (mm/s)	Raw (arb. units)	Total Fitting (arb. units)	HS Fe3+ (arb. units)	HS Fe2+ (arb. units)	LS Fe2+ (arb. units)	Spin state	Ratio (%)
-12.4457	431924	432208	432223	432214	432218	HS Fe3+	2.5
-12.397	431669	432208	432223	432213	432218	HS Fe2+	28.2
-12.3483	431446	432208	432223	432213	432218	LS Fe2+	69.3
-12.2996	432569	432208	432223	432213	432218
-12.2509	432534	432208	432223	432213	432218
-12.2023	432619	432208	432223	432213	432218
-12.1536	432147	432208	432223	432213	432218
-12.1049	432001	432208	432223	432213	432218
-12.0562	432617	432208	432223	432213	432218
-12.0075	433410	432207	432223	432213	432218
-11.9588	431506	432207	432223	432213	432218
-11.9101	432937	432207	432223	432213	432218
-11.8615	432227	432207	432223	432213	432218
-11.8128	431269	432207	432223	432212	432218
-11.7641	431834	432207	432223	432212	432218
-11.7154	432361	432207	432223	432212	432218
-11.6667	432439	432206	432223	432212	432217
-11.618	433702	432206	432223	432212	432217
-11.5693	432128	432206	432223	432212	432217
-11.5206	431878	432206	432223	432212	432217
-11.472	432616	432206	432223	432212	432217
-11.4233	431572	432206	432223	432212	432217
-11.3746	432725	432206	432223	432212	432217
-11.3259	431957	432205	432223	432212	432217
-11.2772	432173	432205	432223	432211	432217
-11.2285	432993	432205	432223	432211	432217
-11.1799	431160	432205	432223	432211	432217
-11.1312	433182	432205	432223	432211	432217
-11.0825	431612	432205	432223	432211	432217
-11.0338	432631	432205	432223	432211	432217
-10.9851	432962	432204	432223	432211	432217
-10.9364	431784	432204	432223	432211	432217
-10.8877	433056	432204	432223	432211	432217
-10.8391	432308	432204	432223	432210	432217
-10.7904	432059	432204	432223	432210	432217
-10.7417	431761	432204	432223	432210	432217
-10.693	432385	432203	432223	432210	432216
-10.6443	432189	432203	432223	432210	432216
-10.5956	433048	432203	432223	432210	432216
-10.5469	431751	432203	432223	432210	432216
-10.4983	432604	432203	432223	432210	432216
-10.4496	432817	432202	432223	432209	432216
-10.4009	432356	432202	432223	432209	432216
-10.3522	431964	432202	432223	432209	432216
-10.3035	432845	432202	432223	432209	432216
-10.2548	432101	432202	432223	432209	432216
-10.2061	431991	432201	432223	432209	432216
-10.1575	432753	432201	432223	432209	432216
-10.1088	430620	432201	432223	432209	432216
-10.0601	432359	432201	432223	432208	432216
-10.0114	431037	432201	432223	432208	432216
-9.9627	432074	432200	432223	432208	432216
-9.91402	431686	432200	432223	432208	432216
-9.86533	432515	432200	432223	432208	432215
-9.81665	431639	432200	432223	432208	432215
-9.76796	432054	432199	432223	432207	432215
-9.71927	433059	432199	432223	432207	432215
-9.67059	433161	432199	432223	432207	432215
-9.6219	432025	432199	432223	432207	432215
-9.57322	431603	432199	432223	432207	432215
-9.52453	431924	432198	432223	432207	432215
-9.47584	430970	432198	432223	432206	432215
-9.42716	432695	432198	432223	432206	432215
-9.37847	431620	432198	432223	432206	432215
-9.32979	432006	432197	432223	432206	432215
-9.2811	431865	432197	432223	432206	432215
-9.23242	432283	432197	432223	432206	432214
-9.18373	431897	432196	432223	432205	432214
-9.13504	432297	432196	432223	432205	432214
-9.08636	431705	432196	432223	432205	432214
-9.03767	431958	432196	432223	432205	432214
-8.98899	432621	432195	432223	432205	432214
-8.9403	432175	432195	432223	432204	432214
-8.89161	431759	432195	432223	432204	432214
-8.84293	432270	432194	432223	432204	432214
-8.79424	432099	432194	432223	432204	432214
-8.74556	431418	432194	432223	432203	432214
-8.69687	432508	432193	432223	432203	432213
-8.64818	432365	432193	432223	432203	432213
-8.5995	432078	432193	432223	432203	432213
-8.55081	432799	432192	432223	432203	432213
-8.50213	431877	432192	432223	432202	432213
-8.45344	432228	432192	432223	432202	432213
-8.40475	432846	432191	432223	432202	432213
-8.35607	431972	432191	432223	432202	432213
-8.30738	432870	432191	432223	432201	432213
-8.2587	431720	432190	432223	432201	432213
-8.21001	432188	432190	432223	432201	432212
-8.16132	432277	432189	432223	432201	432212
-8.11264	432375	432189	432223	432200	432212
-8.06395	431545	432189	432223	432200	432212
-8.01527	431473	432188	432223	432200	432212
-7.96658	432376	432188	432223	432199	432212
-7.9179	431985	432187	432223	432199	432212
-7.86921	433257	432187	432223	432199	432212
-7.82052	432264	432187	432223	432198	432211
-7.77184	431433	432186	432223	432198	432211
-7.72315	432626	432186	432223	432198	432211
-7.67447	431967	432185	432223	432197	432211
-7.62578	431490	432185	432223	432197	432211
-7.57709	431490	432184	432223	432197	432211
-7.52841	431403	432184	432223	432196	432211
-7.47972	431725	432183	432223	432196	432211
-7.43104	431242	432183	432223	432196	432210
-7.38235	431915	432182	432223	432195	432210
-7.33366	433195	432182	432223	432195	432210
-7.28498	431946	432181	432223	432195	432210
-7.23629	432935	432180	432223	432194	432210
-7.18761	431282	432180	432223	432194	432210
-7.13892	431805	432179	432223	432193	432209
-7.09023	430651	432179	432223	432193	432209
-7.04155	432399	432178	432223	432193	432209
-6.99286	431911	432178	432223	432192	432209
-6.94418	431407	432177	432223	432192	432209
-6.89549	432652	432176	432223	432191	432209
-6.8468	432391	432176	432223	432191	432208
-6.79812	432980	432175	432223	432190	432208
-6.74943	433096	432174	432223	432190	432208
-6.70075	430898	432174	432223	432189	432208
-6.65206	432596	432173	432223	432189	432208
-6.60338	431239	432172	432223	432188	432207
-6.55469	433165	432171	432223	432188	432207
-6.506	431769	432171	432223	432187	432207
-6.45732	432690	432170	432223	432187	432207
-6.40863	432614	432169	432223	432186	432207
-6.35995	431690	432168	432223	432185	432206
-6.31126	431391	432167	432223	432185	432206
-6.26257	432238	432166	432223	432184	432206
-6.21389	431484	432166	432223	432184	432206
-6.1652	433069	432165	432223	432183	432205
-6.11652	432312	432164	432223	432182	432205
-6.06783	432443	432163	432223	432182	432205
-6.01914	431740	432162	432223	432181	432205
-5.97046	431647	432161	432223	432180	432204
-5.92177	432957	432160	432223	432179	432204
-5.87309	432823	432159	432223	432179	432204
-5.8244	433368	432158	432223	432178	432204
-5.77571	432272	432157	432223	432177	432203
-5.72703	432345	432156	432223	432176	432203
-5.67834	432961	432154	432223	432175	432203
-5.62966	431874	432153	432223	432175	432202
-5.58097	431117	432152	432223	432174	432202
-5.53228	432593	432151	432222	432173	432202
-5.4836	432508	432150	432222	432172	432201
-5.43491	431129	432148	432222	432171	432201
-5.38623	431671	432147	432222	432170	432201
-5.33754	431797	432145	432222	432169	432200
-5.28886	433474	432144	432222	432168	432200
-5.24017	432095	432143	432222	432167	432200
-5.19148	431151	432141	432222	432166	432199
-5.1428	431985	432140	432222	432164	432199
-5.09411	432234	432138	432222	432163	432198
-5.04543	431559	432136	432222	432162	432198
-4.99674	431052	432135	432222	432161	432198
-4.94805	433211	432133	432222	432160	432197
-4.89937	432534	432131	432222	432158	432197
-4.85068	431024	432129	432222	432157	432196
-4.802	431640	432127	432222	432155	432196
-4.75331	432550	432126	432222	432154	432195
-4.70462	432402	432124	432222	432152	432195
-4.65594	432716	432121	432222	432151	432194
-4.60725	432843	432119	432222	432149	432194
-4.55857	431667	432117	432222	432148	432193
-4.50988	431846	432115	432222	432146	432193
-4.46119	433006	432113	432222	432144	432192
-4.41251	432289	432110	432222	432142	432192
-4.36382	432674	432108	432222	432140	432191
-4.31514	431845	432105	432222	432138	432191
-4.26645	432365	432102	432222	432136	432190
-4.21777	432312	432100	432222	432134	432189
-4.16908	431863	432097	432222	432132	432189
-4.12039	431200	432094	432222	432130	432188
-4.07171	432091	432091	432222	432127	432187
-4.02302	431845	432087	432222	432125	432187
-3.97434	432115	432084	432222	432122	432186
-3.92565	432090	432081	432222	432120	432185
-3.87696	430685	432077	432222	432117	432184
-3.82828	431753	432073	432222	432114	432183
-3.77959	432341	432069	432222	432111	432183
-3.73091	431856	432065	432222	432108	432182
-3.68222	432017	432061	432222	432105	432181
-3.63353	432133	432057	432222	432101	432180
-3.58485	432463	432052	432222	432098	432179
-3.53616	431900	432048	432222	432094	432178
-3.48748	431818	432043	432222	432090	432177
-3.43879	433461	432038	432222	432086	432176
-3.3901	432638	432032	432222	432082	432175
-3.34142	431049	432027	432222	432078	432174
-3.29273	432306	432021	432221	432073	432172
-3.24405	432243	432015	432221	432068	432171
-3.19536	432878	432008	432221	432063	432170
-3.14667	430860	432002	432221	432058	432169
-3.09799	431526	431995	432221	432052	432167
-3.0493	431583	431987	432221	432046	432166
-3.00062	432666	431980	432221	432040	432164
-2.95193	432423	431971	432221	432034	432163
-2.90325	431135	431963	432221	432027	432161
-2.85456	432253	431954	432221	432019	432160
-2.80587	432341	431944	432221	432012	432158
-2.75719	432580	431934	432221	432003	432156
-2.7085	431511	431924	432221	431995	432154
-2.65982	431440	431913	432221	431986	432152
-2.61113	432089	431901	432221	431976	432150
-2.56244	432082	431888	432220	431966	432148
-2.51376	432140	431875	432220	431955	432146
-2.46507	431624	431861	432220	431943	432144
-2.41639	432463	431846	432220	431931	432141
-2.3677	430281	431830	432220	431917	432139
-2.31901	432472	431813	432220	431903	432136
-2.27033	431859	431795	432220	431888	432133
-2.22164	432067	431775	432220	431871	432130
-2.17296	431538	431754	432220	431854	432127
-2.12427	431971	431732	432219	431835	432124
-2.07558	432083	431708	432219	431814	432121
-2.0269	431888	431682	432219	431792	432117
-1.97821	433345	431654	432219	431768	432113
-1.92953	432428	431624	432219	431742	432109
-1.88084	432553	431591	432218	431714	432105
-1.83215	431282	431555	432218	431683	432101
-1.78347	431320	431516	432218	431649	432096
-1.73478	432311	431474	432218	431612	432091
-1.6861	431144	431428	432217	431571	432085
-1.63741	431630	431377	432217	431526	432080
-1.58873	430871	431320	432216	431476	432074
-1.54004	432096	431258	432216	431421	432067
-1.49135	430652	431189	432216	431359	432060
-1.44267	430455	431112	432215	431290	432053
-1.39398	431466	431026	432214	431213	432045
-1.3453	430146	430930	432214	431125	432037
-1.29661	431022	430821	432213	431026	432028
-1.24792	431708	430697	432212	430913	432018
-1.19924	429823	430556	432211	430783	432008
-1.15055	429982	430394	432210	430633	431996
-1.10187	430580	430206	432209	430459	431984
-1.05318	429876	429988	432208	430256	431971
-1.00449	429405	429732	432206	430016	431956
-0.95581	430135	429429	432204	429731	431940
-0.90712	428402	429068	432202	429390	431923
-0.85844	428595	428635	432199	428978	431904
-0.80975	428093	428108	432195	428476	431883
-0.76106	427191	427465	432191	427860	431860
-0.71238	427231	426674	432186	427099	431835
-0.66369	425676	425698	432179	426159	431807
-0.61501	424900	424500	432170	425001	431776
-0.56632	422176	423052	432157	423600	431741
-0.51763	420794	421364	432140	421969	431702
-0.46895	419561	419528	432114	420202	431658
-0.42026	418220	417744	432075	418507	431608
-0.37158	417327	416283	432011	417166	431552
-0.32289	414363	415309	431901	416366	431488
-0.27421	415050	414726	431704	416053	431415
-0.22552	414590	414269	431392	415991	431332
-0.17683	413666	413958	431170	415998	431236
-0.12815	413831	414159	431367	416112	431125
-0.07946	414767	414793	431682	416559	430999
-0.03078	415951	415828	431884	417537	430853
0.01791	417616	417257	431996	419019	430687
0.0666	418004	418879	432059	420766	430499
0.11528	420317	420448	432096	422507	430290
0.16397	422455	421807	432119	424071	430063
0.21265	422738	422905	432132	425393	429827
0.26134	424154	423764	432138	426479	429593
0.31003	424251	424435	432140	427358	429383
0.35871	424764	424978	432136	428069	429219
0.4074	426359	425449	432127	428646	429122
0.45608	425248	425886	432111	429117	429104
0.50477	426196	426308	432083	429505	429165
0.55346	427196	426709	432037	429827	429291
0.60214	426892	427066	431958	430096	429458
0.65083	426480	427337	431815	430324	429644
0.69951	428896	427463	431562	430517	429829
0.7482	427226	427480	431244	430683	429999
0.79689	427573	427746	431220	430826	430145
0.84557	428088	428300	431531	430950	430264
0.89426	428999	428765	431799	431059	430354
0.94294	429083	429076	431954	431154	430414
0.99163	430198	429278	432042	431238	430444
1.04031	429298	429406	432093	431313	430446
1.089	429227	429478	432126	431380	430418
1.13769	429839	429502	432148	431439	430361
1.18637	428817	429484	432163	431493	430275
1.23506	428625	429428	432174	431541	430159
1.28374	428312	429336	432182	431584	430016
1.33243	430343	429214	432188	431624	429848
1.38112	428860	429071	432193	431660	429664
1.4298	429557	428921	432197	431693	429478
1.47849	428507	428784	432200	431723	429307
1.52717	428803	428683	432203	431750	429176
1.57586	428737	428642	432205	431776	429107
1.62455	428832	428676	432207	431799	429116
1.67323	427555	428788	432208	431821	429205
1.72192	429203	428967	432210	431841	429363
1.7706	429298	429193	432211	431859	429569
1.81929	429749	429443	432212	431877	429801
1.86798	429224	429698	432213	431893	430039
1.91666	430896	429942	432213	431908	430267
1.96535	430258	430168	432214	431922	430478
2.01403	429457	430371	432215	431935	430668
2.06272	431291	430552	432215	431947	430837
2.11141	431082	430712	432216	431958	430984
2.16009	430211	430852	432216	431969	431113
2.20878	431157	430974	432217	431979	431225
2.25746	430279	431081	432217	431989	431322
2.30615	429890	431176	432217	431998	431407
2.35483	429853	431258	432218	432006	431481
2.40352	431829	431332	432218	432014	431546
2.45221	431439	431396	432218	432022	431603
2.50089	431785	431454	432218	432029	431653
2.54958	431606	431506	432219	432036	431697
2.59826	431816	431552	432219	432042	431737
2.64695	432869	431593	432219	432048	431772
2.69564	431694	431631	432219	432054	431804
2.74432	431805	431665	432219	432060	431832
2.79301	430631	431696	432220	432065	431858
2.84169	431784	431724	432220	432070	431881
2.89038	432526	431750	432220	432075	431902
2.93907	431697	431774	432220	432079	431921
2.98775	431489	431796	432220	432083	431939
3.03644	432373	431816	432220	432088	431955
3.08512	432630	431835	432220	432092	431969
3.13381	432038	431852	432220	432095	431983
3.1825	432378	431868	432221	432099	431995
3.23118	432105	431883	432221	432103	432006
3.27987	431508	431897	432221	432106	432017
3.32855	433715	431911	432221	432109	432027
3.37724	430237	431923	432221	432112	432036
3.42593	431662	431934	432221	432115	432044
3.47461	431219	431945	432221	432118	432052
3.5233	432711	431955	432221	432121	432060
3.57198	432593	431965	432221	432123	432067
3.62067	432581	431974	432221	432126	432073
3.66935	432676	431982	432221	432128	432079
3.71804	431580	431991	432221	432131	432085
3.76673	431622	431998	432221	432133	432090
3.81541	432328	432006	432221	432135	432095
3.8641	432225	432012	432221	432137	432100
3.91278	433850	432019	432221	432139	432105
3.96147	432450	432025	432222	432141	432109
4.01016	431171	432031	432222	432143	432113
4.05884	432336	432037	432222	432145	432117
4.10753	432333	432042	432222	432147	432120
4.15621	432593	432047	432222	432148	432124
4.2049	432215	432052	432222	432150	432127
4.25359	431882	432057	432222	432151	432130
4.30227	432193	432062	432222	432153	432133
4.35096	431500	432066	432222	432154	432136
4.39964	431608	432070	432222	432156	432138
4.44833	433319	432074	432222	432157	432141
4.49702	433580	432078	432222	432159	432143
4.5457	431287	432082	432222	432160	432146
4.59439	432548	432085	432222	432161	432148
4.64307	431679	432088	432222	432162	432150
4.69176	432330	432092	432222	432164	432152
4.74044	432925	432095	432222	432165	432154
4.78913	432688	432098	432222	432166	432156
4.83782	432236	432101	432222	432167	432158
4.8865	431278	432104	432222	432168	432160
4.93519	432261	432106	432222	432169	432161
4.98387	431790	432109	432222	432170	432163
5.03256	431873	432111	432222	432171	432164
5.08125	431791	432114	432222	432172	432166
5.12993	432108	432116	432222	432173	432167
5.17862	432937	432119	432222	432174	432169
5.2273	431534	432121	432222	432175	432170
5.27599	432123	432123	432222	432176	432171
5.32468	432339	432125	432222	432176	432172
5.37336	432202	432127	432222	432177	432174
5.42205	432615	432129	432222	432178	432175
5.47073	432003	432131	432222	432179	432176
5.51942	432245	432133	432222	432180	432177
5.56811	433433	432134	432222	432180	432178
5.61679	431309	432136	432222	432181	432179
5.66548	431403	432138	432222	432182	432180
5.71416	433255	432139	432222	432182	432181
5.76285	431727	432141	432222	432183	432182
5.81154	430968	432142	432222	432184	432183
5.86022	431838	432144	432222	432184	432183
5.90891	431444	432145	432222	432185	432184
5.95759	431728	432147	432222	432186	432185
6.00628	432915	432148	432222	432186	432186
6.05496	431411	432149	432222	432187	432186
6.10365	432205	432151	432222	432187	432187
6.15234	431985	432152	432222	432188	432188
6.20102	431758	432153	432223	432188	432189
6.24971	432159	432154	432223	432189	432189
6.29839	433095	432156	432223	432189	432190
6.34708	432048	432157	432223	432190	432190
6.39577	431519	432158	432223	432190	432191
6.44445	431669	432159	432223	432191	432192
6.49314	430826	432160	432223	432191	432192
6.54182	431852	432161	432223	432192	432193
6.59051	432608	432162	432223	432192	432193
6.6392	433094	432163	432223	432193	432194
6.68788	432310	432164	432223	432193	432194
6.73657	432753	432165	432223	432193	432195
6.78525	431905	432166	432223	432194	432195
6.83394	431302	432167	432223	432194	432196
6.88263	432345	432167	432223	432195	432196
6.93131	431993	432168	432223	432195	432197
6.98	431818	432169	432223	432195	432197
7.02868	431965	432170	432223	432196	432198
7.07737	431571	432171	432223	432196	432198
7.12606	432510	432171	432223	432197	432198
7.17474	431540	432172	432223	432197	432199
7.22343	431612	432173	432223	432197	432199
7.27211	431968	432174	432223	432198	432200
7.3208	433197	432174	432223	432198	432200
7.36948	432400	432175	432223	432198	432200
7.41817	431743	432176	432223	432199	432201
7.46686	431656	432176	432223	432199	432201
7.51554	430796	432177	432223	432199	432201
7.56423	431473	432178	432223	432199	432202
7.61291	432936	432178	432223	432200	432202
7.6616	432258	432179	432223	432200	432202
7.71029	431904	432180	432223	432200	432203
7.75897	432893	432180	432223	432201	432203
7.80766	431767	432181	432223	432201	432203
7.85634	432510	432181	432223	432201	432204
7.90503	431432	432182	432223	432201	432204
7.95372	431827	432182	432223	432202	432204
8.0024	432943	432183	432223	432202	432204
8.05109	432182	432183	432223	432202	432205
8.09977	431529	432184	432223	432202	432205
8.14846	432119	432184	432223	432203	432205
8.19715	431360	432185	432223	432203	432205
8.24583	432523	432185	432223	432203	432206
8.29452	433037	432186	432223	432203	432206
8.3432	431214	432186	432223	432204	432206
8.39189	431777	432187	432223	432204	432206
8.44058	431636	432187	432223	432204	432207
8.48926	431575	432188	432223	432204	432207
8.53795	431850	432188	432223	432204	432207
8.58663	432132	432188	432223	432205	432207
8.63532	432051	432189	432223	432205	432207
8.684	432487	432189	432223	432205	432208
8.73269	432512	432190	432223	432205	432208
8.78138	432501	432190	432223	432205	432208
8.83006	433100	432190	432223	432206	432208
8.87875	432770	432191	432223	432206	432208
8.92743	431536	432191	432223	432206	432209
8.97612	431222	432192	432223	432206	432209
9.02481	432120	432192	432223	432206	432209
9.07349	432816	432192	432223	432207	432209
9.12218	432048	432193	432223	432207	432209
9.17086	432260	432193	432223	432207	432209
9.21955	432388	432193	432223	432207	432210
9.26824	432530	432194	432223	432207	432210
9.31692	432026	432194	432223	432207	432210
9.36561	432412	432194	432223	432208	432210
9.41429	432218	432195	432223	432208	432210
9.46298	431820	432195	432223	432208	432210
9.51167	432510	432195	432223	432208	432210
9.56035	431920	432195	432223	432208	432211
9.60904	432780	432196	432223	432208	432211
9.65772	432123	432196	432223	432208	432211
9.70641	431391	432196	432223	432209	432211
9.7551	431919	432197	432223	432209	432211
9.80378	433301	432197	432223	432209	432211
9.85247	432231	432197	432223	432209	432211
9.90115	431918	432197	432223	432209	432212
9.94984	431678	432198	432223	432209	432212
9.99852	431859	432198	432223	432209	432212
10.0472	431718	432198	432223	432210	432212
10.0959	431986	432198	432223	432210	432212
10.1446	432234	432199	432223	432210	432212
10.1933	432324	432199	432223	432210	432212
10.2419	431809	432199	432223	432210	432212
10.2906	432988	432199	432223	432210	432213
10.3393	431432	432200	432223	432210	432213
10.388	433803	432200	432223	432210	432213
10.4367	431347	432200	432223	432210	432213
10.4854	431198	432200	432223	432211	432213
10.5341	433408	432201	432223	432211	432213
10.5828	432291	432201	432223	432211	432213
10.6314	432550	432201	432223	432211	432213
10.6801	431963	432201	432223	432211	432213
10.7288	433193	432201	432223	432211	432213
10.7775	431211	432202	432223	432211	432214
10.8262	433383	432202	432223	432211	432214
10.8749	432239	432202	432223	432211	432214
10.9236	432940	432202	432223	432212	432214
10.9722	432891	432202	432223	432212	432214
11.0209	431230	432203	432223	432212	432214
11.0696	432072	432203	432223	432212	432214
11.1183	431578	432203	432223	432212	432214
11.167	431437	432203	432223	432212	432214
11.2157	432991	432203	432223	432212	432214
11.2644	432535	432203	432223	432212	432214
11.313	432745	432204	432223	432212	432215
11.3617	432710	432204	432223	432212	432215
11.4104	431640	432204	432223	432213	432215
11.4591	432648	432204	432223	432213	432215
11.5078	431402	432204	432223	432213	432215
11.5565	432000	432204	432223	432213	432215
11.6052	432041	432205	432223	432213	432215
11.6539	432512	432205	432223	432213	432215
11.7025	431392	432205	432223	432213	432215
11.7512	431389	432205	432223	432213	432215
11.7999	431866	432205	432223	432213	432215
11.8486	432766	432205	432223	432213	432215
11.8973	433005	432206	432223	432213	432215
11.946	431898	432206	432223	432213	432216
11.9947	432074	432206	432223	432213	432216
12.0433	432100	432206	432223	432214	432216
12.092	433062	432206	432223	432214	432216
12.1407	433346	432206	432223	432214	432216
12.1894	431621	432206	432223	432214	432216
12.2381	432748	432207	432223	432214	432216
12.2868	432654	432207	432223	432214	432216
12.3354	431326	432207	432223	432214	432216
12.3841	433310	432207	432223	432214	432216
12.4328	432958	432207	432223	432214	432216

## Sheet: Figure 3a
1st				2nd				3rd				4th				5th
Charge		Discharge		Charge		Discharge		Charge		Discharge		Charge		Discharge		Charge		Discharge
Specific capacity (mAh g-1)	Potential (V vs. Na+/Na)	Specific capacity (mAh g-1)	Potential (V vs. Na+/Na)	Specific capacity (mAh g-1)	Potential (V vs. Na+/Na)	Specific capacity (mAh g-1)	Potential (V vs. Na+/Na)	Specific capacity (mAh g-1)	Potential (V vs. Na+/Na)	Specific capacity (mAh g-1)	Potential (V vs. Na+/Na)	Specific capacity (mAh g-1)	Potential (V vs. Na+/Na)	Specific capacity (mAh g-1)	Potential (V vs. Na+/Na)	Specific capacity (mAh g-1)	Potential (V vs. Na+/Na)	Specific capacity (mAh g-1)	Potential (V vs. Na+/Na)
0	2.6795	0	4.037	0	2.1134	0	4.0361	0	2.1397	0	4.0228	0	2.1304	0	4.0296	0	2.1075	0	4.0252
0.0434	2.7359	0.0426	4.0181	0.0426	2.176	0.0426	4.011	0.0434	2.1741	0.0434	4.0057	0.0434	2.1639	0.0428	4.0026	0.0428	2.1608	0.0426	4.0004
0.0868	2.7712	0.086	4.0113	0.086	2.2042	0.086	4.0014	0.0868	2.2026	0.0868	3.9952	0.0868	2.1921	0.0862	3.9908	0.0862	2.1887	0.086	3.9887
0.1302	2.7994	0.1295	4.006	0.1295	2.2312	0.1295	3.9942	0.1302	2.2293	0.1302	3.9865	0.1302	2.2188	0.1296	3.9812	0.1296	2.215	0.1295	3.9784
0.1736	2.8205	0.1729	4.002	0.1729	2.2569	0.1729	3.988	0.1736	2.2553	0.1736	3.9791	0.1736	2.2442	0.173	3.9729	0.173	2.2405	0.1729	3.9691
0.2171	2.8354	0.2163	3.9983	0.2163	2.282	0.2163	3.9825	0.2171	2.2801	0.217	3.9725	0.2171	2.2687	0.2164	3.9654	0.2164	2.2653	0.2163	3.9611
0.2605	2.8466	0.2597	3.9952	0.2597	2.3065	0.2597	3.9775	0.2605	2.3046	0.2605	3.9667	0.2605	2.2932	0.2599	3.9589	0.2599	2.2894	0.2597	3.9536
0.3039	2.8552	0.3031	3.9921	0.3031	2.3304	0.3031	3.9732	0.3039	2.3285	0.3039	3.9611	0.3039	2.3167	0.3033	3.9527	0.3033	2.313	0.3031	3.9471
0.3473	2.8627	0.3465	3.9896	0.3465	2.3539	0.3465	3.9691	0.3473	2.3521	0.3473	3.9564	0.3473	2.34	0.3467	3.9471	0.3467	2.3363	0.3465	3.9406
0.3907	2.8692	0.3899	3.9874	0.3899	2.3772	0.3899	3.9657	0.3907	2.3753	0.3907	3.9518	0.3907	2.3632	0.3901	3.9419	0.3901	2.3595	0.3899	3.9347
0.4341	2.8751	0.4334	3.9849	0.4334	2.4001	0.4334	3.9626	0.4341	2.3983	0.4341	3.9477	0.4341	2.3859	0.4335	3.9369	0.4335	2.3821	0.4334	3.9291
0.4775	2.88	0.4768	3.9828	0.4768	2.4228	0.4768	3.9592	0.4775	2.4209	0.4775	3.9437	0.4775	2.4085	0.4769	3.9322	0.4769	2.4042	0.4768	3.9239
0.5209	2.8844	0.5202	3.9809	0.5202	2.4451	0.5202	3.9561	0.521	2.4429	0.5209	3.94	0.521	2.4308	0.5204	3.9279	0.5204	2.4262	0.5202	3.9189
0.5644	2.8887	0.5636	3.9791	0.5636	2.4665	0.5636	3.953	0.5644	2.4646	0.5643	3.9363	0.5644	2.4525	0.5638	3.9239	0.5638	2.4482	0.5636	3.914
0.6078	2.8924	0.607	3.9769	0.607	2.4875	0.607	3.9505	0.6078	2.4857	0.6078	3.9329	0.6078	2.4736	0.6072	3.9195	0.6072	2.4696	0.607	3.9096
0.6512	2.8962	0.6504	3.9753	0.6504	2.5071	0.6504	3.9481	0.6512	2.5058	0.6512	3.9295	0.6512	2.4944	0.6506	3.9158	0.6506	2.4903	0.6504	3.905
0.6946	2.8993	0.6938	3.9735	0.6939	2.5257	0.6939	3.9453	0.6946	2.5251	0.6946	3.9264	0.6946	2.5142	0.694	3.9118	0.694	2.5105	0.6939	3.9009
0.738	2.902	0.7373	3.9719	0.7373	2.5418	0.7373	3.9428	0.738	2.5421	0.738	3.9236	0.738	2.5328	0.7374	3.9084	0.7374	2.53	0.7373	3.8963
0.7814	2.9051	0.7807	3.9704	0.7807	2.5558	0.7806	3.9406	0.7814	2.5576	0.7814	3.9202	0.7815	2.5499	0.7808	3.9046	0.7808	2.5483	0.7807	3.8926
0.8248	2.9076	0.8241	3.9688	0.8241	2.5672	0.8241	3.9384	0.8248	2.5706	0.8248	3.9174	0.8249	2.5654	0.8243	3.9012	0.8243	2.5651	0.8241	3.8882
0.8683	2.9101	0.8675	3.9673	0.8675	2.5771	0.8675	3.936	0.8683	2.5821	0.8682	3.9143	0.8683	2.5787	0.8677	3.8975	0.8677	2.5799	0.8675	3.8845
0.9117	2.9126	0.9109	3.9657	0.9109	2.5852	0.9109	3.9338	0.9117	2.5917	0.9117	3.9118	0.9117	2.5905	0.9111	3.8944	0.9111	2.593	0.9109	3.8805
0.9551	2.9148	0.9543	3.9645	0.9543	2.592	0.9543	3.9316	0.9551	2.5998	0.9551	3.909	0.9551	2.6007	0.9545	3.8913	0.9545	2.605	0.9543	3.8767
0.9985	2.9166	0.9977	3.9629	0.9978	2.5992	0.9977	3.9295	0.9985	2.6072	0.9985	3.9062	0.9985	2.6094	0.9979	3.8876	0.9979	2.615	0.9978	3.8727
1.0419	2.9188	1.0412	3.9614	1.0412	2.6044	1.0411	3.9276	1.0419	2.6137	1.0419	3.9037	1.0419	2.6171	1.0413	3.8845	1.0413	2.624	1.0412	3.8693
1.0853	2.9206	1.0846	3.9601	1.0846	2.6091	1.0846	3.9254	1.0853	2.6193	1.0853	3.9012	1.0853	2.624	1.0847	3.8814	1.0847	2.6317	1.0846	3.8656
1.1287	2.9225	1.128	3.9589	1.128	2.6131	1.128	3.9236	1.1288	2.6243	1.1287	3.8984	1.1288	2.6302	1.1282	3.8783	1.1282	2.6388	1.128	3.8619
1.1721	2.9241	1.1714	3.9577	1.1714	2.6171	1.1714	3.9214	1.1722	2.6292	1.1721	3.896	1.1722	2.6357	1.1716	3.8755	1.1716	2.6453	1.1714	3.8581
1.2156	2.9256	1.2148	3.9564	1.2148	2.6212	1.2148	3.9195	1.2156	2.6336	1.2155	3.8935	1.2156	2.6407	1.215	3.8721	1.215	2.6509	1.2148	3.8547
1.259	2.9275	1.2582	3.9552	1.2582	2.6246	1.2582	3.9177	1.259	2.6379	1.259	3.8913	1.259	2.6457	1.2584	3.8693	1.2584	2.6562	1.2583	3.8513
1.3024	2.929	1.3016	3.9539	1.3016	2.6283	1.3016	3.9158	1.3024	2.6416	1.3024	3.8885	1.3024	2.6503	1.3018	3.8659	1.3018	2.6612	1.3017	3.8476
1.3458	2.9303	1.3451	3.9527	1.3451	2.6314	1.345	3.914	1.3458	2.6457	1.3458	3.8864	1.3458	2.6543	1.3452	3.8631	1.3452	2.6655	1.3451	3.8442
1.3892	2.9315	1.3885	3.9515	1.3885	2.6342	1.3885	3.9124	1.3892	2.6491	1.3892	3.8839	1.3892	2.6584	1.3887	3.8603	1.3887	2.6698	1.3885	3.8408
1.4326	2.933	1.4319	3.9505	1.4319	2.6376	1.4319	3.9105	1.4326	2.6528	1.4326	3.8814	1.4327	2.6621	1.4321	3.8572	1.4321	2.6742	1.4319	3.8374
1.4761	2.934	1.4753	3.9493	1.4753	2.6401	1.4753	3.9087	1.4761	2.6559	1.476	3.8789	1.4761	2.6655	1.4755	3.8544	1.4755	2.6779	1.4753	3.834
1.5195	2.9355	1.5187	3.9481	1.5187	2.6432	1.5187	3.9071	1.5195	2.6593	1.5194	3.8767	1.5195	2.6692	1.5189	3.8516	1.5189	2.6819	1.5187	3.8306
1.5629	2.9368	1.5621	3.9471	1.5621	2.6457	1.5621	3.905	1.5629	2.6621	1.5628	3.8743	1.5629	2.6723	1.5623	3.8485	1.5623	2.685	1.5622	3.8275
1.6063	2.9377	1.6055	3.9459	1.6056	2.6481	1.6055	3.9034	1.6063	2.6649	1.6063	3.8721	1.6063	2.6757	1.6057	3.8457	1.6057	2.6884	1.6056	3.824
1.6497	2.9389	1.6489	3.9446	1.649	2.6509	1.6489	3.9019	1.6497	2.668	1.6497	3.8699	1.6497	2.6788	1.6491	3.843	1.6491	2.6919	1.649	3.8209
1.6931	2.9399	1.6924	3.9437	1.6924	2.6531	1.6923	3.9	1.6931	2.6708	1.6931	3.8678	1.6931	2.6822	1.6926	3.8402	1.6926	2.695	1.6924	3.8175
1.7365	2.9408	1.7358	3.9428	1.7358	2.6556	1.7357	3.8981	1.7365	2.6736	1.7365	3.8653	1.7366	2.685	1.736	3.8377	1.736	2.6984	1.7358	3.8144
1.7799	2.9417	1.7792	3.9419	1.7792	2.6578	1.7792	3.8966	1.7799	2.6764	1.7799	3.8631	1.78	2.6878	1.7794	3.8346	1.7794	2.7015	1.7792	3.811
1.8234	2.9427	1.8226	3.9406	1.8226	2.6599	1.8226	3.895	1.8234	2.6788	1.8233	3.8609	1.8234	2.6906	1.8228	3.8318	1.8228	2.7043	1.8226	3.8082
1.8668	2.9439	1.866	3.9397	1.866	2.6621	1.866	3.8935	1.8667	2.6813	1.8667	3.8585	1.8668	2.6934	1.8662	3.8293	1.8662	2.7074	1.8661	3.8051
1.9102	2.9448	1.9094	3.9388	1.9095	2.6643	1.9094	3.8916	1.9102	2.6838	1.9102	3.8563	1.9102	2.6959	1.9096	3.8265	1.9096	2.7101	1.9095	3.802
1.9536	2.9458	1.9528	3.9375	1.9529	2.6664	1.9528	3.8898	1.9536	2.6863	1.9536	3.8541	1.9536	2.6987	1.953	3.824	1.953	2.7126	1.9529	3.7989
1.997	2.9467	1.9962	3.9363	1.9963	2.6686	1.9962	3.8885	1.997	2.6884	1.997	3.8523	1.9971	2.7015	1.9965	3.8213	1.9965	2.7157	1.9963	3.7961
2.0404	2.9476	2.0397	3.9353	2.0397	2.6702	2.0396	3.887	2.0404	2.6912	2.0404	3.8498	2.0405	2.7036	2.0399	3.8185	2.0399	2.7182	2.0397	3.793
2.0838	2.9482	2.0831	3.9344	2.0831	2.6723	2.0831	3.8851	2.0838	2.6934	2.0838	3.8476	2.0839	2.7064	2.0833	3.816	2.0833	2.7207	2.0831	3.7903
2.1272	2.9492	2.1265	3.9335	2.1265	2.6745	2.1265	3.8836	2.1272	2.6956	2.1272	3.8457	2.1273	2.7089	2.1267	3.8135	2.1267	2.7235	2.1266	3.7875
2.1707	2.9498	2.1699	3.9326	2.1699	2.6764	2.1699	3.8817	2.1707	2.6981	2.1706	3.8436	2.1707	2.7114	2.1701	3.8107	2.1701	2.726	2.17	3.7847
2.2141	2.9507	2.2133	3.9316	2.2134	2.6779	2.2133	3.8805	2.2141	2.7002	2.214	3.8411	2.2141	2.7139	2.2135	3.8085	2.2135	2.7284	2.2134	3.7822
2.2575	2.9516	2.2567	3.9307	2.2568	2.6798	2.2567	3.8786	2.2575	2.7024	2.2575	3.8392	2.2575	2.716	2.257	3.8061	2.2569	2.7306	2.2568	3.7794
2.3009	2.9526	2.3001	3.9295	2.3002	2.6819	2.3001	3.8774	2.3009	2.7043	2.3009	3.8371	2.301	2.7182	2.3004	3.8033	2.3003	2.7328	2.3002	3.7769
2.3443	2.9532	2.3435	3.9285	2.3436	2.6835	2.3435	3.8758	2.3443	2.7067	2.3443	3.8349	2.3444	2.7204	2.3438	3.8011	2.3438	2.7353	2.3436	3.7744
2.3877	2.9538	2.3869	3.9276	2.387	2.6853	2.387	3.874	2.3877	2.7086	2.3877	3.833	2.3878	2.7232	2.3872	3.7986	2.3872	2.7377	2.387	3.772
2.4311	2.9544	2.4304	3.9267	2.4304	2.6869	2.4304	3.8724	2.4311	2.7108	2.4311	3.8309	2.4312	2.725	2.4306	3.7965	2.4306	2.7402	2.4305	3.7692
2.4746	2.9554	2.4738	3.9257	2.4738	2.6884	2.4738	3.8709	2.4746	2.7126	2.4745	3.829	2.4746	2.7272	2.474	3.794	2.474	2.7424	2.4739	3.767
2.518	2.956	2.5172	3.9251	2.5172	2.6906	2.5172	3.8696	2.518	2.7142	2.5179	3.8265	2.518	2.7297	2.5174	3.7918	2.5174	2.7446	2.5173	3.7645
2.5614	2.9566	2.5606	3.9242	2.5607	2.6922	2.5606	3.8681	2.5614	2.716	2.5614	3.8247	2.5614	2.7315	2.5609	3.7896	2.5608	2.747	2.5607	3.762
2.6048	2.9572	2.604	3.9233	2.6041	2.6937	2.604	3.8662	2.6048	2.7179	2.6048	3.8228	2.6049	2.7337	2.6043	3.7872	2.6043	2.7492	2.6041	3.7599
2.6482	2.9578	2.6474	3.922	2.6475	2.6953	2.6474	3.8647	2.6482	2.7198	2.6482	3.8209	2.6483	2.7359	2.6477	3.785	2.6477	2.7514	2.6475	3.7577
2.6916	2.9585	2.6908	3.9211	2.6909	2.6968	2.6908	3.8634	2.6916	2.7219	2.6916	3.8188	2.6917	2.738	2.6911	3.7828	2.6911	2.7539	2.6909	3.7552
2.7351	2.9594	2.7342	3.9202	2.7343	2.6987	2.7343	3.8619	2.735	2.7238	2.735	3.8169	2.7351	2.7402	2.7345	3.781	2.7345	2.7557	2.7344	3.7531
2.7785	2.96	2.7777	3.9192	2.7777	2.7002	2.7777	3.8603	2.7784	2.7256	2.7784	3.8147	2.7785	2.7421	2.7779	3.7785	2.7779	2.7579	2.7778	3.7509
2.8219	2.9606	2.8211	3.9183	2.8212	2.7018	2.8211	3.8585	2.8219	2.7275	2.8218	3.8132	2.8219	2.7439	2.8213	3.7766	2.8213	2.7601	2.8212	3.7487
2.8653	2.9613	2.8645	3.9177	2.8646	2.703	2.8645	3.8572	2.8653	2.7294	2.8653	3.8107	2.8654	2.7461	2.8648	3.7748	2.8647	2.7622	2.8646	3.7465
2.9087	2.9619	2.9079	3.9167	2.908	2.7046	2.9079	3.8557	2.9087	2.7312	2.9087	3.8092	2.9087	2.748	2.9082	3.7726	2.9082	2.7644	2.908	3.7444
2.9521	2.9625	2.9513	3.9158	2.9514	2.7064	2.9513	3.8541	2.9521	2.7331	2.9521	3.8073	2.9522	2.7498	2.9516	3.7704	2.9516	2.7663	2.9514	3.7422
2.9955	2.9631	2.9947	3.9149	2.9948	2.7077	2.9947	3.8529	2.9955	2.7346	2.9955	3.8054	2.9956	2.7517	2.995	3.7686	2.995	2.7684	2.9949	3.7403
3.0389	2.9637	3.0381	3.914	3.0382	2.7092	3.0382	3.8513	3.0389	2.7365	3.0389	3.8033	3.039	2.7542	3.0384	3.7664	3.0384	2.7706	3.0383	3.7379
3.0823	2.964	3.0815	3.913	3.0816	2.7108	3.0816	3.8498	3.0823	2.7384	3.0823	3.8017	3.0824	2.7557	3.0818	3.7648	3.0818	2.7725	3.0817	3.7357
3.1257	2.9647	3.1249	3.9121	3.125	2.712	3.125	3.8482	3.1257	2.7402	3.1257	3.7999	3.1258	2.7576	3.1253	3.7627	3.1252	2.7743	3.1251	3.7338
3.1692	2.965	3.1684	3.9112	3.1685	2.7136	3.1684	3.8467	3.1692	2.7418	3.1691	3.798	3.1692	2.7594	3.1687	3.7608	3.1687	2.7762	3.1685	3.7313
3.2126	2.9656	3.2118	3.9102	3.2119	2.7151	3.2118	3.8454	3.2126	2.7433	3.2125	3.7965	3.2127	2.7616	3.2121	3.7589	3.2121	2.7787	3.2119	3.7295
3.256	2.9662	3.2552	3.9093	3.2553	2.7163	3.2552	3.8439	3.256	2.7449	3.256	3.7943	3.2561	2.7635	3.2555	3.7571	3.2555	2.7805	3.2553	3.7273
3.2994	2.9665	3.2986	3.9087	3.2987	2.7179	3.2986	3.8423	3.2994	2.747	3.2994	3.7927	3.2995	2.765	3.2989	3.7549	3.2989	2.7824	3.2988	3.7255
3.3428	2.9675	3.342	3.9078	3.3421	2.7191	3.342	3.8408	3.3428	2.7486	3.3428	3.7909	3.3429	2.7669	3.3423	3.7531	3.3423	2.7842	3.3422	3.723
3.3862	2.9681	3.3854	3.9071	3.3855	2.7204	3.3855	3.8392	3.3862	2.7501	3.3862	3.7893	3.3863	2.769	3.3857	3.7515	3.3857	2.7864	3.3856	3.7211
3.4296	2.9684	3.4288	3.9059	3.4289	2.7222	3.4289	3.838	3.4296	2.7517	3.4296	3.7875	3.4297	2.7706	3.4292	3.7496	3.4291	2.788	3.429	3.7193
3.473	2.969	3.4722	3.905	3.4724	2.7235	3.4723	3.8364	3.473	2.7535	3.473	3.7856	3.4731	2.7725	3.4726	3.7475	3.4726	2.7898	3.4724	3.7171
3.5164	2.9693	3.5156	3.904	3.5158	2.7247	3.5157	3.8349	3.5165	2.7551	3.5164	3.7841	3.5166	2.774	3.516	3.7459	3.516	2.7917	3.5158	3.7146
3.5599	2.9699	3.5591	3.9034	3.5592	2.726	3.5591	3.8337	3.5599	2.7566	3.5598	3.7825	3.56	2.7759	3.5594	3.7441	3.5594	2.7935	3.5592	3.7127
3.6033	2.9706	3.6025	3.9025	3.6026	2.7272	3.6025	3.8321	3.6033	2.7582	3.6033	3.781	3.6034	2.7777	3.6028	3.7422	3.6028	2.7954	3.6027	3.7109
3.6467	2.9709	3.6459	3.9015	3.646	2.7284	3.6459	3.8306	3.6467	2.7597	3.6467	3.7791	3.6468	2.7793	3.6462	3.7406	3.6462	2.7973	3.6461	3.7087
3.6901	2.9715	3.6893	3.9009	3.6894	2.7303	3.6893	3.8293	3.6901	2.7616	3.6901	3.7775	3.6902	2.7811	3.6897	3.7385	3.6896	2.7991	3.6895	3.7065
3.7335	2.9718	3.7327	3.9	3.7328	2.7315	3.7328	3.8278	3.7335	2.7632	3.7335	3.776	3.7336	2.7827	3.7331	3.7366	3.733	2.801	3.7329	3.7044
3.7769	2.9724	3.7761	3.8991	3.7763	2.7328	3.7762	3.8262	3.7769	2.7644	3.7769	3.7741	3.7771	2.7842	3.7765	3.7351	3.7765	2.8028	3.7763	3.7025
3.8203	2.9727	3.8195	3.8978	3.8197	2.7337	3.8196	3.825	3.8203	2.7659	3.8203	3.7729	3.8205	2.7861	3.8199	3.7332	3.8199	2.8044	3.8197	3.7
3.8638	2.973	3.8629	3.8972	3.8631	2.7353	3.863	3.8234	3.8638	2.7675	3.8637	3.771	3.8639	2.788	3.8633	3.731	3.8633	2.8059	3.8632	3.6982
3.9072	2.9737	3.9063	3.8963	3.9065	2.7362	3.9064	3.8222	3.9072	2.7694	3.9071	3.7695	3.9073	2.7895	3.9067	3.7295	3.9067	2.8078	3.9066	3.6963
3.9506	2.974	3.9497	3.8953	3.9499	2.7377	3.9498	3.8206	3.9506	2.7706	3.9505	3.7679	3.9507	2.7911	3.9501	3.7276	3.9501	2.8097	3.95	3.6941
3.994	2.9746	3.9931	3.8947	3.9933	2.739	3.9932	3.8191	3.994	2.7721	3.9939	3.7664	3.9941	2.7929	3.9936	3.7258	3.9935	2.8112	3.9934	3.692
4.0374	2.9752	4.0366	3.8938	4.0367	2.7402	4.0366	3.8175	4.0374	2.7737	4.0374	3.7648	4.0375	2.7945	4.037	3.7236	4.037	2.8131	4.0368	3.6898
4.0808	2.9761	4.08	3.8929	4.0801	2.7415	4.0801	3.8163	4.0808	2.7749	4.0808	3.763	4.081	2.796	4.0804	3.722	4.0804	2.8146	4.0802	3.6879
4.1242	2.9765	4.1234	3.8922	4.1235	2.7424	4.1235	3.8151	4.1242	2.7774	4.1242	3.7614	4.1244	2.7976	4.1238	3.7202	4.1238	2.8165	4.1236	3.6861
4.1676	2.9771	4.1668	3.8913	4.1669	2.7436	4.1669	3.8135	4.1676	2.7787	4.1676	3.7602	4.1678	2.7991	4.1672	3.7183	4.1672	2.818	4.1671	3.6836
4.2111	2.9774	4.2102	3.8901	4.2104	2.7449	4.2103	3.8123	4.211	2.7802	4.211	3.7586	4.2112	2.801	4.2106	3.7162	4.2106	2.8196	4.2105	3.6817
4.2545	2.9777	4.2536	3.8891	4.2538	2.7464	4.2537	3.8104	4.2545	2.7814	4.2544	3.7571	4.2546	2.8025	4.254	3.7146	4.254	2.8211	4.2539	3.6799
4.2979	2.978	4.297	3.8885	4.2972	2.7473	4.2971	3.8092	4.2979	2.7827	4.2978	3.7552	4.298	2.8041	4.2975	3.7127	4.2974	2.8227	4.2973	3.678
4.3413	2.9786	4.3404	3.8876	4.3406	2.7486	4.3405	3.8079	4.3413	2.7842	4.3413	3.7537	4.3414	2.8056	4.3409	3.7109	4.3409	2.8249	4.3407	3.6755
4.3847	2.9789	4.3839	3.8867	4.384	2.7498	4.3839	3.8067	4.3847	2.7858	4.3847	3.7524	4.3849	2.8072	4.3843	3.709	4.3843	2.8261	4.3841	3.674
4.4281	2.9796	4.4273	3.886	4.4274	2.7508	4.4273	3.8051	4.4281	2.7873	4.4281	3.7509	4.4283	2.8087	4.4277	3.7069	4.4277	2.8276	4.4275	3.6721
4.4716	2.9799	4.4707	3.8851	4.4708	2.752	4.4707	3.8039	4.4715	2.7886	4.4715	3.7493	4.4717	2.8103	4.4711	3.705	4.4711	2.8292	4.471	3.67
4.515	2.9802	4.5141	3.8842	4.5143	2.7535	4.5141	3.8023	4.5149	2.7901	4.5149	3.7475	4.5151	2.8118	4.5145	3.7034	4.5145	2.8307	4.5144	3.6678
4.5584	2.9808	4.5575	3.8836	4.5577	2.7545	4.5576	3.8008	4.5583	2.7914	4.5583	3.7459	4.5585	2.8131	4.558	3.7016	4.5579	2.8326	4.5578	3.6662
4.6018	2.9814	4.6009	3.8823	4.6011	2.7557	4.601	3.7996	4.6018	2.7929	4.6017	3.7447	4.6019	2.8146	4.6014	3.6994	4.6013	2.8342	4.6012	3.6644
4.6452	2.9817	4.6443	3.8814	4.6445	2.7566	4.6444	3.7983	4.6452	2.7942	4.6451	3.7431	4.6454	2.8165	4.6448	3.6976	4.6448	2.8354	4.6446	3.6625
4.6886	2.982	4.6877	3.8805	4.6879	2.7579	4.6878	3.7971	4.6886	2.7957	4.6886	3.7416	4.6888	2.8177	4.6882	3.6957	4.6882	2.8369	4.688	3.6604
4.732	2.9823	4.7311	3.8795	4.7313	2.7588	4.7312	3.7958	4.732	2.7969	4.732	3.7397	4.7322	2.8193	4.7316	3.6938	4.7316	2.8385	4.7315	3.6585
4.7754	2.9833	4.7746	3.8789	4.7747	2.7597	4.7746	3.7943	4.7754	2.7982	4.7754	3.7382	4.7756	2.8205	4.775	3.692	4.775	2.8397	4.7749	3.6566
4.8189	2.9839	4.818	3.878	4.8181	2.7613	4.818	3.793	4.8188	2.7994	4.8188	3.7369	4.819	2.8221	4.8184	3.6901	4.8184	2.8416	4.8183	3.6551
4.8623	2.9842	4.8614	3.8771	4.8616	2.7622	4.8614	3.7915	4.8622	2.8013	4.8622	3.7354	4.8624	2.8233	4.8619	3.6883	4.8618	2.8431	4.8617	3.6532
4.9057	2.9845	4.9048	3.8761	4.905	2.7635	4.9049	3.7903	4.9056	2.8025	4.9056	3.7338	4.9058	2.8252	4.9053	3.6864	4.9053	2.8447	4.9051	3.6511
4.9491	2.9851	4.9482	3.8752	4.9484	2.7644	4.9483	3.789	4.9491	2.8038	4.949	3.732	4.9493	2.8264	4.9487	3.6848	4.9487	2.8459	4.9485	3.6495
4.9925	2.9854	4.9916	3.8743	4.9918	2.7656	4.9917	3.7875	4.9925	2.805	4.9924	3.7304	4.9927	2.828	4.9921	3.6827	4.9921	2.8475	4.9919	3.6476
5.0359	2.9858	5.035	3.8733	5.0352	2.7666	5.0351	3.7862	5.0359	2.8062	5.0359	3.7289	5.0361	2.8292	5.0355	3.6808	5.0355	2.849	5.0354	3.6461
5.0793	2.9861	5.0784	3.8724	5.0786	2.7675	5.0785	3.785	5.0793	2.8075	5.0793	3.7273	5.0795	2.8304	5.0789	3.6793	5.0789	2.8506	5.0788	3.6439
5.1228	2.9867	5.1219	3.8715	5.1221	2.769	5.1219	3.7837	5.1227	2.809	5.1227	3.7258	5.1229	2.8323	5.1223	3.6774	5.1223	2.8518	5.1222	3.6424
5.1662	2.987	5.1653	3.8705	5.1655	2.77	5.1653	3.7822	5.1661	2.8103	5.1661	3.7239	5.1663	2.8335	5.1657	3.6752	5.1657	2.8531	5.1656	3.6405
5.2096	2.9873	5.2087	3.8699	5.2089	2.7709	5.2087	3.781	5.2095	2.8115	5.2095	3.7224	5.2097	2.8348	5.2092	3.6737	5.2092	2.8543	5.209	3.639
5.253	2.9876	5.2521	3.869	5.2523	2.7718	5.2522	3.7794	5.2529	2.8128	5.2529	3.7208	5.2532	2.836	5.2526	3.6718	5.2526	2.8562	5.2524	3.6374
5.2964	2.9879	5.2955	3.8681	5.2957	2.7731	5.2956	3.7782	5.2963	2.814	5.2963	3.7193	5.2966	2.8376	5.296	3.6703	5.296	2.8574	5.2958	3.6356
5.3398	2.9882	5.3389	3.8671	5.3391	2.774	5.339	3.7769	5.3398	2.8152	5.3397	3.7177	5.34	2.8388	5.3394	3.6681	5.3394	2.8586	5.3392	3.6337
5.3833	2.9889	5.3823	3.8659	5.3825	2.7749	5.3824	3.7757	5.3832	2.8168	5.3832	3.7155	5.3834	2.8404	5.3828	3.6666	5.3828	2.8599	5.3827	3.6321
5.4267	2.9892	5.4257	3.8653	5.4259	2.7759	5.4258	3.7744	5.4266	2.818	5.4266	3.714	5.4268	2.8416	5.4262	3.6647	5.4262	2.8614	5.4261	3.6306
5.4701	2.9895	5.4691	3.8643	5.4694	2.7771	5.4692	3.7732	5.47	2.8193	5.47	3.7124	5.4702	2.8428	5.4696	3.6631	5.4696	2.8627	5.4695	3.6287
5.5135	2.9898	5.5125	3.8634	5.5128	2.7783	5.5126	3.772	5.5134	2.8202	5.5134	3.7109	5.5137	2.8441	5.5131	3.6616	5.513	2.8642	5.5129	3.6272
5.5569	2.9901	5.5559	3.8625	5.5562	2.7793	5.556	3.7704	5.5568	2.8214	5.5568	3.7093	5.5571	2.8456	5.5565	3.6594	5.5565	2.8658	5.5563	3.6256
5.6003	2.9907	5.5993	3.8619	5.5996	2.7802	5.5995	3.7692	5.6002	2.8227	5.6002	3.7075	5.6005	2.8469	5.5999	3.6579	5.5999	2.867	5.5997	3.6241
5.6437	2.991	5.6427	3.8609	5.643	2.7811	5.6429	3.7679	5.6436	2.8239	5.6436	3.7056	5.6439	2.8484	5.6433	3.6563	5.6433	2.8683	5.6432	3.6225
5.6871	2.9913	5.6861	3.86	5.6864	2.7821	5.6863	3.7667	5.687	2.8255	5.687	3.7041	5.6873	2.8497	5.6867	3.6545	5.6867	2.8695	5.6866	3.6207
5.7306	2.9916	5.7295	3.8588	5.7298	2.783	5.7297	3.7655	5.7305	2.8267	5.7304	3.7025	5.7307	2.8509	5.7301	3.6526	5.7301	2.8707	5.73	3.6194
5.774	2.9923	5.773	3.8578	5.7733	2.7839	5.7731	3.7642	5.7739	2.8276	5.7738	3.701	5.7741	2.8521	5.7736	3.6511	5.7735	2.8723	5.7734	3.6179
5.8174	2.9926	5.8164	3.8569	5.8167	2.7852	5.8165	3.7627	5.8173	2.8289	5.8172	3.6991	5.8175	2.8534	5.817	3.6495	5.8169	2.8735	5.8168	3.6163
5.8608	2.9929	5.8598	3.856	5.8601	2.7861	5.8599	3.7614	5.8607	2.8301	5.8607	3.6976	5.861	2.8543	5.8604	3.648	5.8604	2.8748	5.8602	3.6151
5.9042	2.9932	5.9032	3.855	5.9035	2.787	5.9033	3.7602	5.9041	2.8314	5.9041	3.6957	5.9044	2.8555	5.9038	3.6464	5.9038	2.8763	5.9036	3.6135
5.9476	2.9935	5.9466	3.8541	5.9469	2.788	5.9468	3.7589	5.9475	2.8326	5.9475	3.6941	5.9478	2.8574	5.9472	3.6445	5.9472	2.8776	5.9471	3.6117
5.991	2.9938	5.99	3.8532	5.9903	2.7889	5.9902	3.7577	5.9909	2.8338	5.9909	3.6923	5.9912	2.8583	5.9906	3.643	5.9906	2.8788	5.9905	3.6104
6.0345	2.9941	6.0334	3.8526	6.0337	2.7898	6.0336	3.7562	6.0343	2.8351	6.0343	3.6907	6.0346	2.8599	6.034	3.6414	6.034	2.8803	6.0339	3.6089
6.0778	2.9944	6.0769	3.8516	6.0771	2.7907	6.077	3.7546	6.0777	2.836	6.0777	3.6892	6.078	2.8608	6.0775	3.6399	6.0774	2.8816	6.0773	3.6077
6.1212	2.9947	6.1203	3.8504	6.1205	2.7917	6.1204	3.7534	6.1211	2.8373	6.1211	3.6873	6.1214	2.8621	6.1209	3.6383	6.1209	2.8828	6.1207	3.6061
6.1647	2.9951	6.1637	3.8495	6.1639	2.7929	6.1638	3.7521	6.1646	2.8385	6.1645	3.6858	6.1649	2.8633	6.1643	3.6365	6.1643	2.8841	6.1641	3.6046
6.2081	2.9954	6.2071	3.8485	6.2074	2.7942	6.2072	3.7509	6.208	2.8394	6.2079	3.6839	6.2083	2.8648	6.2077	3.6349	6.2077	2.8853	6.2075	3.6033
6.2515	2.996	6.2505	3.8476	6.2508	2.7951	6.2506	3.7496	6.2514	2.841	6.2514	3.6824	6.2517	2.8661	6.2511	3.6334	6.2511	2.8865	6.251	3.6018
6.2949	2.9963	6.2939	3.8467	6.2942	2.7957	6.2941	3.7484	6.2948	2.8422	6.2948	3.6808	6.2951	2.867	6.2945	3.6321	6.2945	2.8878	6.2944	3.6005
6.3383	2.9963	6.3373	3.8457	6.3376	2.7966	6.3375	3.7468	6.3382	2.8431	6.3382	3.6793	6.3385	2.8683	6.3379	3.6306	6.3379	2.889	6.3378	3.5993
6.3817	2.9966	6.3807	3.8448	6.381	2.7976	6.3809	3.7456	6.3816	2.8444	6.3816	3.6777	6.3819	2.8695	6.3814	3.6294	6.3813	2.8903	6.3812	3.5977
6.4251	2.9969	6.4242	3.8439	6.4244	2.7985	6.4243	3.7444	6.425	2.8453	6.425	3.6759	6.4253	2.8707	6.4248	3.6275	6.4248	2.8915	6.4246	3.5962
6.4685	2.9975	6.4675	3.8426	6.4678	2.7979	6.4677	3.7428	6.4684	2.8466	6.4684	3.6743	6.4688	2.8723	6.4682	3.6259	6.4682	2.8927	6.468	3.5949
6.5119	2.9975	6.511	3.842	6.5113	2.7988	6.5111	3.7416	6.5118	2.8478	6.5118	3.6728	6.5122	2.8732	6.5116	3.6244	6.5116	2.8937	6.5114	3.5937
6.5553	2.9978	6.5544	3.8411	6.5547	2.7997	6.5545	3.7403	6.5553	2.849	6.5552	3.6712	6.5556	2.8745	6.555	3.6232	6.555	2.8949	6.5548	3.5925
6.5988	2.9982	6.5978	3.8402	6.5981	2.8007	6.5979	3.7388	6.5987	2.8503	6.5986	3.6697	6.599	2.8757	6.5984	3.6219	6.5984	2.8965	6.5983	3.5909
6.6422	2.9988	6.6412	3.8392	6.6415	2.8016	6.6413	3.7375	6.6421	2.8512	6.642	3.6678	6.6424	2.8769	6.6419	3.6201	6.6418	2.8977	6.6417	3.59
6.6856	2.9991	6.6846	3.8383	6.6849	2.8044	6.6848	3.736	6.6855	2.8524	6.6854	3.6662	6.6858	2.8779	6.6853	3.6188	6.6853	2.8986	6.6851	3.5884
6.729	2.9994	6.728	3.8371	6.7283	2.8053	6.7282	3.7348	6.7289	2.8534	6.7289	3.6647	6.7292	2.8791	6.7287	3.6173	6.7287	2.8999	6.7285	3.5872
6.7724	2.9997	6.7714	3.8364	6.7717	2.8062	6.7716	3.7335	6.7723	2.8543	6.7723	3.6631	6.7727	2.8807	6.7721	3.616	6.7721	2.9011	6.7719	3.5859
6.8158	3	6.8148	3.8355	6.8152	2.8072	6.815	3.7317	6.8157	2.8555	6.8157	3.6616	6.8161	2.8816	6.8155	3.6148	6.8155	2.902	6.8153	3.5847
6.8592	3.0003	6.8582	3.8343	6.8586	2.8081	6.8584	3.7304	6.8591	2.8571	6.8591	3.6597	6.8595	2.8828	6.8589	3.6129	6.8589	2.9036	6.8588	3.5835
6.9026	3.0006	6.9016	3.8333	6.902	2.8093	6.9018	3.7292	6.9025	2.858	6.9025	3.6585	6.9029	2.8838	6.9023	3.6117	6.9023	2.9045	6.9022	3.5822
6.9461	3.0009	6.9451	3.8324	6.9454	2.81	6.9452	3.7279	6.946	2.859	6.9459	3.6569	6.9463	2.885	6.9458	3.6104	6.9457	2.9058	6.9456	3.5807
6.9895	3.0013	6.9885	3.8315	6.9888	2.81	6.9886	3.7264	6.9894	2.8602	6.9893	3.6554	6.9897	2.8862	6.9892	3.6092	6.9892	2.907	6.989	3.5797
7.0329	3.0016	7.0319	3.8302	7.0322	2.8109	7.032	3.7251	7.0328	2.8611	7.0327	3.6538	7.0331	2.8872	7.0326	3.6077	7.0326	2.9079	7.0324	3.5785
7.0763	3.0019	7.0753	3.8296	7.0756	2.8118	7.0755	3.7233	7.0762	2.8621	7.0762	3.6523	7.0766	2.8884	7.076	3.6064	7.076	2.9092	7.0758	3.5773
7.1197	3.0022	7.1187	3.8284	7.119	2.8128	7.1189	3.722	7.1196	2.8633	7.1196	3.6507	7.12	2.8896	7.1194	3.6049	7.1194	2.9104	7.1192	3.576
7.1631	3.0025	7.1621	3.8278	7.1625	2.8137	7.1623	3.7205	7.163	2.8645	7.163	3.6492	7.1634	2.8909	7.1628	3.6036	7.1628	2.9117	7.1627	3.5751
7.2065	3.0028	7.2055	3.8262	7.2059	2.8146	7.2057	3.7193	7.2064	2.8658	7.2064	3.648	7.2068	2.8918	7.2063	3.6024	7.2062	2.9129	7.2061	3.5739
7.2499	3.0031	7.2489	3.8256	7.2493	2.8156	7.2491	3.7177	7.2499	2.8667	7.2498	3.6464	7.2502	2.8931	7.2497	3.6011	7.2496	2.9138	7.2495	3.5726
7.2934	3.0031	7.2923	3.8244	7.2927	2.8165	7.2925	3.7162	7.2933	2.8676	7.2932	3.6452	7.2936	2.894	7.2931	3.5999	7.2931	2.9151	7.2929	3.5714
7.3368	3.0037	7.3357	3.8234	7.3361	2.8174	7.3359	3.7146	7.3367	2.8686	7.3366	3.6433	7.337	2.8949	7.3365	3.5987	7.3365	2.916	7.3363	3.5701
7.3802	3.0037	7.3792	3.8225	7.3795	2.8183	7.3793	3.7134	7.3801	2.8698	7.38	3.6421	7.3805	2.8965	7.3799	3.5971	7.3799	2.9172	7.3797	3.5692
7.4236	3.004	7.4226	3.8213	7.423	2.8193	7.4228	3.7118	7.4235	2.8707	7.4235	3.6405	7.4239	2.8974	7.4233	3.5962	7.4233	2.9182	7.4231	3.568
7.467	3.0044	7.466	3.8203	7.4664	2.8199	7.4662	3.7106	7.4669	2.872	7.4669	3.6393	7.4673	2.8986	7.4667	3.5949	7.4667	2.9191	7.4666	3.567
7.5104	3.0047	7.5094	3.8191	7.5098	2.8208	7.5096	3.709	7.5103	2.8732	7.5103	3.6377	7.5107	2.8996	7.5102	3.5937	7.5101	2.9206	7.51	3.5655
7.5538	3.005	7.5528	3.8182	7.5532	2.8218	7.553	3.7072	7.5537	2.8741	7.5537	3.6362	7.5541	2.9005	7.5536	3.5925	7.5536	2.9216	7.5534	3.5646
7.5973	3.0053	7.5962	3.8172	7.5966	2.8227	7.5964	3.7059	7.5972	2.8751	7.5971	3.6349	7.5975	2.9017	7.597	3.5912	7.597	2.9228	7.5968	3.5636
7.6407	3.0056	7.6396	3.8163	7.64	2.8236	7.6398	3.7044	7.6406	2.8763	7.6405	3.6334	7.641	2.9027	7.6404	3.5903	7.6404	2.9237	7.6402	3.5624
7.6841	3.0056	7.6831	3.8154	7.6834	2.8245	7.6832	3.7031	7.684	2.8772	7.6839	3.6321	7.6844	2.9039	7.6838	3.5887	7.6838	2.925	7.6836	3.5615
7.7275	3.0059	7.7265	3.8144	7.7269	2.8255	7.7266	3.7016	7.7274	2.8782	7.7273	3.6309	7.7278	2.9051	7.7272	3.5875	7.7272	2.9259	7.7271	3.5605
7.7709	3.0065	7.7699	3.8132	7.7703	2.8264	7.7701	3.7	7.7708	2.8791	7.7708	3.6297	7.7712	2.9064	7.7706	3.5866	7.7706	2.9268	7.7705	3.5593
7.8143	3.0068	7.8133	3.8123	7.8137	2.8273	7.8135	3.6985	7.8142	2.8807	7.8142	3.6278	7.8146	2.9073	7.8141	3.5853	7.814	2.9284	7.8139	3.5584
7.8577	3.0071	7.8567	3.811	7.8571	2.828	7.8569	3.6969	7.8577	2.8816	7.8576	3.6266	7.858	2.9082	7.8575	3.5841	7.8575	2.9293	7.8573	3.5571
7.9011	3.0075	7.9001	3.8101	7.9005	2.8289	7.9003	3.6957	7.9011	2.8825	7.901	3.6253	7.9014	2.9092	7.9009	3.5832	7.9009	2.9303	7.9007	3.5562
7.9446	3.0078	7.9435	3.8092	7.9439	2.8298	7.9437	3.6941	7.9445	2.8834	7.9444	3.6241	7.9448	2.9104	7.9443	3.5819	7.9443	2.9315	7.9441	3.5549
7.988	3.0081	7.9869	3.8079	7.9873	2.8307	7.9871	3.6929	7.9879	2.8844	7.9878	3.6228	7.9883	2.9117	7.9877	3.5807	7.9877	2.9324	7.9875	3.554
8.0314	3.0084	8.0304	3.807	8.0308	2.8314	8.0305	3.691	8.0313	2.8856	8.0312	3.6216	8.0317	2.9126	8.0311	3.5794	8.0311	2.9334	8.031	3.5531
8.0748	3.0087	8.0738	3.8061	8.0742	2.8326	8.0739	3.6895	8.0747	2.8865	8.0747	3.6201	8.0751	2.9135	8.0746	3.5785	8.0745	2.9346	8.0744	3.5522
8.1182	3.0087	8.1172	3.8051	8.1176	2.8335	8.1173	3.6883	8.1181	2.8878	8.1181	3.6188	8.1185	2.9148	8.118	3.5773	8.1179	2.9358	8.1178	3.5512
8.1616	3.009	8.1606	3.8042	8.161	2.8342	8.1607	3.6867	8.1615	2.8887	8.1615	3.6176	8.1619	2.9157	8.1614	3.5763	8.1614	2.9368	8.1612	3.5503
8.205	3.0093	8.204	3.8027	8.2044	2.8351	8.2041	3.6855	8.205	2.8896	8.2049	3.6163	8.2053	2.9166	8.2048	3.5754	8.2048	2.9377	8.2046	3.5491
8.2484	3.0096	8.2474	3.8017	8.2478	2.8357	8.2476	3.6836	8.2484	2.8906	8.2483	3.6151	8.2487	2.9175	8.2482	3.5742	8.2482	2.9389	8.248	3.5481
8.2919	3.0099	8.2908	3.8008	8.2912	2.8366	8.291	3.6824	8.2918	2.8915	8.2917	3.6139	8.2922	2.9188	8.2916	3.5729	8.2916	2.9399	8.2915	3.5472
8.3353	3.0102	8.3342	3.7999	8.3346	2.8376	8.3344	3.6808	8.3352	2.8927	8.3351	3.6123	8.3356	2.92	8.335	3.572	8.335	2.9408	8.3349	3.5463
8.3787	3.0102	8.3776	3.7986	8.3781	2.8385	8.3778	3.6796	8.3786	2.8934	8.3785	3.6114	8.379	2.921	8.3785	3.5708	8.3784	2.9417	8.3783	3.5453
8.4221	3.0109	8.421	3.7977	8.4215	2.8394	8.4212	3.678	8.422	2.8943	8.422	3.6101	8.4224	2.9219	8.4219	3.5698	8.4219	2.9433	8.4217	3.5441
8.4655	3.0112	8.4645	3.7968	8.4649	2.8404	8.4646	3.6765	8.4654	2.8958	8.4653	3.6089	8.4658	2.9228	8.4653	3.5689	8.4653	2.9442	8.4651	3.5435
8.5089	3.0112	8.5079	3.7952	8.5083	2.8413	8.508	3.6749	8.5089	2.8968	8.5088	3.6077	8.5092	2.9241	8.5087	3.5677	8.5087	2.9451	8.5085	3.5425
8.5524	3.0115	8.5513	3.7943	8.5517	2.8422	8.5514	3.6737	8.5523	2.8977	8.5522	3.6064	8.5526	2.925	8.5521	3.567	8.5521	2.9461	8.5519	3.5413
8.5958	3.0118	8.5947	3.7934	8.5951	2.8431	8.5949	3.6721	8.5957	2.8986	8.5956	3.6055	8.596	2.9259	8.5955	3.5655	8.5955	2.947	8.5954	3.5404
8.6392	3.0121	8.6381	3.7921	8.6386	2.8438	8.6383	3.6709	8.6391	2.8996	8.639	3.6039	8.6395	2.9268	8.6389	3.5646	8.6389	2.9482	8.6388	3.5394
8.6826	3.0127	8.6815	3.7912	8.682	2.8447	8.6817	3.6697	8.6825	2.9005	8.6824	3.6027	8.6829	2.9281	8.6824	3.5636	8.6823	2.9492	8.6822	3.5385
8.726	3.013	8.725	3.7903	8.7254	2.8456	8.7251	3.6678	8.7259	2.9014	8.7258	3.6018	8.7263	2.929	8.7258	3.5627	8.7258	2.9501	8.7256	3.5376
8.7694	3.0133	8.7684	3.7893	8.7688	2.8462	8.7685	3.6666	8.7693	2.9024	8.7692	3.6005	8.7697	2.9299	8.7692	3.5618	8.7692	2.9513	8.769	3.537
8.8128	3.0133	8.8118	3.7881	8.8122	2.8472	8.8119	3.6653	8.8127	2.9036	8.8126	3.5996	8.8131	2.9312	8.8126	3.5608	8.8126	2.9523	8.8124	3.536
8.8562	3.0137	8.8552	3.7868	8.8556	2.8478	8.8553	3.6638	8.8562	2.9045	8.856	3.5984	8.8565	2.9321	8.856	3.5596	8.856	2.9532	8.8558	3.5351
8.8997	3.014	8.8986	3.7856	8.899	2.849	8.8988	3.6625	8.8996	2.9055	8.8995	3.5968	8.8999	2.933	8.8994	3.5587	8.8994	2.9541	8.8992	3.5342
8.9431	3.0146	8.942	3.7847	8.9425	2.8497	8.9422	3.6613	8.943	2.9064	8.9429	3.5959	8.9434	2.934	8.9429	3.5574	8.9428	2.9554	8.9427	3.5329
8.9865	3.0149	8.9854	3.7834	8.9859	2.8506	8.9856	3.6597	8.9864	2.9073	8.9863	3.5949	8.9868	2.9349	8.9863	3.5565	8.9862	2.9563	8.9861	3.5323
9.0299	3.0152	9.0288	3.7825	9.0293	2.8515	9.029	3.6582	9.0298	2.9082	9.0297	3.5937	9.0302	2.9361	9.0297	3.5559	9.0296	2.9572	9.0295	3.5314
9.0733	3.0155	9.0723	3.7816	9.0727	2.8521	9.0724	3.6569	9.0732	2.9092	9.0731	3.5928	9.0736	2.9371	9.0731	3.5546	9.0731	2.9582	9.0729	3.5308
9.1167	3.0158	9.1157	3.7803	9.1161	2.8531	9.1158	3.6557	9.1166	2.9101	9.1165	3.5915	9.117	2.938	9.1165	3.554	9.1165	2.9594	9.1163	3.5298
9.1601	3.0161	9.1591	3.7791	9.1595	2.8537	9.1592	3.6545	9.16	2.911	9.1599	3.5906	9.1604	2.9389	9.1599	3.5531	9.1599	2.9603	9.1597	3.5289
9.2036	3.0161	9.2025	3.7782	9.203	2.8546	9.2026	3.6532	9.2035	2.9123	9.2033	3.5897	9.2039	2.9399	9.2033	3.5522	9.2033	2.9613	9.2031	3.528
9.247	3.0164	9.2459	3.7769	9.2464	2.8552	9.246	3.6517	9.2469	2.9132	9.2468	3.5881	9.2473	2.9408	9.2468	3.5512	9.2467	2.9622	9.2466	3.5274
9.2904	3.0168	9.2893	3.7757	9.2898	2.8565	9.2894	3.6504	9.2903	2.9141	9.2902	3.5872	9.2907	2.9417	9.2902	3.5503	9.2901	2.9631	9.29	3.5264
9.3338	3.0171	9.3327	3.7748	9.3332	2.8574	9.3328	3.6492	9.3337	2.9151	9.3336	3.5863	9.3341	2.9427	9.3336	3.5491	9.3335	2.964	9.3334	3.5252
9.3772	3.0174	9.3762	3.7735	9.3766	2.858	9.3763	3.648	9.3771	2.916	9.377	3.585	9.3775	2.9442	9.377	3.5481	9.377	2.965	9.3768	3.5246
9.4206	3.0177	9.4196	3.7726	9.42	2.859	9.4197	3.6464	9.4205	2.9169	9.4204	3.5841	9.4209	2.9448	9.4204	3.5472	9.4204	2.9659	9.4202	3.5236
9.464	3.0177	9.463	3.7713	9.4634	2.8596	9.4631	3.6455	9.4639	2.9179	9.4638	3.5832	9.4643	2.9458	9.4638	3.5466	9.4638	2.9671	9.4636	3.523
9.5075	3.0183	9.5064	3.7701	9.5068	2.8605	9.5065	3.6439	9.5073	2.9188	9.5072	3.5822	9.5077	2.947	9.5072	3.5456	9.5072	2.9681	9.5071	3.5221
9.5509	3.0183	9.5498	3.7689	9.5503	2.8611	9.5499	3.6427	9.5507	2.92	9.5506	3.5807	9.5512	2.9476	9.5507	3.5447	9.5506	2.969	9.5505	3.5215
9.5943	3.0186	9.5932	3.7679	9.5937	2.8621	9.5933	3.6414	9.5941	2.921	9.5941	3.5797	9.5946	2.9485	9.5941	3.5438	9.594	2.9699	9.5939	3.5205
9.6377	3.0189	9.6366	3.7667	9.6371	2.8627	9.6367	3.6402	9.6376	2.9219	9.6375	3.5788	9.638	2.9495	9.6375	3.5432	9.6375	2.9709	9.6373	3.5199
9.6811	3.0192	9.68	3.7658	9.6805	2.8636	9.6801	3.639	9.681	2.9228	9.6809	3.5779	9.6814	2.9507	9.6809	3.5422	9.6809	2.9718	9.6807	3.519
9.7245	3.0195	9.7234	3.7645	9.7239	2.8645	9.7235	3.6377	9.7244	2.9237	9.7243	3.577	9.7248	2.9516	9.7243	3.541	9.7243	2.9727	9.7241	3.5177
9.7679	3.0199	9.7669	3.7633	9.7673	2.8655	9.767	3.6362	9.7678	2.9247	9.7677	3.576	9.7682	2.9526	9.7677	3.5404	9.7677	2.9737	9.7675	3.5171
9.8114	3.0199	9.8103	3.762	9.8107	2.8664	9.8103	3.6352	9.8112	2.9253	9.8111	3.5748	9.8116	2.9535	9.8112	3.5394	9.8111	2.9746	9.811	3.5165
9.8548	3.0202	9.8537	3.7608	9.8542	2.867	9.8538	3.634	9.8546	2.9262	9.8545	3.5739	9.8551	2.9544	9.8546	3.5385	9.8545	2.9758	9.8544	3.5156
9.8982	3.0205	9.8971	3.7596	9.8976	2.8676	9.8972	3.6328	9.898	2.9275	9.8979	3.5726	9.8985	2.9554	9.898	3.5376	9.8979	2.9768	9.8978	3.515
9.9416	3.0208	9.9405	3.7583	9.941	2.8686	9.9406	3.6315	9.9414	2.9284	9.9414	3.5717	9.9419	2.9563	9.9414	3.537	9.9414	2.9777	9.9412	3.514
9.985	3.0211	9.9839	3.7571	9.9844	2.8692	9.984	3.6306	9.9849	2.9293	9.9848	3.5708	9.9853	2.9572	9.9848	3.536	9.9848	2.9786	9.9846	3.5134
10.0284	3.0214	10.0273	3.7555	10.0278	2.8701	10.0274	3.6294	10.0282	2.9303	10.0282	3.5698	10.0287	2.9582	10.0282	3.5354	10.0282	2.9796	10.028	3.5128
10.0718	3.0217	10.0707	3.7543	10.0712	2.8707	10.0708	3.6278	10.0717	2.9312	10.0716	3.5689	10.0721	2.9594	10.0716	3.5345	10.0716	2.9805	10.0714	3.5119
10.1152	3.0217	10.1141	3.7534	10.1146	2.872	10.1142	3.6266	10.1151	2.9318	10.115	3.568	10.1156	2.9603	10.1151	3.5336	10.115	2.9814	10.1149	3.5112
10.1586	3.0223	10.1576	3.7521	10.1581	2.8726	10.1576	3.6256	10.1585	2.9327	10.1584	3.567	10.159	2.9613	10.1585	3.5326	10.1584	2.9823	10.1583	3.5106
10.202	3.0226	10.2009	3.7509	10.2015	2.8735	10.201	3.6244	10.2019	2.9337	10.2019	3.5664	10.2024	2.9622	10.2019	3.532	10.2019	2.9833	10.2017	3.5094
10.2455	3.023	10.2444	3.7496	10.2449	2.8741	10.2444	3.6232	10.2453	2.9346	10.2452	3.5652	10.2458	2.9631	10.2453	3.5311	10.2453	2.9845	10.2451	3.5088
10.2889	3.0233	10.2878	3.7487	10.2883	2.8751	10.2879	3.6222	10.2887	2.9358	10.2887	3.5642	10.2892	2.964	10.2887	3.5305	10.2887	2.9854	10.2885	3.5081
10.3323	3.0236	10.3312	3.7472	10.3317	2.876	10.3313	3.6207	10.3322	2.9368	10.3321	3.5633	10.3326	2.965	10.3321	3.5295	10.3321	2.9861	10.3319	3.5072
10.3757	3.0239	10.3746	3.7459	10.3751	2.8766	10.3747	3.6197	10.3755	2.9377	10.3755	3.5624	10.376	2.9656	10.3755	3.5286	10.3755	2.987	10.3754	3.5066
10.4191	3.0242	10.418	3.7447	10.4186	2.8776	10.4181	3.6185	10.4189	2.9386	10.4189	3.5615	10.4195	2.9665	10.419	3.528	10.4189	2.9879	10.4188	3.506
10.4625	3.0242	10.4614	3.7437	10.462	2.8782	10.4615	3.6176	10.4624	2.9396	10.4623	3.5608	10.4629	2.9678	10.4624	3.5274	10.4623	2.9889	10.4622	3.505
10.5059	3.0245	10.5049	3.7425	10.5054	2.8788	10.5049	3.6163	10.5058	2.9399	10.5057	3.5599	10.5063	2.9687	10.5058	3.5264	10.5058	2.9898	10.5056	3.5044
10.5493	3.0248	10.5483	3.7413	10.5488	2.88	10.5483	3.6154	10.5492	2.9405	10.5491	3.559	10.5497	2.9696	10.5492	3.5255	10.5492	2.9907	10.549	3.5038
10.5928	3.0251	10.5917	3.7397	10.5922	2.8807	10.5917	3.6142	10.5926	2.9414	10.5925	3.558	10.5931	2.9706	10.5926	3.5246	10.5926	2.992	10.5924	3.5032
10.6362	3.0254	10.6351	3.7385	10.6356	2.8816	10.6352	3.6129	10.636	2.9423	10.636	3.5571	10.6365	2.9715	10.636	3.5239	10.636	2.9926	10.6358	3.5019
10.6796	3.0257	10.6785	3.7372	10.679	2.8822	10.6786	3.6117	10.6794	2.9436	10.6794	3.5562	10.6799	2.9724	10.6795	3.5233	10.6794	2.9935	10.6793	3.5013
10.723	3.0261	10.7219	3.736	10.7224	2.8822	10.7219	3.6108	10.7228	2.9445	10.7228	3.5553	10.7233	2.973	10.7229	3.5224	10.7228	2.9944	10.7227	3.5007
10.7664	3.0264	10.7653	3.7348	10.7659	2.8828	10.7654	3.6098	10.7662	2.9454	10.7662	3.5543	10.7668	2.974	10.7663	3.5218	10.7662	2.9954	10.7661	3.5001
10.8098	3.0264	10.8087	3.7335	10.8093	2.8838	10.8088	3.6089	10.8097	2.9461	10.8096	3.5537	10.8102	2.9752	10.8097	3.5212	10.8097	2.9963	10.8095	3.4991
10.8533	3.0267	10.8522	3.732	10.8527	2.8844	10.8522	3.6077	10.8531	2.947	10.853	3.5528	10.8536	2.9761	10.8531	3.5205	10.8531	2.9972	10.8529	3.4985
10.8967	3.027	10.8956	3.7307	10.8961	2.8853	10.8956	3.6067	10.8965	2.9479	10.8964	3.5518	10.897	2.9771	10.8965	3.5196	10.8965	2.9982	10.8963	3.4979
10.9401	3.0273	10.939	3.7295	10.9395	2.8862	10.939	3.6058	10.9399	2.9489	10.9398	3.5512	10.9404	2.978	10.9399	3.519	10.9399	2.9991	10.9397	3.4973
10.9835	3.0276	10.9824	3.7282	10.9829	2.8869	10.9824	3.6042	10.9833	2.9498	10.9833	3.5503	10.9838	2.9786	10.9834	3.5177	10.9833	3	10.9832	3.4967
11.0269	3.0279	11.0258	3.727	11.0263	2.8881	11.0258	3.6033	11.0267	2.9504	11.0267	3.5491	11.0272	2.9799	11.0268	3.5171	11.0267	3.0009	11.0266	3.496
11.0703	3.0282	11.0692	3.7258	11.0698	2.8887	11.0692	3.6024	11.0701	2.9516	11.0701	3.5484	11.0707	2.9805	11.0702	3.5165	11.0702	3.0019	11.07	3.4951
11.1137	3.0282	11.1126	3.7245	11.1132	2.8893	11.1126	3.6015	11.1135	2.9526	11.1135	3.5475	11.1141	2.9814	11.1136	3.5159	11.1135	3.0028	11.1134	3.4948
11.1571	3.0285	11.156	3.723	11.1566	2.8903	11.1561	3.6002	11.157	2.9535	11.1569	3.5469	11.1575	2.9823	11.157	3.515	11.157	3.0034	11.1568	3.4936
11.2005	3.0288	11.1995	3.7217	11.2	2.8912	11.1995	3.5993	11.2004	2.9544	11.2003	3.546	11.2009	2.9836	11.2004	3.5143	11.2004	3.0044	11.2002	3.4929
11.2439	3.0292	11.2429	3.7205	11.2434	2.8918	11.2429	3.5984	11.2438	2.9554	11.2437	3.5453	11.2443	2.9845	11.2439	3.5137	11.2438	3.0053	11.2437	3.4923
11.2873	3.0295	11.2863	3.7193	11.2868	2.8924	11.2863	3.5971	11.2872	2.956	11.2871	3.5444	11.2877	2.9851	11.2873	3.5128	11.2872	3.0065	11.2871	3.4917
11.3308	3.0298	11.3297	3.718	11.3302	2.8934	11.3297	3.5962	11.3306	2.9569	11.3305	3.5438	11.3312	2.9861	11.3307	3.5122	11.3306	3.0075	11.3305	3.4911
11.3742	3.0298	11.3731	3.7168	11.3737	2.8943	11.3731	3.5953	11.374	2.9578	11.374	3.5429	11.3746	2.987	11.3741	3.5115	11.374	3.0081	11.3739	3.4905
11.4176	3.0304	11.4165	3.7152	11.4171	2.8949	11.4165	3.5943	11.4174	2.9591	11.4174	3.5422	11.418	2.9879	11.4175	3.5109	11.4175	3.009	11.4173	3.4898
11.461	3.0307	11.4599	3.714	11.4605	2.8958	11.4599	3.5934	11.4608	2.96	11.4608	3.541	11.4614	2.9889	11.4609	3.51	11.4609	3.0099	11.4607	3.4892
11.5044	3.031	11.5033	3.7127	11.5039	2.8968	11.5033	3.5925	11.5043	2.9606	11.5042	3.5401	11.5048	2.9895	11.5043	3.5094	11.5043	3.0109	11.5041	3.4886
11.5478	3.0313	11.5467	3.7115	11.5473	2.8977	11.5468	3.5915	11.5477	2.9616	11.5476	3.5394	11.5482	2.9907	11.5478	3.5084	11.5477	3.0118	11.5475	3.488
11.5912	3.0316	11.5901	3.7103	11.5907	2.8983	11.5902	3.5903	11.5911	2.9625	11.591	3.5388	11.5916	2.9913	11.5912	3.5078	11.5911	3.0124	11.591	3.4874
11.6347	3.0319	11.6335	3.709	11.6342	2.8993	11.6336	3.5897	11.6345	2.9634	11.6344	3.5379	11.6351	2.9923	11.6346	3.5072	11.6345	3.0133	11.6344	3.4867
11.6781	3.0319	11.6769	3.7075	11.6776	2.8999	11.677	3.5884	11.6779	2.9644	11.6778	3.537	11.6785	2.9932	11.678	3.5066	11.6779	3.0146	11.6778	3.4858
11.7215	3.0323	11.7204	3.7062	11.721	2.9008	11.7204	3.5875	11.7213	2.965	11.7212	3.5363	11.7219	2.9941	11.7214	3.506	11.7214	3.0155	11.7212	3.4852
11.7649	3.0329	11.7638	3.705	11.7644	2.9017	11.7638	3.5866	11.7647	2.9659	11.7646	3.5354	11.7653	2.9951	11.7648	3.5053	11.7648	3.0164	11.7646	3.4846
11.8083	3.0329	11.8072	3.7038	11.8078	2.9024	11.8072	3.5856	11.8081	2.9671	11.8081	3.5348	11.8087	2.9957	11.8082	3.5047	11.8082	3.0171	11.808	3.484
11.8517	3.0335	11.8506	3.7025	11.8512	2.903	11.8506	3.5847	11.8515	2.9678	11.8515	3.5336	11.8521	2.9966	11.8517	3.5041	11.8516	3.018	11.8514	3.4833
11.8951	3.0338	11.894	3.7013	11.8946	2.9048	11.8941	3.5838	11.895	2.9687	11.8949	3.5332	11.8955	2.9975	11.8951	3.5032	11.895	3.0189	11.8949	3.4827
11.9386	3.0341	11.9374	3.6997	11.938	2.9055	11.9375	3.5828	11.9384	2.9696	11.9383	3.5323	11.9389	2.9988	11.9385	3.5026	11.9384	3.0195	11.9383	3.4821
11.982	3.0344	11.9808	3.6988	11.9815	2.9064	11.9809	3.5819	11.9818	2.9706	11.9817	3.5317	11.9824	2.9994	11.9819	3.5016	11.9818	3.0205	11.9817	3.4815
12.0254	3.0344	12.0243	3.6976	12.0249	2.907	12.0243	3.581	12.0252	2.9715	12.0251	3.5308	12.0258	3.0003	12.0253	3.501	12.0253	3.0214	12.0251	3.4809
12.0688	3.0347	12.0677	3.696	12.0683	2.9079	12.0677	3.5801	12.0686	2.9724	12.0685	3.5301	12.0692	3.0013	12.0687	3.5004	12.0687	3.0226	12.0685	3.4802
12.1122	3.035	12.1111	3.6948	12.1117	2.9086	12.1111	3.5791	12.112	2.973	12.1119	3.5295	12.1126	3.0022	12.1122	3.4998	12.1121	3.0233	12.1119	3.4796
12.1556	3.0354	12.1545	3.6935	12.1551	2.9095	12.1545	3.5782	12.1554	2.974	12.1554	3.5286	12.156	3.0028	12.1556	3.4991	12.1555	3.0242	12.1554	3.479
12.199	3.0357	12.1979	3.6923	12.1985	2.9101	12.198	3.5773	12.1988	2.9752	12.1988	3.528	12.1994	3.0037	12.199	3.4985	12.1989	3.0251	12.1988	3.4781
12.2425	3.036	12.2413	3.691	12.2419	2.9107	12.2414	3.5763	12.2423	2.9761	12.2422	3.5274	12.2428	3.0047	12.2424	3.4979	12.2423	3.0261	12.2422	3.4778
12.2859	3.0363	12.2847	3.6898	12.2854	2.912	12.2848	3.5757	12.2857	2.9768	12.2856	3.5267	12.2863	3.0053	12.2858	3.4973	12.2858	3.027	12.2856	3.4771
12.3293	3.0366	12.3281	3.6886	12.3288	2.9126	12.3282	3.5748	12.3291	2.9777	12.329	3.5255	12.3297	3.0065	12.3292	3.4967	12.3292	3.0276	12.329	3.4765
12.3727	3.0366	12.3715	3.6873	12.3722	2.9135	12.3716	3.5739	12.3725	2.9786	12.3724	3.5249	12.3731	3.0075	12.3726	3.496	12.3726	3.0285	12.3724	3.4759
12.4161	3.0372	12.4149	3.6861	12.4156	2.9141	12.415	3.5726	12.4159	2.9799	12.4158	3.5243	12.4165	3.0081	12.4161	3.4954	12.416	3.0295	12.4158	3.4753
12.4595	3.0372	12.4584	3.6848	12.459	2.9151	12.4584	3.572	12.4593	2.9808	12.4592	3.5236	12.4599	3.009	12.4595	3.4948	12.4594	3.0304	12.4593	3.4747
12.5029	3.0375	12.5017	3.6833	12.5024	2.9157	12.5018	3.5711	12.5027	2.9817	12.5027	3.5227	12.5033	3.0099	12.5029	3.4939	12.5028	3.0313	12.5027	3.474
12.5463	3.0381	12.5452	3.6821	12.5459	2.9166	12.5452	3.5704	12.5462	2.983	12.5461	3.5221	12.5468	3.0106	12.5463	3.4933	12.5462	3.0323	12.5461	3.4734
12.5898	3.0385	12.5886	3.6808	12.5893	2.9172	12.5887	3.5695	12.5896	2.9836	12.5895	3.5215	12.5902	3.0115	12.5897	3.4929	12.5897	3.0329	12.5895	3.4731
12.6332	3.0388	12.632	3.6796	12.6327	2.9182	12.6321	3.5686	12.633	2.9845	12.6329	3.5208	12.6336	3.0124	12.6331	3.492	12.6331	3.0338	12.6329	3.4725
12.6766	3.0391	12.6754	3.6786	12.6761	2.9191	12.6755	3.5677	12.6764	2.9854	12.6763	3.5202	12.677	3.0133	12.6765	3.4917	12.6765	3.0347	12.6763	3.4719
12.72	3.0394	12.7188	3.6774	12.7195	2.92	12.7189	3.567	12.7198	2.9864	12.7197	3.5196	12.7204	3.014	12.72	3.4911	12.7199	3.0357	12.7197	3.4712
12.7634	3.0397	12.7622	3.6759	12.7629	2.921	12.7623	3.5661	12.7632	2.987	12.7631	3.519	12.7638	3.0152	12.7634	3.4905	12.7633	3.0363	12.7632	3.4703
12.8068	3.04	12.8057	3.6746	12.8063	2.9216	12.8057	3.5652	12.8066	2.9879	12.8065	3.5177	12.8072	3.0158	12.8068	3.4898	12.8067	3.0372	12.8066	3.4697
12.8502	3.0403	12.8491	3.6734	12.8498	2.9225	12.8491	3.5642	12.8501	2.9889	12.8499	3.5171	12.8507	3.0168	12.8502	3.4892	12.8501	3.0385	12.85	3.4691
12.8936	3.0406	12.8925	3.6724	12.8932	2.9231	12.8925	3.5633	12.8935	2.9898	12.8933	3.5165	12.8941	3.0177	12.8936	3.4886	12.8936	3.0391	12.8934	3.4688
12.9371	3.0409	12.9359	3.6712	12.9366	2.9241	12.936	3.5627	12.9369	2.9907	12.9368	3.5159	12.9375	3.0183	12.937	3.488	12.937	3.04	12.9368	3.4681
12.9805	3.0409	12.9793	3.67	12.98	2.9247	12.9794	3.5618	12.9803	2.9916	12.9802	3.5153	12.9809	3.0192	12.9805	3.4874	12.9804	3.0409	12.9802	3.4675
13.0239	3.0416	13.0227	3.6684	13.0234	2.9256	13.0228	3.5611	13.0237	2.992	13.0236	3.5146	13.0243	3.0202	13.0239	3.4867	13.0238	3.0416	13.0237	3.4672
13.0673	3.0416	13.0661	3.6675	13.0668	2.9262	13.0662	3.5602	13.0671	2.9929	13.067	3.514	13.0677	3.0208	13.0673	3.4858	13.0672	3.0425	13.0671	3.4666
13.1107	3.0419	13.1095	3.6662	13.1102	2.9275	13.1096	3.5596	13.1105	2.9935	13.1104	3.5134	13.1112	3.0217	13.1107	3.4852	13.1106	3.0434	13.1105	3.466
13.1541	3.0422	13.1529	3.665	13.1537	2.9284	13.153	3.559	13.1539	2.9944	13.1538	3.5128	13.1546	3.023	13.1541	3.4846	13.1541	3.044	13.1539	3.4654
13.1975	3.0425	13.1963	3.6638	13.1971	2.929	13.1964	3.558	13.1974	2.9954	13.1972	3.5122	13.198	3.0236	13.1975	3.484	13.1975	3.045	13.1973	3.4647
13.2409	3.0428	13.2397	3.6628	13.2405	2.9299	13.2398	3.5568	13.2408	2.996	13.2406	3.5115	13.2414	3.0245	13.2409	3.4836	13.2409	3.0462	13.2407	3.4644
13.2844	3.0431	13.2832	3.6616	13.2839	2.9306	13.2833	3.5562	13.2842	2.9969	13.2841	3.5109	13.2848	3.0251	13.2844	3.483	13.2843	3.0468	13.2841	3.4638
13.3278	3.0434	13.3266	3.66	13.3273	2.9315	13.3267	3.5556	13.3276	2.9978	13.3275	3.51	13.3282	3.0261	13.3278	3.4824	13.3277	3.0478	13.3276	3.4632
13.3712	3.0437	13.37	3.6591	13.3707	2.9321	13.3701	3.5546	13.371	2.9991	13.3709	3.5094	13.3716	3.027	13.3712	3.4818	13.3711	3.0487	13.371	3.4623
13.4146	3.044	13.4134	3.6579	13.4142	2.933	13.4135	3.554	13.4144	2.9997	13.4143	3.5088	13.4151	3.0276	13.4146	3.4812	13.4145	3.0493	13.4144	3.4619
13.458	3.0443	13.4568	3.6569	13.4576	2.934	13.4569	3.5531	13.4578	3.0006	13.4577	3.5081	13.4585	3.0285	13.458	3.4805	13.458	3.0502	13.4578	3.4613
13.5014	3.0447	13.5002	3.6557	13.501	2.9346	13.5003	3.5525	13.5013	3.0013	13.5011	3.5075	13.5019	3.0295	13.5014	3.4802	13.5014	3.0512	13.5012	3.4607
13.5448	3.045	13.5436	3.6545	13.5444	2.9358	13.5437	3.5518	13.5447	3.0022	13.5446	3.5069	13.5453	3.0304	13.5448	3.4796	13.5448	3.0518	13.5446	3.4604
13.5883	3.0453	13.587	3.6535	13.5878	2.9365	13.5871	3.5509	13.5881	3.0031	13.588	3.5063	13.5887	3.0313	13.5883	3.479	13.5882	3.0527	13.588	3.4598
13.6317	3.0456	13.6304	3.652	13.6312	2.9374	13.6305	3.5503	13.6315	3.0037	13.6314	3.5057	13.6321	3.0319	13.6317	3.4781	13.6316	3.0536	13.6315	3.4592
13.6751	3.0462	13.6738	3.6511	13.6746	2.938	13.674	3.5494	13.6749	3.0047	13.6748	3.505	13.6755	3.0329	13.6751	3.4774	13.675	3.0546	13.6749	3.4585
13.7185	3.0465	13.7172	3.6498	13.7181	2.9389	13.7174	3.5484	13.7183	3.0053	13.7182	3.5044	13.7189	3.0338	13.7185	3.4768	13.7185	3.0555	13.7183	3.4582
13.7619	3.0465	13.7606	3.6489	13.7615	2.9399	13.7608	3.5478	13.7617	3.0065	13.7616	3.5038	13.7624	3.0344	13.7619	3.4762	13.7619	3.0564	13.7617	3.4576
13.8053	3.0471	13.804	3.6476	13.8049	2.9405	13.8042	3.5472	13.8051	3.0075	13.805	3.5032	13.8058	3.0354	13.8053	3.4756	13.8053	3.0571	13.8051	3.4573
13.8487	3.0474	13.8475	3.6467	13.8483	2.9414	13.8476	3.5466	13.8486	3.0081	13.8484	3.5026	13.8492	3.036	13.8488	3.4753	13.8487	3.058	13.8485	3.4567
13.8921	3.0478	13.8909	3.6455	13.8917	2.9423	13.891	3.5456	13.892	3.009	13.8918	3.5019	13.8926	3.0369	13.8922	3.4747	13.8921	3.0589	13.892	3.4561
13.9356	3.0481	13.9343	3.6442	13.9351	2.9433	13.9344	3.545	13.9354	3.0099	13.9353	3.5013	13.936	3.0375	13.9356	3.474	13.9355	3.0595	13.9354	3.4554
13.979	3.0484	13.9777	3.643	13.9785	2.9439	13.9779	3.5444	13.9788	3.0106	13.9787	3.5007	13.9794	3.0388	13.979	3.4734	13.9789	3.0605	13.9788	3.4551
14.0224	3.0484	14.0211	3.6421	14.022	2.9448	14.0213	3.5435	14.0222	3.0115	14.0221	3.5001	14.0228	3.0397	14.0224	3.4728	14.0224	3.0611	14.0222	3.4542
14.0658	3.049	14.0645	3.6408	14.0654	2.9458	14.0647	3.5429	14.0656	3.0124	14.0655	3.4995	14.0663	3.0403	14.0658	3.4725	14.0658	3.0623	14.0656	3.4539
14.1092	3.0493	14.1079	3.6399	14.1088	2.9467	14.1081	3.5422	14.109	3.013	14.1089	3.4988	14.1097	3.0412	14.1092	3.4719	14.1092	3.0633	14.109	3.4533
14.1526	3.0496	14.1513	3.639	14.1522	2.9473	14.1515	3.5413	14.1524	3.014	14.1523	3.4982	14.1531	3.0419	14.1526	3.4712	14.1526	3.0639	14.1524	3.4526
14.196	3.0499	14.1947	3.6377	14.1956	2.9482	14.1949	3.5404	14.1959	3.0149	14.1957	3.4976	14.1965	3.0428	14.1961	3.4709	14.196	3.0648	14.1959	3.4523
14.2395	3.0502	14.2381	3.6365	14.239	2.9489	14.2383	3.5398	14.2393	3.0158	14.2391	3.4973	14.2399	3.0437	14.2395	3.47	14.2394	3.0657	14.2393	3.4517
14.2829	3.0502	14.2815	3.6356	14.2824	2.9498	14.2817	3.5391	14.2827	3.0164	14.2825	3.4967	14.2833	3.0443	14.2829	3.4694	14.2828	3.0664	14.2827	3.4511
14.3263	3.0505	14.325	3.6343	14.3258	2.9507	14.3252	3.5385	14.3261	3.0174	14.3259	3.496	14.3268	3.0453	14.3263	3.4691	14.3263	3.0673	14.3261	3.4508
14.3697	3.0512	14.3684	3.6334	14.3693	2.9516	14.3686	3.5379	14.3695	3.0183	14.3694	3.4954	14.3702	3.0462	14.3697	3.4685	14.3697	3.0679	14.3695	3.4502
14.4131	3.0515	14.4118	3.6325	14.4127	2.9526	14.412	3.5373	14.4129	3.0189	14.4128	3.4948	14.4136	3.0471	14.4131	3.4678	14.4131	3.0688	14.4129	3.4495
14.4565	3.0515	14.4552	3.6315	14.4561	2.9532	14.4554	3.5363	14.4563	3.0199	14.4562	3.4939	14.457	3.0481	14.4565	3.4675	14.4565	3.0695	14.4563	3.4492
14.4999	3.0521	14.4986	3.6303	14.4995	2.9541	14.4988	3.5357	14.4997	3.0205	14.4996	3.4936	14.5004	3.0487	14.5	3.4669	14.4999	3.0707	14.4998	3.4486
14.5433	3.0524	14.542	3.6294	14.5429	2.9551	14.5422	3.5351	14.5431	3.0214	14.543	3.4929	14.5438	3.0496	14.5434	3.4663	14.5433	3.0716	14.5432	3.448
14.5868	3.0527	14.5854	3.6281	14.5863	2.9557	14.5856	3.5345	14.5866	3.0223	14.5864	3.4923	14.5872	3.0502	14.5868	3.466	14.5867	3.0722	14.5866	3.4477
14.6302	3.0527	14.6289	3.6272	14.6298	2.9566	14.629	3.5336	14.63	3.0233	14.6298	3.4917	14.6307	3.0512	14.6302	3.4654	14.6301	3.0732	14.63	3.4474
14.6736	3.0533	14.6723	3.6259	14.6732	2.9572	14.6724	3.5329	14.6734	3.0239	14.6732	3.4914	14.6741	3.0518	14.6736	3.4647	14.6736	3.0738	14.6734	3.4464
14.717	3.0536	14.7157	3.625	14.7166	2.9582	14.7159	3.5323	14.7168	3.0248	14.7166	3.4908	14.7175	3.0527	14.717	3.4644	14.717	3.0747	14.7168	3.4458
14.7604	3.0543	14.7591	3.6241	14.76	2.9585	14.7593	3.5317	14.7602	3.0254	14.7601	3.4902	14.7609	3.0533	14.7605	3.4638	14.7604	3.0753	14.7603	3.4455
14.8038	3.0546	14.8025	3.6225	14.8034	2.9594	14.8026	3.5311	14.8036	3.0264	14.8035	3.4895	14.8043	3.0546	14.8039	3.4632	14.8038	3.0763	14.8037	3.4449
14.8472	3.0549	14.8459	3.6216	14.8468	2.9603	14.8461	3.5301	14.847	3.0273	14.8469	3.4889	14.8477	3.0552	14.8473	3.4629	14.8472	3.0769	14.8471	3.4446
14.8906	3.0552	14.8893	3.6204	14.8902	2.9613	14.8895	3.5298	14.8904	3.0279	14.8903	3.4886	14.8911	3.0561	14.8907	3.4619	14.8906	3.0781	14.8905	3.444
14.9341	3.0555	14.9327	3.6194	14.9337	2.9619	14.9329	3.5289	14.9339	3.0288	14.9337	3.488	14.9346	3.0571	14.9341	3.4613	14.9341	3.0788	14.9339	3.4437
14.9775	3.0558	14.9762	3.6185	14.9771	2.9628	14.9763	3.5283	14.9773	3.0295	14.9771	3.4874	14.978	3.0577	14.9775	3.461	14.9775	3.0797	14.9773	3.443
15.0209	3.0561	15.0196	3.6176	15.0205	2.9637	15.0197	3.5277	15.0207	3.0307	15.0205	3.4871	15.0214	3.0586	15.0209	3.4604	15.0209	3.0803	15.0207	3.4424
15.0643	3.0564	15.063	3.6166	15.0639	2.9644	15.0631	3.527	15.0641	3.0313	15.0639	3.4861	15.0648	3.0592	15.0644	3.4601	15.0643	3.0812	15.0642	3.4421
15.1077	3.0567	15.1064	3.6157	15.1073	2.9653	15.1065	3.5264	15.1075	3.0323	15.1073	3.4855	15.1082	3.0602	15.1078	3.4595	15.1077	3.0819	15.1076	3.4415
15.1511	3.0574	15.1498	3.6145	15.1507	2.9662	15.1499	3.5255	15.1509	3.0329	15.1508	3.4849	15.1516	3.0608	15.1512	3.4588	15.1511	3.0828	15.151	3.4412
15.1945	3.0577	15.1932	3.6139	15.1941	2.9675	15.1933	3.5252	15.1943	3.0338	15.1942	3.4846	15.1951	3.062	15.1946	3.4585	15.1945	3.0834	15.1944	3.4406
15.2379	3.058	15.2366	3.6126	15.2376	2.9681	15.2368	3.5243	15.2377	3.0344	15.2376	3.484	15.2385	3.0626	15.238	3.4579	15.238	3.0843	15.2378	3.4402
15.2814	3.0583	15.28	3.6117	15.281	2.969	15.2802	3.5236	15.2811	3.0354	15.281	3.4833	15.2819	3.0636	15.2814	3.4576	15.2814	3.085	15.2812	3.4396
15.3248	3.0586	15.3234	3.6108	15.3244	2.9699	15.3236	3.523	15.3245	3.036	15.3244	3.483	15.3253	3.0645	15.3248	3.457	15.3248	3.0862	15.3246	3.4393
15.3682	3.0589	15.3668	3.6098	15.3678	2.9706	15.367	3.5224	15.3679	3.0369	15.3678	3.4824	15.3687	3.0651	15.3683	3.4567	15.3682	3.0868	15.3681	3.4384
15.4116	3.0592	15.4103	3.6089	15.4112	2.9715	15.4104	3.5218	15.4113	3.0375	15.4112	3.4818	15.4121	3.066	15.4117	3.4561	15.4116	3.0877	15.4115	3.4381
15.455	3.0595	15.4537	3.608	15.4546	2.9724	15.4538	3.5212	15.4548	3.0388	15.4546	3.4815	15.4555	3.0667	15.4551	3.4554	15.455	3.0884	15.4549	3.4375
15.4984	3.0602	15.4971	3.607	15.4981	2.973	15.4972	3.5205	15.4982	3.0394	15.498	3.4809	15.499	3.0673	15.4985	3.4551	15.4984	3.089	15.4983	3.4371
15.5418	3.0605	15.5405	3.6061	15.5415	2.974	15.5406	3.5199	15.5416	3.0403	15.5414	3.4802	15.5424	3.0682	15.5419	3.4542	15.5419	3.0899	15.5417	3.4365
15.5853	3.0608	15.5839	3.6049	15.5849	2.9752	15.584	3.5193	15.585	3.0409	15.5848	3.4796	15.5858	3.0688	15.5853	3.4536	15.5853	3.0905	15.5851	3.4362
15.6287	3.0611	15.6273	3.6039	15.6283	2.9761	15.6274	3.5187	15.6284	3.0419	15.6283	3.4793	15.6292	3.0701	15.6288	3.4533	15.6287	3.0912	15.6286	3.4359
15.6721	3.0614	15.6707	3.603	15.6717	2.9771	15.6708	3.5184	15.6718	3.0431	15.6717	3.4787	15.6726	3.0707	15.6722	3.4526	15.6721	3.0921	15.672	3.4353
15.7155	3.062	15.7141	3.6021	15.7151	2.9777	15.7142	3.5174	15.7152	3.044	15.7151	3.4778	15.716	3.0716	15.7156	3.4523	15.7155	3.093	15.7154	3.4347
15.7589	3.0623	15.7576	3.6021	15.7585	2.9786	15.7576	3.5168	15.7587	3.0447	15.7585	3.4774	15.7594	3.0722	15.759	3.452	15.7589	3.0939	15.7588	3.4343
15.8023	3.0629	15.801	3.6011	15.8019	2.9796	15.8011	3.5162	15.8021	3.0456	15.8019	3.4768	15.8029	3.0732	15.8024	3.4514	15.8024	3.0946	15.8022	3.4337
15.8457	3.0629	15.8444	3.6002	15.8454	2.9802	15.8445	3.5156	15.8455	3.0465	15.8453	3.4765	15.8463	3.0741	15.8458	3.4508	15.8458	3.0955	15.8456	3.4334
15.8891	3.0636	15.8878	3.5993	15.8888	2.9811	15.8878	3.515	15.8889	3.0471	15.8887	3.4759	15.8897	3.0747	15.8892	3.4505	15.8892	3.0961	15.889	3.4331
15.9326	3.0639	15.9312	3.5987	15.9322	2.982	15.9313	3.5143	15.9323	3.0481	15.9321	3.4753	15.9331	3.0753	15.9327	3.4499	15.9326	3.097	15.9325	3.4325
15.976	3.0642	15.9746	3.5977	15.9756	2.983	15.9747	3.514	15.9757	3.0487	15.9755	3.475	15.9765	3.0763	15.9761	3.4495	15.976	3.0977	15.9759	3.4319
16.0194	3.0645	16.018	3.5965	16.019	2.9839	16.0181	3.5134	16.0191	3.0496	16.0189	3.4743	16.0199	3.0772	16.0195	3.4489	16.0194	3.0983	16.0193	3.4316
16.0628	3.0648	16.0614	3.5956	16.0624	2.9848	16.0615	3.5128	16.0625	3.0502	16.0624	3.474	16.0633	3.0781	16.0629	3.4486	16.0628	3.0992	16.0627	3.4306
16.1062	3.0654	16.1049	3.5949	16.1058	2.9858	16.1049	3.5122	16.106	3.0512	16.1058	3.4734	16.1067	3.0788	16.1063	3.448	16.1063	3.0998	16.1061	3.4303
16.1496	3.0657	16.1483	3.594	16.1493	2.9867	16.1483	3.5115	16.1494	3.0518	16.1492	3.4728	16.1502	3.0797	16.1497	3.4477	16.1497	3.1005	16.1495	3.43
16.193	3.066	16.1917	3.5931	16.1927	2.9873	16.1917	3.5109	16.1928	3.0527	16.1926	3.4725	16.1936	3.0806	16.1931	3.4471	16.1931	3.1017	16.193	3.4294
16.2365	3.0664	16.2351	3.5925	16.2361	2.9882	16.2351	3.5106	16.2362	3.0536	16.236	3.4719	16.237	3.0812	16.2366	3.4464	16.2365	3.1023	16.2364	3.4291
16.2799	3.067	16.2785	3.5915	16.2795	2.9892	16.2785	3.5097	16.2796	3.0546	16.2794	3.4712	16.2804	3.0819	16.28	3.4458	16.2799	3.1029	16.2798	3.4285
16.3233	3.0673	16.3219	3.5906	16.3229	2.9901	16.322	3.5091	16.323	3.0555	16.3228	3.4709	16.3238	3.0828	16.3234	3.4455	16.3233	3.1039	16.3232	3.4281
16.3667	3.0676	16.3653	3.59	16.3663	2.9913	16.3654	3.5084	16.3664	3.0561	16.3662	3.47	16.3672	3.0834	16.3668	3.4452	16.3667	3.1045	16.3666	3.4275
16.4101	3.0679	16.4087	3.5887	16.4098	2.992	16.4088	3.5078	16.4098	3.0571	16.4096	3.4697	16.4107	3.0843	16.4102	3.4446	16.4102	3.1051	16.41	3.4272
16.4535	3.0682	16.4522	3.5878	16.4532	2.9929	16.4522	3.5075	16.4532	3.0577	16.453	3.4691	16.4541	3.085	16.4536	3.444	16.4536	3.106	16.4534	3.4269
16.497	3.0688	16.4956	3.5872	16.4966	2.9938	16.4956	3.5069	16.4966	3.0586	16.4964	3.4688	16.4975	3.0862	16.4971	3.4437	16.497	3.1067	16.4969	3.4263
16.5404	3.0691	16.539	3.5863	16.54	2.9947	16.539	3.5063	16.5401	3.0592	16.5398	3.4681	16.5409	3.0868	16.5405	3.443	16.5404	3.1073	16.5403	3.426
16.5838	3.0695	16.5824	3.5853	16.5834	2.9957	16.5824	3.5057	16.5835	3.0598	16.5833	3.4678	16.5843	3.0877	16.5839	3.4427	16.5838	3.1082	16.5837	3.4254
16.6272	3.0701	16.6258	3.5847	16.6268	2.9963	16.6258	3.505	16.6269	3.0608	16.6267	3.4672	16.6277	3.0884	16.6273	3.4421	16.6272	3.1088	16.6271	3.425
16.6706	3.0707	16.6692	3.5838	16.6702	2.9972	16.6693	3.5047	16.6703	3.0614	16.6701	3.4666	16.6711	3.089	16.6707	3.4418	16.6707	3.1098	16.6705	3.4247
16.714	3.071	16.7126	3.5832	16.7137	2.9982	16.7127	3.5041	16.7137	3.0626	16.7135	3.4663	16.7146	3.0899	16.7141	3.4412	16.7141	3.1104	16.7139	3.4241
16.7574	3.0713	16.7561	3.5822	16.7571	2.9994	16.7561	3.5035	16.7571	3.0633	16.7569	3.466	16.758	3.0905	16.7575	3.4409	16.7575	3.1113	16.7573	3.4238
16.8009	3.0719	16.7995	3.581	16.8005	3.0003	16.7995	3.5032	16.8005	3.0642	16.8003	3.4654	16.8014	3.0915	16.801	3.4406	16.8009	3.1119	16.8008	3.4232
16.8443	3.0722	16.8429	3.5804	16.8439	3.0009	16.8429	3.5026	16.844	3.0648	16.8437	3.4647	16.8448	3.0921	16.8444	3.4399	16.8443	3.1125	16.8442	3.4226
16.8877	3.0726	16.8863	3.5794	16.8873	3.0019	16.8863	3.5016	16.8874	3.0657	16.8871	3.4644	16.8882	3.0927	16.8878	3.4396	16.8877	3.1132	16.8876	3.4223
16.9311	3.0732	16.9297	3.5788	16.9307	3.0028	16.9297	3.5013	16.9308	3.0664	16.9305	3.4638	16.9316	3.0939	16.9312	3.439	16.9311	3.1138	16.931	3.4216
16.9745	3.0735	16.9731	3.5782	16.9741	3.0037	16.9731	3.5007	16.9742	3.0673	16.9739	3.4635	16.9751	3.0946	16.9746	3.4384	16.9746	3.1147	16.9744	3.4213
17.0179	3.0738	17.0165	3.5773	17.0176	3.0044	17.0165	3.5001	17.0176	3.0679	17.0173	3.4629	17.0185	3.0952	17.018	3.4381	17.018	3.1153	17.0178	3.4207
17.0614	3.0744	17.0599	3.5766	17.061	3.0053	17.0599	3.4995	17.061	3.0688	17.0608	3.4623	17.0619	3.0961	17.0614	3.4375	17.0614	3.116	17.0613	3.4204
17.1047	3.0747	17.1034	3.5757	17.1044	3.0065	17.1034	3.4991	17.1044	3.0695	17.1042	3.4616	17.1053	3.0967	17.1048	3.4371	17.1048	3.1166	17.1047	3.4201
17.1482	3.075	17.1468	3.5751	17.1478	3.0075	17.1468	3.4985	17.1478	3.0707	17.1476	3.4613	17.1487	3.0977	17.1483	3.4365	17.1482	3.1175	17.1481	3.4195
17.1916	3.0753	17.1902	3.5742	17.1912	3.0084	17.1902	3.4979	17.1913	3.0713	17.191	3.4607	17.1921	3.0983	17.1917	3.4362	17.1916	3.1181	17.1915	3.4192
17.235	3.076	17.2336	3.5732	17.2346	3.0093	17.2336	3.4976	17.2347	3.0722	17.2344	3.4604	17.2355	3.0989	17.2351	3.4359	17.235	3.1187	17.2349	3.4188
17.2784	3.0763	17.277	3.5726	17.2781	3.0099	17.277	3.497	17.2781	3.0729	17.2778	3.4598	17.279	3.0995	17.2785	3.4353	17.2785	3.1197	17.2783	3.4182
17.3218	3.0769	17.3204	3.5717	17.3215	3.0109	17.3204	3.4964	17.3215	3.0738	17.3212	3.4595	17.3224	3.1005	17.3219	3.435	17.3219	3.1203	17.3217	3.4179
17.3652	3.0772	17.3638	3.5711	17.3649	3.0118	17.3638	3.496	17.3649	3.0744	17.3646	3.4588	17.3658	3.1011	17.3653	3.4343	17.3653	3.1209	17.3652	3.4176
17.4086	3.0778	17.4072	3.5704	17.4083	3.0127	17.4072	3.4954	17.4083	3.0753	17.408	3.4585	17.4092	3.1023	17.4087	3.434	17.4087	3.1215	17.4086	3.417
17.452	3.0784	17.4507	3.5695	17.4517	3.0137	17.4507	3.4948	17.4517	3.076	17.4514	3.4579	17.4526	3.1029	17.4522	3.4334	17.4521	3.1222	17.452	3.4167
17.4955	3.0788	17.4941	3.5689	17.4951	3.0149	17.494	3.4945	17.4951	3.0769	17.4948	3.4576	17.496	3.1036	17.4956	3.4331	17.4955	3.1228	17.4954	3.4164
17.5389	3.0791	17.5375	3.5683	17.5385	3.0158	17.5375	3.4936	17.5386	3.0778	17.5382	3.457	17.5394	3.1045	17.539	3.4328	17.539	3.1234	17.5388	3.4157
17.5823	3.0797	17.5809	3.5673	17.582	3.0168	17.5809	3.4929	17.582	3.0788	17.5816	3.4567	17.5829	3.1051	17.5824	3.4322	17.5824	3.124	17.5822	3.4154
17.6257	3.08	17.6243	3.5667	17.6254	3.0177	17.6243	3.4926	17.6254	3.0794	17.6251	3.4557	17.6263	3.1057	17.6258	3.4319	17.6258	3.1246	17.6256	3.4148
17.6691	3.0806	17.6677	3.5661	17.6688	3.0183	17.6677	3.492	17.6688	3.08	17.6685	3.4554	17.6697	3.1067	17.6692	3.4312	17.6692	3.1256	17.669	3.4142
17.7125	3.0809	17.7111	3.5649	17.7122	3.0192	17.7111	3.4917	17.7122	3.0809	17.7119	3.4545	17.7131	3.1073	17.7127	3.4306	17.7126	3.1265	17.7125	3.4139
17.7559	3.0815	17.7545	3.5642	17.7556	3.0202	17.7545	3.4911	17.7556	3.0815	17.7553	3.4542	17.7565	3.1079	17.7561	3.4303	17.756	3.1271	17.7559	3.4133
17.7993	3.0819	17.798	3.5636	17.799	3.0211	17.798	3.4905	17.799	3.0825	17.7987	3.4536	17.7999	3.1088	17.7995	3.4297	17.7994	3.1277	17.7993	3.413
17.8427	3.0822	17.8414	3.563	17.8424	3.0223	17.8414	3.4902	17.8424	3.0831	17.8421	3.4533	17.8433	3.1098	17.8429	3.4294	17.8429	3.1284	17.8427	3.4126
17.8861	3.0828	17.8848	3.5621	17.8859	3.023	17.8848	3.4895	17.8858	3.0837	17.8855	3.4526	17.8867	3.1104	17.8863	3.4291	17.8863	3.129	17.8861	3.4123
17.9296	3.0831	17.9282	3.5615	17.9293	3.0239	17.9282	3.4892	17.9292	3.0846	17.9289	3.4523	17.9302	3.111	17.9297	3.4285	17.9297	3.1296	17.9295	3.4117
17.973	3.0837	17.9716	3.5608	17.9727	3.0248	17.9716	3.4886	17.9726	3.0853	17.9723	3.4517	17.9736	3.1116	17.9731	3.4281	17.9731	3.1302	17.9729	3.4114
18.0164	3.084	18.015	3.5602	18.0161	3.0257	18.015	3.488	18.016	3.0865	18.0158	3.4514	18.017	3.1125	18.0166	3.4278	18.0165	3.1308	18.0164	3.4111
18.0598	3.0846	18.0584	3.5593	18.0595	3.0264	18.0584	3.4877	18.0595	3.0871	18.0592	3.4511	18.0604	3.1132	18.06	3.4272	18.0599	3.1315	18.0598	3.4105
18.1032	3.085	18.1019	3.5587	18.1029	3.0273	18.1018	3.4871	18.1029	3.0881	18.1026	3.4505	18.1038	3.1138	18.1034	3.4269	18.1034	3.1318	18.1032	3.4102
18.1466	3.0859	18.1453	3.558	18.1464	3.0282	18.1452	3.4867	18.1463	3.0887	18.146	3.4502	18.1472	3.1144	18.1468	3.4263	18.1468	3.1324	18.1466	3.4099
18.19	3.0865	18.1887	3.5571	18.1898	3.0292	18.1886	3.4858	18.1897	3.0896	18.1894	3.4495	18.1907	3.115	18.1902	3.426	18.1902	3.1333	18.19	3.4095
18.2334	3.0868	18.2321	3.5565	18.2332	3.0304	18.232	3.4855	18.2331	3.0902	18.2328	3.4492	18.2341	3.1156	18.2336	3.4257	18.2336	3.1339	18.2334	3.4089
18.2768	3.0871	18.2755	3.5556	18.2766	3.0313	18.2754	3.4849	18.2765	3.0908	18.2762	3.4489	18.2775	3.1166	18.2771	3.425	18.277	3.1346	18.2769	3.4086
18.3202	3.0877	18.3189	3.5549	18.32	3.0319	18.3189	3.4843	18.3199	3.0918	18.3196	3.4483	18.3209	3.1175	18.3205	3.4247	18.3204	3.1352	18.3203	3.4083
18.3636	3.0884	18.3623	3.5543	18.3634	3.0329	18.3623	3.484	18.3634	3.0924	18.3631	3.448	18.3643	3.1181	18.3639	3.4244	18.3638	3.1358	18.3637	3.4077
18.4071	3.0887	18.4057	3.5537	18.4068	3.0338	18.4057	3.4833	18.4068	3.0936	18.4065	3.4474	18.4077	3.1187	18.4073	3.4241	18.4073	3.1364	18.4071	3.4074
18.4505	3.0893	18.4492	3.5531	18.4503	3.0347	18.4491	3.483	18.4502	3.0943	18.4499	3.4471	18.4511	3.1194	18.4507	3.4235	18.4507	3.137	18.4505	3.4068
18.4939	3.0896	18.4926	3.5525	18.4937	3.0354	18.4925	3.4824	18.4936	3.0949	18.4933	3.4464	18.4946	3.12	18.4941	3.4232	18.4941	3.1377	18.4939	3.4064
18.5373	3.0902	18.536	3.5518	18.5371	3.0363	18.5359	3.4821	18.537	3.0958	18.5367	3.4458	18.538	3.1209	18.5375	3.4226	18.5375	3.1383	18.5373	3.4058
18.5807	3.0908	18.5794	3.5512	18.5805	3.0372	18.5793	3.4815	18.5804	3.0964	18.5801	3.4455	18.5814	3.1215	18.581	3.4219	18.5809	3.1389	18.5807	3.4055
18.6241	3.0912	18.6228	3.5506	18.6239	3.0385	18.6227	3.4812	18.6238	3.097	18.6235	3.4449	18.6248	3.1222	18.6244	3.4216	18.6243	3.1392	18.6242	3.4052
18.6675	3.0918	18.6662	3.5497	18.6673	3.0391	18.6661	3.4805	18.6672	3.098	18.6669	3.4446	18.6682	3.1228	18.6678	3.4213	18.6677	3.1398	18.6676	3.4049
18.7109	3.0924	18.7096	3.5487	18.7107	3.04	18.7096	3.4799	18.7106	3.0986	18.7103	3.4443	18.7116	3.1234	18.7112	3.4207	18.7112	3.1405	18.711	3.4043
18.7543	3.0927	18.753	3.5481	18.7541	3.0409	18.753	3.4796	18.754	3.0995	18.7537	3.4437	18.755	3.124	18.7546	3.4204	18.7546	3.1414	18.7544	3.404
18.7977	3.0936	18.7964	3.5475	18.7976	3.0416	18.7964	3.479	18.7974	3.1001	18.7971	3.4433	18.7985	3.1246	18.798	3.4201	18.798	3.142	18.7978	3.4037
18.8411	3.0943	18.8399	3.5469	18.841	3.0425	18.8398	3.4787	18.8408	3.1008	18.8405	3.4427	18.8419	3.1256	18.8414	3.4195	18.8414	3.1426	18.8412	3.403
18.8845	3.0949	18.8833	3.5463	18.8844	3.0434	18.8832	3.4778	18.8842	3.1017	18.884	3.4424	18.8853	3.1262	18.8849	3.4192	18.8848	3.1429	18.8846	3.4027
18.9279	3.0952	18.9267	3.5456	18.9278	3.0443	18.9266	3.4774	18.9276	3.1023	18.9274	3.4421	18.9287	3.1268	18.9283	3.4188	18.9282	3.1436	18.9281	3.4024
18.9713	3.0958	18.9701	3.545	18.9712	3.0453	18.97	3.4768	18.9711	3.1032	18.9708	3.4418	18.9721	3.1274	18.9717	3.4185	18.9717	3.1442	18.9715	3.4021
19.0147	3.0964	19.0135	3.5444	19.0146	3.0462	19.0134	3.4765	19.0145	3.1039	19.0142	3.4412	19.0155	3.1284	19.0151	3.4179	19.0151	3.1445	19.0149	3.4015
19.0581	3.0967	19.0569	3.5438	19.058	3.0471	19.0568	3.4759	19.0579	3.1045	19.0576	3.4409	19.059	3.1287	19.0585	3.4176	19.0585	3.1451	19.0583	3.4012
19.1015	3.0974	19.1003	3.5432	19.1015	3.0481	19.1002	3.4753	19.1013	3.1054	19.101	3.4402	19.1024	3.1296	19.1019	3.4173	19.1019	3.1457	19.1017	3.4009
19.1449	3.098	19.1437	3.5425	19.1449	3.0487	19.1436	3.475	19.1446	3.106	19.1444	3.4399	19.1458	3.1302	19.1454	3.4167	19.1453	3.1463	19.1451	3.4006
19.1883	3.0986	19.1872	3.5416	19.1883	3.0496	19.1871	3.4743	19.1881	3.1067	19.1878	3.4396	19.1892	3.1308	19.1888	3.4164	19.1887	3.147	19.1886	3.3999
19.2317	3.0989	19.2306	3.541	19.2317	3.0505	19.2305	3.474	19.2315	3.1076	19.2312	3.4393	19.2326	3.1312	19.2322	3.4161	19.2321	3.1473	19.232	3.3999
19.2751	3.0995	19.274	3.5404	19.2751	3.0512	19.2738	3.4737	19.2749	3.1082	19.2747	3.4384	19.276	3.1318	19.2756	3.4154	19.2756	3.1479	19.2754	3.3993
19.3185	3.1001	19.3174	3.5398	19.3185	3.0524	19.3173	3.4731	19.3183	3.1088	19.3181	3.4381	19.3194	3.1324	19.319	3.4148	19.319	3.1485	19.3188	3.3987
19.3619	3.1008	19.3608	3.5391	19.362	3.053	19.3607	3.4728	19.3617	3.1101	19.3615	3.4378	19.3629	3.1336	19.3624	3.4145	19.3624	3.1491	19.3622	3.3984
19.4053	3.1017	19.4042	3.5385	19.4054	3.0543	19.4041	3.4722	19.4051	3.1107	19.4049	3.4371	19.4063	3.1343	19.4058	3.4142	19.4058	3.1498	19.4056	3.3978
19.4487	3.1023	19.4476	3.5379	19.4488	3.0549	19.4475	3.4719	19.4485	3.1113	19.4483	3.4368	19.4497	3.1349	19.4493	3.4139	19.4492	3.1504	19.449	3.3975
19.4921	3.1029	19.491	3.5373	19.4922	3.0558	19.4909	3.4712	19.492	3.1119	19.4917	3.4365	19.4931	3.1352	19.4927	3.4133	19.4926	3.151	19.4925	3.3971
19.5356	3.1036	19.5344	3.537	19.5356	3.0567	19.5343	3.4709	19.5354	3.1125	19.5351	3.4359	19.5365	3.1358	19.5361	3.413	19.536	3.1513	19.5359	3.3968
19.579	3.1042	19.5779	3.5363	19.579	3.0574	19.5777	3.47	19.5788	3.1135	19.5785	3.4356	19.5799	3.1364	19.5795	3.4126	19.5795	3.1519	19.5793	3.3965
19.6224	3.1048	19.6213	3.5357	19.6224	3.0583	19.6211	3.4697	19.6222	3.1141	19.622	3.4353	19.6233	3.137	19.6229	3.412	19.6229	3.1522	19.6227	3.3959
19.6658	3.1054	19.6647	3.5351	19.6659	3.0592	19.6645	3.4691	19.6656	3.1147	19.6654	3.4347	19.6667	3.1377	19.6663	3.4117	19.6663	3.1529	19.6661	3.3956
19.7092	3.106	19.7081	3.5345	19.7093	3.0598	19.7079	3.4688	19.709	3.1153	19.7088	3.4343	19.7102	3.1383	19.7097	3.4114	19.7097	3.1535	19.7095	3.3953
19.7526	3.1067	19.7515	3.5336	19.7527	3.0608	19.7513	3.4685	19.7524	3.116	19.7522	3.434	19.7536	3.1389	19.7532	3.4111	19.7531	3.1538	19.7529	3.395
19.796	3.1073	19.7949	3.5329	19.7961	3.062	19.7947	3.4678	19.7959	3.1169	19.7956	3.4334	19.797	3.1395	19.7966	3.4108	19.7965	3.1544	19.7964	3.3947
19.8394	3.1079	19.8383	3.5323	19.8395	3.0626	19.8381	3.4675	19.8393	3.1178	19.839	3.4331	19.8404	3.1401	19.84	3.4102	19.84	3.1547	19.8398	3.3944
19.8829	3.1085	19.8817	3.532	19.8829	3.0636	19.8816	3.4669	19.8827	3.1184	19.8824	3.4328	19.8838	3.1405	19.8834	3.4099	19.8834	3.1553	19.8832	3.3937
19.9263	3.1091	19.9252	3.5314	19.9263	3.0645	19.925	3.4666	19.9261	3.1191	19.9258	3.4322	19.9272	3.1414	19.9268	3.4095	19.9268	3.156	19.9266	3.3934
19.9697	3.1101	19.9686	3.5308	19.9697	3.0651	19.9684	3.4663	19.9695	3.1197	19.9693	3.4319	19.9707	3.142	19.9702	3.4092	19.9702	3.1563	19.97	3.3931
20.0131	3.1107	20.012	3.5301	20.0132	3.066	20.0118	3.4657	20.0129	3.1206	20.0127	3.4316	20.0141	3.1426	20.0137	3.4086	20.0136	3.1572	20.0134	3.3928
20.0565	3.1113	20.0554	3.5295	20.0566	3.0667	20.0552	3.4654	20.0563	3.1212	20.0561	3.4312	20.0575	3.1432	20.0571	3.4083	20.057	3.1575	20.0569	3.3925
20.0999	3.1119	20.0988	3.5292	20.1	3.0676	20.0986	3.4647	20.0998	3.1215	20.0995	3.4306	20.1009	3.1439	20.1005	3.408	20.1004	3.1581	20.1003	3.3922
20.1433	3.1125	20.1422	3.5286	20.1434	3.0685	20.1421	3.4644	20.1432	3.1225	20.1429	3.43	20.1443	3.1445	20.1439	3.4077	20.1439	3.1584	20.1437	3.3916
20.1867	3.1132	20.1856	3.528	20.1868	3.0691	20.1854	3.4638	20.1866	3.1231	20.1863	3.4297	20.1877	3.1448	20.1873	3.4074	20.1873	3.1591	20.1871	3.3909
20.2302	3.1138	20.229	3.5274	20.2302	3.0701	20.2289	3.4635	20.23	3.1237	20.2297	3.4294	20.2311	3.1454	20.2307	3.4064	20.2307	3.1597	20.2305	3.3906
20.2736	3.1147	20.2725	3.5267	20.2737	3.071	20.2723	3.4632	20.2734	3.1243	20.2731	3.4288	20.2746	3.146	20.2741	3.4061	20.2741	3.16	20.2739	3.3903
20.317	3.1153	20.3159	3.5264	20.3171	3.0719	20.3157	3.4629	20.3168	3.1253	20.3165	3.4285	20.318	3.1467	20.3176	3.4058	20.3175	3.1603	20.3173	3.39
20.3604	3.116	20.3593	3.5255	20.3605	3.0726	20.3591	3.4619	20.3602	3.1262	20.3599	3.4281	20.3614	3.147	20.361	3.4055	20.3609	3.1609	20.3608	3.3897
20.4038	3.1166	20.4027	3.5249	20.4039	3.0735	20.4025	3.4616	20.4036	3.1265	20.4033	3.4275	20.4048	3.1476	20.4044	3.4049	20.4043	3.1612	20.4042	3.3894
20.4472	3.1178	20.4461	3.5243	20.4473	3.0744	20.4459	3.461	20.4471	3.1271	20.4468	3.4272	20.4482	3.1482	20.4478	3.4046	20.4478	3.1618	20.4476	3.3888
20.4906	3.1184	20.4895	3.5236	20.4907	3.0753	20.4893	3.4607	20.4905	3.1281	20.4902	3.4269	20.4916	3.1491	20.4912	3.4043	20.4912	3.1622	20.491	3.3885
20.534	3.1194	20.5329	3.5233	20.5341	3.076	20.5327	3.4604	20.5339	3.1284	20.5336	3.4266	20.535	3.1494	20.5346	3.404	20.5346	3.1628	20.5344	3.3882
20.5774	3.12	20.5763	3.5227	20.5776	3.0769	20.5762	3.4598	20.5773	3.1293	20.577	3.426	20.5785	3.1501	20.578	3.4037	20.578	3.1631	20.5778	3.3878
20.6208	3.1206	20.6197	3.5221	20.621	3.0781	20.6196	3.4595	20.6207	3.1299	20.6204	3.4257	20.6219	3.1507	20.6215	3.403	20.6214	3.1637	20.6212	3.3875
20.6642	3.1215	20.6631	3.5215	20.6644	3.0788	20.663	3.4592	20.6641	3.1305	20.6638	3.4254	20.6653	3.1513	20.6649	3.4027	20.6648	3.1643	20.6647	3.3872
20.7077	3.1222	20.7066	3.5212	20.7078	3.0797	20.7064	3.4585	20.7075	3.1312	20.7072	3.4247	20.7087	3.1516	20.7083	3.4024	20.7083	3.1649	20.7081	3.3869
20.7511	3.1231	20.75	3.5205	20.7512	3.0803	20.7498	3.4582	20.7509	3.1318	20.7506	3.4244	20.7521	3.1522	20.7517	3.4021	20.7517	3.1653	20.7515	3.3866
20.7945	3.1237	20.7934	3.5199	20.7946	3.0812	20.7932	3.4576	20.7944	3.1324	20.794	3.4241	20.7955	3.1525	20.7951	3.4018	20.7951	3.1659	20.7949	3.386
20.8379	3.1246	20.8368	3.5196	20.838	3.0822	20.8366	3.4573	20.8378	3.1333	20.8374	3.4238	20.839	3.1532	20.8385	3.4012	20.8385	3.1662	20.8383	3.3857
20.8813	3.1256	20.8802	3.519	20.8814	3.0828	20.88	3.457	20.8812	3.1339	20.8809	3.4232	20.8824	3.1538	20.882	3.4009	20.8819	3.1668	20.8817	3.3854
20.9247	3.1265	20.9236	3.5184	20.9249	3.0837	20.9234	3.4567	20.9246	3.1346	20.9243	3.4226	20.9258	3.1541	20.9254	3.4006	20.9253	3.1671	20.9252	3.3851
20.9681	3.1274	20.9671	3.5177	20.9683	3.0843	20.9669	3.4561	20.968	3.1352	20.9677	3.4223	20.9692	3.1547	20.9688	3.4002	20.9687	3.1674	20.9686	3.3847
21.0116	3.1281	21.0105	3.5171	21.0117	3.0853	21.0103	3.4557	21.0114	3.1358	21.0111	3.4216	21.0126	3.1553	21.0122	3.3999	21.0122	3.168	21.012	3.3841
21.0549	3.129	21.0539	3.5165	21.0551	3.0862	21.0537	3.4551	21.0548	3.1361	21.0545	3.4213	21.056	3.1556	21.0556	3.3996	21.0556	3.1684	21.0554	3.3838
21.0984	3.1299	21.0973	3.5162	21.0985	3.0871	21.0971	3.4545	21.0983	3.137	21.0979	3.421	21.0994	3.1563	21.099	3.3993	21.099	3.169	21.0988	3.3832
21.1418	3.1305	21.1407	3.5156	21.1419	3.0877	21.1405	3.4542	21.1417	3.1377	21.1413	3.4207	21.1429	3.1566	21.1424	3.3984	21.1424	3.1693	21.1422	3.3829
21.1852	3.1315	21.1841	3.515	21.1853	3.0887	21.1839	3.4539	21.1851	3.1383	21.1847	3.4204	21.1863	3.1575	21.1859	3.3981	21.1858	3.1696	21.1856	3.3826
21.2286	3.1324	21.2275	3.5146	21.2287	3.0896	21.2273	3.4533	21.2285	3.1386	21.2282	3.4198	21.2297	3.1581	21.2293	3.3978	21.2292	3.1699	21.2291	3.3823
21.272	3.1336	21.2709	3.514	21.2722	3.0902	21.2707	3.453	21.2719	3.1392	21.2716	3.4195	21.2731	3.1584	21.2727	3.3975	21.2726	3.1705	21.2725	3.382
21.3154	3.1343	21.3143	3.5134	21.3156	3.0908	21.3141	3.4523	21.3153	3.1398	21.315	3.4192	21.3165	3.1591	21.3161	3.3971	21.3161	3.1708	21.3159	3.3816
21.3589	3.1352	21.3578	3.5131	21.359	3.0918	21.3575	3.452	21.3587	3.1405	21.3584	3.4188	21.3599	3.1594	21.3595	3.3968	21.3595	3.1715	21.3593	3.3813
21.4023	3.1361	21.4012	3.5125	21.4024	3.0927	21.4009	3.4517	21.4021	3.1414	21.4018	3.4182	21.4033	3.16	21.4029	3.3962	21.4029	3.1718	21.4027	3.381
21.4457	3.137	21.4446	3.5122	21.4458	3.0936	21.4443	3.4511	21.4456	3.142	21.4452	3.4179	21.4467	3.1606	21.4463	3.3959	21.4463	3.1721	21.4461	3.3807
21.4891	3.138	21.488	3.5115	21.4892	3.0946	21.4877	3.4508	21.489	3.1426	21.4886	3.4176	21.4902	3.1609	21.4898	3.3956	21.4897	3.173	21.4895	3.3804
21.5325	3.1389	21.5314	3.5109	21.5326	3.0952	21.5311	3.4505	21.5324	3.1432	21.532	3.4173	21.5336	3.1615	21.5332	3.3953	21.5331	3.1733	21.533	3.3798
21.5759	3.1398	21.5748	3.5106	21.576	3.0964	21.5745	3.4499	21.5758	3.1436	21.5754	3.4167	21.577	3.1618	21.5766	3.395	21.5766	3.1736	21.5764	3.3798
21.6193	3.1411	21.6182	3.5097	21.6195	3.0974	21.6179	3.4495	21.6192	3.1442	21.6188	3.4164	21.6204	3.1625	21.62	3.3947	21.62	3.1742	21.6198	3.3792
21.6628	3.142	21.6616	3.5091	21.6629	3.098	21.6614	3.4492	21.6626	3.1448	21.6622	3.4161	21.6638	3.1628	21.6634	3.3944	21.6634	3.1746	21.6632	3.3789
21.7062	3.1432	21.7051	3.5078	21.7063	3.0986	21.7048	3.4489	21.7061	3.1454	21.7056	3.4157	21.7072	3.1634	21.7068	3.394	21.7068	3.1749	21.7066	3.3782
21.7496	3.1442	21.7485	3.5075	21.7497	3.0995	21.7482	3.4483	21.7495	3.146	21.7491	3.4154	21.7506	3.1637	21.7503	3.3934	21.7502	3.1752	21.75	3.3779
21.793	3.1451	21.7919	3.5069	21.7931	3.1001	21.7916	3.448	21.7929	3.1467	21.7925	3.4148	21.7941	3.1643	21.7937	3.3931	21.7936	3.1755	21.7935	3.3776
21.8364	3.1463	21.8353	3.5066	21.8365	3.1011	21.835	3.4477	21.8363	3.147	21.8359	3.4142	21.8375	3.1649	21.8371	3.3928	21.837	3.1761	21.8369	3.3773
21.8798	3.1473	21.8787	3.506	21.8799	3.102	21.8784	3.4471	21.8797	3.1479	21.8793	3.4139	21.8809	3.1656	21.8805	3.3925	21.8805	3.1764	21.8803	3.377
21.9232	3.1482	21.9221	3.5053	21.9233	3.1029	21.9218	3.4464	21.9231	3.1485	21.9227	3.4136	21.9243	3.1659	21.9239	3.3922	21.9239	3.1767	21.9237	3.3767
21.9666	3.1498	21.9655	3.505	21.9667	3.1036	21.9652	3.4461	21.9665	3.1494	21.9661	3.4133	21.9677	3.1665	21.9673	3.3919	21.9673	3.177	21.9671	3.3764
22.0101	3.1507	22.0089	3.5044	22.0101	3.1045	22.0086	3.4458	22.01	3.1498	22.0095	3.413	22.0111	3.1668	22.0107	3.3916	22.0107	3.1777	22.0105	3.3761
22.0535	3.1519	22.0524	3.5041	22.0535	3.1051	22.052	3.4455	22.0534	3.1504	22.0529	3.4123	22.0546	3.1671	22.0542	3.3906	22.0541	3.178	22.0539	3.3758
22.0969	3.1529	22.0958	3.5035	22.0969	3.1057	22.0954	3.4449	22.0968	3.151	22.0964	3.412	22.098	3.1677	22.0976	3.3906	22.0975	3.1783	22.0973	3.3754
22.1403	3.1541	22.1392	3.5032	22.1403	3.1067	22.1388	3.4446	22.1402	3.1516	22.1398	3.4117	22.1414	3.168	22.141	3.39	22.141	3.1786	22.1408	3.3751
22.1837	3.1553	22.1826	3.5026	22.1837	3.1073	22.1822	3.4443	22.1836	3.1519	22.1832	3.4114	22.1848	3.1687	22.1844	3.3897	22.1844	3.1792	22.1842	3.3748
22.2271	3.1563	22.226	3.5019	22.2272	3.1082	22.2256	3.4437	22.227	3.1525	22.2266	3.4111	22.2282	3.169	22.2278	3.3894	22.2278	3.1795	22.2276	3.3745
22.2705	3.1578	22.2694	3.5013	22.2706	3.1088	22.2691	3.4433	22.2704	3.1532	22.27	3.4105	22.2716	3.1693	22.2712	3.3891	22.2712	3.1798	22.271	3.3739
22.3139	3.1591	22.3128	3.5007	22.314	3.1101	22.3125	3.443	22.3138	3.1538	22.3134	3.4102	22.315	3.1699	22.3147	3.3888	22.3146	3.1801	22.3144	3.3739
22.3574	3.1603	22.3563	3.5004	22.3574	3.1107	22.3559	3.4427	22.3573	3.1544	22.3568	3.4099	22.3585	3.1702	22.3581	3.3885	22.358	3.1808	22.3578	3.3736
22.4008	3.1615	22.3997	3.4998	22.4008	3.1113	22.3993	3.4424	22.4007	3.1547	22.4002	3.4095	22.4019	3.1708	22.4015	3.3882	22.4014	3.1811	22.4012	3.373
22.4442	3.1628	22.4431	3.4995	22.4442	3.1119	22.4427	3.4418	22.4441	3.1553	22.4436	3.4092	22.4453	3.1711	22.4449	3.3875	22.4449	3.1817	22.4447	3.3727
22.4876	3.164	22.4865	3.4988	22.4876	3.1129	22.4861	3.4415	22.4875	3.1556	22.4871	3.4089	22.4887	3.1718	22.4883	3.3872	22.4883	3.182	22.4881	3.3727
22.531	3.1656	22.5299	3.4982	22.531	3.1135	22.5295	3.4412	22.5309	3.1563	22.5305	3.4083	22.5321	3.1721	22.5317	3.3869	22.5317	3.1823	22.5315	3.372
22.5744	3.1668	22.5733	3.4976	22.5745	3.1144	22.5729	3.4406	22.5743	3.1572	22.5739	3.408	22.5755	3.1724	22.5751	3.3866	22.5751	3.1826	22.5749	3.3717
22.6178	3.168	22.6167	3.497	22.6179	3.115	22.6163	3.4402	22.6177	3.1578	22.6173	3.4077	22.6189	3.1733	22.6186	3.3863	22.6185	3.1829	22.6183	3.3717
22.6613	3.1693	22.6601	3.4967	22.6613	3.1156	22.6597	3.4399	22.6611	3.1581	22.6607	3.4074	22.6624	3.1736	22.662	3.386	22.6619	3.1832	22.6617	3.3711
22.7047	3.1705	22.7036	3.496	22.7047	3.1163	22.7031	3.4396	22.7046	3.1587	22.7041	3.4068	22.7058	3.1739	22.7054	3.3857	22.7053	3.1839	22.7052	3.3708
22.7481	3.1721	22.747	3.4957	22.7481	3.1175	22.7465	3.4393	22.748	3.1591	22.7475	3.4064	22.7492	3.1746	22.7488	3.3854	22.7488	3.1842	22.7486	3.3702
22.7915	3.1736	22.7904	3.4954	22.7915	3.1181	22.79	3.4384	22.7914	3.1597	22.7909	3.4061	22.7926	3.1746	22.7922	3.3851	22.7922	3.1845	22.792	3.3699
22.8349	3.1752	22.8338	3.4948	22.8349	3.1187	22.8334	3.4381	22.8348	3.1603	22.8344	3.4055	22.836	3.1752	22.8356	3.3847	22.8356	3.1848	22.8354	3.3696
22.8783	3.1764	22.8772	3.4939	22.8783	3.1191	22.8768	3.4378	22.8782	3.1606	22.8778	3.4052	22.8794	3.1755	22.879	3.3841	22.879	3.1851	22.8788	3.3692
22.9217	3.178	22.9206	3.4936	22.9218	3.1197	22.9202	3.4371	22.9216	3.1612	22.9212	3.4049	22.9229	3.1761	22.9225	3.3838	22.9224	3.1854	22.9222	3.3689
22.9651	3.1792	22.964	3.4933	22.9652	3.1206	22.9636	3.4368	22.9651	3.1618	22.9646	3.4046	22.9663	3.1764	22.9659	3.3832	22.9658	3.1857	22.9656	3.3686
23.0086	3.1811	23.0074	3.4926	23.0086	3.1212	23.007	3.4365	23.0084	3.1622	23.008	3.4043	23.0097	3.1767	23.0093	3.3832	23.0093	3.186	23.0091	3.3683
23.052	3.1826	23.0508	3.4923	23.052	3.1218	23.0504	3.4362	23.0519	3.1628	23.0514	3.404	23.0531	3.177	23.0527	3.3829	23.0527	3.1866	23.0525	3.368
23.0954	3.1839	23.0943	3.4917	23.0954	3.1225	23.0939	3.4359	23.0953	3.1631	23.0948	3.4037	23.0965	3.1777	23.0961	3.3826	23.0961	3.187	23.0959	3.3677
23.1388	3.1854	23.1377	3.4914	23.1388	3.1231	23.1373	3.4353	23.1387	3.1637	23.1382	3.403	23.1399	3.178	23.1395	3.3823	23.1395	3.1873	23.1393	3.3674
23.1822	3.187	23.1811	3.4908	23.1822	3.124	23.1807	3.435	23.1821	3.164	23.1816	3.4027	23.1833	3.1783	23.183	3.382	23.1829	3.1876	23.1827	3.3671
23.2256	3.1888	23.2245	3.4905	23.2256	3.1246	23.2241	3.4347	23.2255	3.1649	23.225	3.4024	23.2268	3.1789	23.2264	3.3816	23.2263	3.1879	23.2261	3.3668
23.269	3.1904	23.2679	3.4898	23.2691	3.1256	23.2675	3.4343	23.2689	3.1656	23.2684	3.4021	23.2702	3.1792	23.2698	3.381	23.2697	3.1882	23.2695	3.3665
23.3125	3.1919	23.3113	3.4895	23.3125	3.1262	23.3109	3.434	23.3123	3.1659	23.3118	3.4018	23.3136	3.1795	23.3132	3.3807	23.3132	3.1888	23.313	3.3661
23.3558	3.1935	23.3547	3.4889	23.3559	3.1268	23.3543	3.4337	23.3557	3.1665	23.3553	3.4015	23.357	3.1798	23.3566	3.3804	23.3566	3.1891	23.3564	3.3658
23.3993	3.195	23.3981	3.4886	23.3993	3.1277	23.3977	3.4331	23.3991	3.1668	23.3987	3.4012	23.4004	3.1801	23.4	3.3801	23.4	3.1894	23.3998	3.3658
23.4427	3.1969	23.4415	3.4883	23.4427	3.1284	23.4411	3.4328	23.4425	3.1674	23.4421	3.4009	23.4438	3.1811	23.4434	3.3798	23.4434	3.1901	23.4432	3.3652
23.4861	3.1984	23.485	3.4877	23.4861	3.129	23.4845	3.4325	23.486	3.1677	23.4855	3.4002	23.4872	3.1814	23.4869	3.3795	23.4868	3.1904	23.4866	3.3652
23.5294	3.2	23.5283	3.4871	23.5295	3.1296	23.528	3.4322	23.5294	3.1684	23.5289	3.3999	23.5307	3.1817	23.5303	3.3792	23.5302	3.1907	23.53	3.3649
23.5729	3.2015	23.5718	3.4867	23.5729	3.1302	23.5714	3.4316	23.5728	3.1687	23.5723	3.3996	23.5741	3.182	23.5737	3.3789	23.5736	3.191	23.5735	3.3646
23.6163	3.2031	23.6152	3.4861	23.6164	3.1308	23.6148	3.4312	23.6162	3.1693	23.6157	3.3993	23.6175	3.1826	23.6171	3.3782	23.6171	3.1913	23.6169	3.3643
23.6597	3.2049	23.6586	3.4855	23.6598	3.1315	23.6582	3.4306	23.6596	3.1696	23.6591	3.3987	23.6609	3.1829	23.6605	3.3779	23.6605	3.1916	23.6603	3.364
23.7031	3.2068	23.702	3.4852	23.7032	3.1324	23.7016	3.4303	23.703	3.1699	23.7025	3.3984	23.7043	3.1832	23.7039	3.3776	23.7039	3.1919	23.7037	3.3637
23.7465	3.2083	23.7454	3.4849	23.7466	3.1333	23.745	3.43	23.7464	3.1705	23.7459	3.3981	23.7477	3.1835	23.7473	3.3773	23.7473	3.1922	23.7471	3.3634
23.7899	3.2099	23.7888	3.4843	23.79	3.1339	23.7884	3.4297	23.7898	3.1708	23.7893	3.3978	23.7912	3.1839	23.7908	3.377	23.7907	3.1925	23.7905	3.363
23.8334	3.2118	23.8322	3.484	23.8334	3.1346	23.8318	3.4291	23.8332	3.1715	23.8327	3.3975	23.8346	3.1842	23.8342	3.3767	23.8341	3.1928	23.8339	3.3627
23.8768	3.2136	23.8756	3.4836	23.8768	3.1352	23.8752	3.4288	23.8766	3.1718	23.8762	3.3971	23.878	3.1848	23.8776	3.3764	23.8776	3.1932	23.8773	3.3621
23.9202	3.2152	23.919	3.483	23.9202	3.1358	23.9187	3.4285	23.92	3.1724	23.9196	3.3968	23.9214	3.1851	23.921	3.3761	23.921	3.1935	23.9208	3.3618
23.9636	3.2167	23.9625	3.4827	23.9637	3.1364	23.9621	3.4281	23.9634	3.1733	23.9629	3.3962	23.9648	3.1854	23.9644	3.3758	23.9644	3.1938	23.9642	3.3615
24.007	3.2186	24.0059	3.4821	24.0071	3.137	24.0055	3.4275	24.0068	3.1736	24.0063	3.3959	24.0082	3.1857	24.0078	3.3754	24.0078	3.1941	24.0076	3.3612
24.0504	3.2204	24.0493	3.4818	24.0505	3.1377	24.0489	3.4272	24.0503	3.1739	24.0497	3.3956	24.0516	3.1863	24.0512	3.3751	24.0512	3.1944	24.051	3.3609
24.0938	3.222	24.0927	3.4812	24.0939	3.1383	24.0923	3.4269	24.0936	3.1746	24.0932	3.3953	24.0951	3.1866	24.0946	3.3748	24.0946	3.1947	24.0944	3.3606
24.1372	3.2238	24.1361	3.4809	24.1373	3.1389	24.1357	3.4266	24.137	3.1749	24.1366	3.395	24.1385	3.1866	24.1381	3.3745	24.138	3.195	24.1378	3.3603
24.1807	3.2254	24.1795	3.4805	24.1807	3.1395	24.1791	3.4263	24.1804	3.1752	24.18	3.3947	24.1819	3.1873	24.1815	3.3742	24.1815	3.1953	24.1812	3.3599
24.2241	3.2269	24.2229	3.4799	24.2241	3.1401	24.2225	3.4257	24.2238	3.1758	24.2234	3.3944	24.2253	3.1876	24.2249	3.3739	24.2249	3.1956	24.2247	3.3599
24.2675	3.2288	24.2663	3.4796	24.2676	3.1411	24.2659	3.4254	24.2672	3.1761	24.2668	3.394	24.2687	3.1879	24.2683	3.3736	24.2683	3.1959	24.2681	3.3596
24.3109	3.2304	24.3098	3.4793	24.311	3.1417	24.3093	3.425	24.3106	3.1764	24.3102	3.3937	24.3121	3.1882	24.3117	3.3733	24.3117	3.1966	24.3115	3.3593
24.3543	3.2319	24.3532	3.4787	24.3544	3.1423	24.3527	3.4247	24.354	3.177	24.3536	3.3934	24.3556	3.1888	24.3551	3.373	24.3551	3.1969	24.3549	3.359
24.3977	3.2335	24.3966	3.4781	24.3978	3.1429	24.3961	3.4244	24.3975	3.1773	24.397	3.3931	24.399	3.1894	24.3986	3.3727	24.3985	3.1972	24.3983	3.3587
24.4411	3.235	24.44	3.4774	24.4412	3.1436	24.4395	3.4241	24.4409	3.178	24.4404	3.3928	24.4424	3.1897	24.442	3.3723	24.4419	3.1975	24.4417	3.3584
24.4845	3.2369	24.4834	3.4771	24.4846	3.1442	24.4829	3.4238	24.4843	3.1783	24.4839	3.3925	24.4858	3.1901	24.4854	3.372	24.4854	3.1978	24.4851	3.3581
24.528	3.2384	24.5268	3.4765	24.528	3.1445	24.5264	3.4232	24.5277	3.1786	24.5272	3.3922	24.5292	3.1904	24.5288	3.3717	24.5288	3.1981	24.5286	3.3578
24.5714	3.24	24.5702	3.4762	24.5714	3.1451	24.5698	3.4226	24.5711	3.1792	24.5706	3.3919	24.5726	3.1907	24.5722	3.3714	24.5722	3.1987	24.572	3.3575
24.6148	3.2415	24.6136	3.4759	24.6149	3.1457	24.6132	3.4223	24.6145	3.1795	24.6141	3.3909	24.616	3.191	24.6156	3.3711	24.6156	3.1987	24.6154	3.3572
24.6582	3.2431	24.657	3.4753	24.6583	3.1463	24.6566	3.4219	24.6579	3.1798	24.6575	3.3909	24.6595	3.1913	24.659	3.3708	24.659	3.1994	24.6588	3.3568
24.7016	3.2449	24.7005	3.475	24.7017	3.147	24.7	3.4216	24.7013	3.1801	24.7009	3.3906	24.7029	3.1916	24.7025	3.3702	24.7024	3.1994	24.7022	3.3565
24.745	3.2462	24.7439	3.4743	24.7451	3.1476	24.7434	3.421	24.7447	3.1808	24.7443	3.3903	24.7463	3.1919	24.7459	3.3699	24.7459	3.1997	24.7456	3.3565
24.7884	3.2477	24.7873	3.474	24.7885	3.1482	24.7868	3.4207	24.7881	3.1814	24.7877	3.3897	24.7897	3.1925	24.7893	3.3696	24.7893	3.2	24.7891	3.3559
24.8319	3.2493	24.8307	3.4737	24.8319	3.1485	24.8302	3.4204	24.8316	3.1817	24.8311	3.3897	24.8331	3.1928	24.8327	3.3692	24.8327	3.2006	24.8325	3.3559
24.8753	3.2508	24.8741	3.4731	24.8753	3.1494	24.8736	3.4201	24.875	3.182	24.8745	3.3894	24.8765	3.1932	24.8761	3.3689	24.8761	3.2006	24.8759	3.3556
24.9187	3.2524	24.9175	3.4728	24.9187	3.1501	24.917	3.4198	24.9184	3.1826	24.9179	3.3888	24.9199	3.1935	24.9195	3.3686	24.9195	3.2009	24.9193	3.3553
24.9621	3.2539	24.9609	3.4725	24.9622	3.1507	24.9605	3.4195	24.9618	3.1829	24.9613	3.3885	24.9633	3.1938	24.9629	3.3683	24.9629	3.2015	24.9627	3.355
25.0055	3.2552	25.0043	3.4719	25.0056	3.1513	25.0039	3.4192	25.0052	3.1832	25.0047	3.3882	25.0068	3.1941	25.0064	3.368	25.0063	3.2015	25.0061	3.3544
25.0489	3.2564	25.0477	3.4716	25.049	3.1516	25.0473	3.4188	25.0486	3.1835	25.0481	3.3878	25.0502	3.1944	25.0498	3.3677	25.0498	3.2018	25.0495	3.3541
25.0923	3.2579	25.0911	3.4709	25.0924	3.1522	25.0907	3.4182	25.092	3.1842	25.0915	3.3875	25.0936	3.1947	25.0932	3.3674	25.0932	3.2021	25.093	3.3537
25.1357	3.2592	25.1345	3.4703	25.1358	3.1529	25.1341	3.4179	25.1354	3.1845	25.1349	3.3872	25.137	3.195	25.1366	3.3671	25.1366	3.2025	25.1364	3.3537
25.1792	3.2607	25.178	3.4691	25.1792	3.1532	25.1775	3.4176	25.1788	3.1848	25.1784	3.3869	25.1804	3.1953	25.18	3.3668	25.18	3.2028	25.1798	3.3531
25.2226	3.2623	25.2214	3.4685	25.2226	3.1538	25.2209	3.4173	25.2222	3.1854	25.2218	3.3866	25.2238	3.1956	25.2234	3.3665	25.2234	3.2031	25.2232	3.3531
25.266	3.2635	25.2648	3.4681	25.266	3.1544	25.2643	3.417	25.2657	3.1857	25.2652	3.3863	25.2672	3.1959	25.2669	3.3661	25.2668	3.2034	25.2666	3.3528
25.3094	3.2648	25.3082	3.4678	25.3095	3.155	25.3077	3.4167	25.3091	3.186	25.3086	3.386	25.3107	3.1966	25.3103	3.3658	25.3103	3.2037	25.31	3.3525
25.3528	3.266	25.3516	3.4672	25.3529	3.1556	25.3512	3.4164	25.3525	3.1863	25.352	3.3857	25.3541	3.1969	25.3537	3.3655	25.3537	3.204	25.3534	3.3522
25.3962	3.2672	25.395	3.4669	25.3963	3.156	25.3946	3.4161	25.3959	3.187	25.3954	3.3854	25.3975	3.1975	25.3971	3.3655	25.3971	3.2046	25.3968	3.3519
25.4397	3.2688	25.4384	3.4663	25.4397	3.1566	25.438	3.4157	25.4393	3.1873	25.4388	3.3851	25.4409	3.1978	25.4405	3.3652	25.4405	3.2049	25.4403	3.3516
25.4831	3.27	25.4818	3.466	25.4831	3.1575	25.4814	3.4148	25.4827	3.1876	25.4822	3.3847	25.4843	3.1981	25.4839	3.3649	25.4839	3.2052	25.4837	3.3513
25.5265	3.2713	25.5252	3.4654	25.5265	3.1578	25.5248	3.4145	25.5261	3.1879	25.5257	3.3841	25.5277	3.1984	25.5273	3.3646	25.5273	3.2056	25.5271	3.3513
25.5699	3.2725	25.5687	3.4644	25.5699	3.1584	25.5682	3.4142	25.5695	3.1876	25.5691	3.3838	25.5712	3.1987	25.5708	3.3643	25.5707	3.2059	25.5705	3.351
25.6133	3.2734	25.6121	3.4641	25.6133	3.1587	25.6116	3.4139	25.6129	3.1879	25.6125	3.3835	25.6146	3.199	25.6142	3.364	25.6141	3.2062	25.6139	3.3506
25.6567	3.2747	25.6555	3.4635	25.6568	3.1594	25.655	3.4133	25.6564	3.1882	25.6559	3.3832	25.658	3.1994	25.6576	3.3637	25.6576	3.2065	25.6573	3.3503
25.7001	3.2759	25.6989	3.4629	25.7002	3.16	25.6984	3.413	25.6998	3.1888	25.6993	3.3829	25.7014	3.1997	25.701	3.3634	25.701	3.2068	25.7007	3.35
25.7435	3.2772	25.7423	3.4623	25.7436	3.1603	25.7418	3.4126	25.7432	3.1891	25.7427	3.3826	25.7448	3.2	25.7444	3.363	25.7444	3.2071	25.7442	3.3497
25.7869	3.2784	25.7857	3.4616	25.787	3.1609	25.7852	3.4123	25.7866	3.1897	25.7861	3.3823	25.7882	3.2003	25.7878	3.3627	25.7878	3.2074	25.7876	3.3494
25.8303	3.2796	25.8291	3.461	25.8304	3.1615	25.8286	3.412	25.83	3.1901	25.8295	3.382	25.8316	3.2006	25.8313	3.3621	25.8312	3.2077	25.831	3.3494
25.8738	3.2806	25.8725	3.4607	25.8738	3.1618	25.872	3.4117	25.8734	3.1904	25.8729	3.3816	25.8751	3.2009	25.8747	3.3621	25.8746	3.208	25.8744	3.3491
25.9172	3.2818	25.9159	3.4604	25.9172	3.1625	25.9154	3.4114	25.9168	3.1907	25.9163	3.3813	25.9185	3.2012	25.9181	3.3618	25.918	3.208	25.9178	3.3488
25.9606	3.2828	25.9594	3.4598	25.9607	3.1631	25.9589	3.4111	25.9603	3.191	25.9597	3.381	25.9619	3.2015	25.9615	3.3615	25.9615	3.2087	25.9612	3.3485
26.004	3.284	26.0028	3.4595	26.0041	3.1634	26.0023	3.4108	26.0037	3.1916	26.0032	3.3807	26.0053	3.2018	26.0049	3.3612	26.0049	3.2087	26.0047	3.3482
26.0474	3.2852	26.0462	3.4592	26.0475	3.1637	26.0457	3.4105	26.0471	3.1919	26.0466	3.3804	26.0487	3.2021	26.0483	3.3609	26.0483	3.209	26.0481	3.3479
26.0908	3.2862	26.0896	3.4585	26.0909	3.1643	26.0891	3.4102	26.0905	3.1922	26.09	3.3801	26.0921	3.2025	26.0917	3.3606	26.0917	3.2093	26.0915	3.3479
26.1343	3.2871	26.133	3.4582	26.1343	3.1653	26.1325	3.4099	26.1339	3.1925	26.1334	3.3798	26.1355	3.2028	26.1352	3.3603	26.1351	3.2096	26.1349	3.3475
26.1777	3.2883	26.1764	3.4576	26.1777	3.1656	26.1759	3.4095	26.1773	3.1928	26.1768	3.3795	26.179	3.2031	26.1786	3.3599	26.1785	3.2099	26.1783	3.3472
26.2211	3.2893	26.2198	3.4573	26.2211	3.1662	26.2193	3.4089	26.2207	3.1935	26.2202	3.3792	26.2224	3.2034	26.222	3.3596	26.2219	3.2102	26.2217	3.3466
26.2645	3.2902	26.2632	3.457	26.2645	3.1665	26.2627	3.4086	26.2642	3.1938	26.2636	3.3792	26.2658	3.2037	26.2654	3.3593	26.2654	3.2105	26.2651	3.3463
26.3079	3.2911	26.3067	3.4567	26.308	3.1671	26.3061	3.4083	26.3076	3.1941	26.307	3.3782	26.3092	3.204	26.3088	3.359	26.3088	3.2108	26.3086	3.346
26.3513	3.2924	26.3501	3.4561	26.3514	3.1674	26.3496	3.408	26.351	3.1944	26.3504	3.3779	26.3526	3.2046	26.3522	3.359	26.3522	3.2111	26.352	3.346
26.3947	3.2933	26.3935	3.4557	26.3948	3.168	26.393	3.4077	26.3944	3.1947	26.3938	3.3776	26.396	3.2052	26.3956	3.3587	26.3956	3.2114	26.3954	3.3457
26.4381	3.2942	26.4369	3.4554	26.4382	3.1684	26.4364	3.4074	26.4378	3.195	26.4373	3.3776	26.4394	3.2052	26.4391	3.3584	26.439	3.2118	26.4388	3.3454
26.4816	3.2952	26.4803	3.4545	26.4816	3.169	26.4798	3.4068	26.4812	3.1953	26.4807	3.377	26.4828	3.2056	26.4825	3.3581	26.4824	3.2121	26.4822	3.3451
26.525	3.2961	26.5237	3.4542	26.525	3.1696	26.5232	3.4064	26.5246	3.1956	26.5241	3.377	26.5263	3.2059	26.5259	3.3578	26.5259	3.2127	26.5256	3.3448
26.5684	3.297	26.5671	3.4539	26.5684	3.1699	26.5666	3.4058	26.568	3.1959	26.5675	3.3767	26.5697	3.2062	26.5693	3.3575	26.5692	3.213	26.5691	3.3448
26.6118	3.2979	26.6105	3.4536	26.6118	3.1705	26.61	3.4055	26.6114	3.1969	26.6109	3.3764	26.6131	3.2065	26.6127	3.3572	26.6127	3.2133	26.6125	3.3444
26.6552	3.2989	26.654	3.453	26.6552	3.1708	26.6534	3.4055	26.6549	3.1972	26.6543	3.3758	26.6565	3.2068	26.6561	3.3568	26.6561	3.2136	26.6559	3.3441
26.6986	3.3001	26.6974	3.4526	26.6986	3.1715	26.6968	3.4049	26.6983	3.1975	26.6977	3.3754	26.6999	3.2071	26.6995	3.3568	26.6995	3.2139	26.6993	3.3438
26.742	3.301	26.7408	3.4523	26.7421	3.1718	26.7402	3.4046	26.7417	3.1978	26.7411	3.3754	26.7433	3.2074	26.7429	3.3562	26.7429	3.2142	26.7427	3.3438
26.7855	3.3017	26.7842	3.4517	26.7855	3.1721	26.7837	3.4043	26.7851	3.1981	26.7845	3.3751	26.7868	3.2077	26.7864	3.3562	26.7863	3.2145	26.7861	3.3435
26.8289	3.3026	26.8276	3.4514	26.8289	3.173	26.8271	3.404	26.8285	3.1984	26.828	3.3748	26.8302	3.208	26.8298	3.3559	26.8297	3.2149	26.8295	3.3432
26.8723	3.3032	26.871	3.4511	26.8723	3.1733	26.8705	3.4037	26.8719	3.1987	26.8714	3.3745	26.8736	3.2083	26.8732	3.3556	26.8732	3.2152	26.873	3.3429
26.9157	3.3041	26.9144	3.4508	26.9157	3.1739	26.9139	3.4033	26.9153	3.199	26.9148	3.3742	26.917	3.2087	26.9166	3.3553	26.9166	3.2155	26.9164	3.3426
26.9591	3.3051	26.9578	3.4505	26.9591	3.1742	26.9573	3.403	26.9587	3.1994	26.9582	3.3739	26.9604	3.209	26.96	3.355	26.96	3.2155	26.9598	3.3426
27.0025	3.306	27.0012	3.4499	27.0025	3.1749	27.0007	3.4027	27.0022	3.1997	27.0016	3.3736	27.0038	3.2093	27.0034	3.3544	27.0034	3.2158	27.0032	3.3423
27.0459	3.3066	27.0447	3.4495	27.0459	3.1752	27.0441	3.4024	27.0456	3.2003	27.045	3.3733	27.0472	3.2096	27.0469	3.3541	27.0468	3.2161	27.0466	3.342
27.0893	3.3079	27.088	3.4492	27.0894	3.1758	27.0875	3.4021	27.089	3.2006	27.0884	3.373	27.0907	3.2099	27.0903	3.3541	27.0902	3.2164	27.09	3.3417
27.1328	3.3085	27.1315	3.4489	27.1328	3.1761	27.1309	3.4018	27.1324	3.2009	27.1318	3.3727	27.1341	3.2102	27.1337	3.3537	27.1336	3.2167	27.1334	3.3413
27.1762	3.3094	27.1749	3.4486	27.1762	3.1764	27.1743	3.4015	27.1758	3.2012	27.1753	3.3723	27.1775	3.2105	27.1771	3.3534	27.1771	3.217	27.1769	3.3413
27.2196	3.31	27.2183	3.448	27.2196	3.177	27.2177	3.4012	27.2192	3.2015	27.2187	3.372	27.2209	3.2108	27.2205	3.3531	27.2205	3.2173	27.2203	3.341
27.263	3.3107	27.2617	3.4477	27.263	3.1773	27.2611	3.4009	27.2626	3.2018	27.2621	3.3717	27.2643	3.2111	27.2639	3.3528	27.2639	3.2176	27.2637	3.3407
27.3064	3.3116	27.3051	3.4474	27.3064	3.178	27.3045	3.4006	27.306	3.2021	27.3055	3.3717	27.3077	3.2114	27.3073	3.3525	27.3073	3.218	27.3071	3.3404
27.3498	3.3125	27.3485	3.4464	27.3498	3.1783	27.3479	3.4002	27.3494	3.2025	27.3489	3.3714	27.3512	3.2118	27.3508	3.3522	27.3507	3.2183	27.3505	3.3404
27.3932	3.3131	27.3919	3.4461	27.3932	3.1786	27.3913	3.3999	27.3929	3.2028	27.3923	3.3711	27.3946	3.2121	27.3942	3.3522	27.3941	3.2186	27.3939	3.3401
27.4367	3.3138	27.4353	3.4458	27.4367	3.1792	27.4347	3.3996	27.4363	3.2031	27.4357	3.3708	27.438	3.2127	27.4376	3.3516	27.4375	3.2189	27.4374	3.3398
27.4801	3.3147	27.4787	3.4452	27.4801	3.1795	27.4781	3.3987	27.4797	3.2034	27.4791	3.3702	27.4814	3.213	27.481	3.3516	27.481	3.2192	27.4808	3.3395
27.5235	3.3156	27.5221	3.4449	27.5235	3.1801	27.5215	3.3987	27.5231	3.2037	27.5225	3.3699	27.5248	3.2133	27.5244	3.3513	27.5244	3.2195	27.5242	3.3392
27.5669	3.3162	27.5656	3.4446	27.5669	3.1808	27.5649	3.3984	27.5665	3.204	27.5659	3.3696	27.5682	3.2136	27.5678	3.351	27.5678	3.2198	27.5676	3.3386
27.6103	3.3172	27.609	3.4443	27.6103	3.1811	27.6083	3.3981	27.6099	3.2049	27.6094	3.3692	27.6116	3.2139	27.6112	3.3506	27.6112	3.2204	27.611	3.3386
27.6537	3.3178	27.6524	3.4437	27.6537	3.1817	27.6517	3.3975	27.6533	3.2049	27.6528	3.3689	27.655	3.2142	27.6547	3.3506	27.6546	3.2204	27.6544	3.3382
27.6971	3.3184	27.6958	3.4433	27.6971	3.182	27.6951	3.3971	27.6967	3.2052	27.6962	3.3686	27.6985	3.2145	27.6981	3.3503	27.698	3.2211	27.6978	3.3379
27.7405	3.319	27.7392	3.443	27.7406	3.1823	27.7385	3.3968	27.7402	3.2056	27.7396	3.3683	27.7419	3.2149	27.7415	3.35	27.7415	3.2211	27.7413	3.3376
27.7839	3.3196	27.7826	3.4424	27.784	3.1826	27.782	3.3965	27.7836	3.2062	27.783	3.368	27.7853	3.2152	27.7849	3.3497	27.7849	3.2214	27.7847	3.3376
27.8274	3.3203	27.826	3.4421	27.8274	3.1832	27.8254	3.3962	27.827	3.2065	27.8264	3.3677	27.8287	3.2155	27.8283	3.3494	27.8283	3.2217	27.8281	3.3373
27.8708	3.3209	27.8694	3.4415	27.8708	3.1835	27.8688	3.3959	27.8704	3.2068	27.8698	3.3677	27.8721	3.2158	27.8717	3.3494	27.8717	3.2223	27.8715	3.337
27.9142	3.3218	27.9128	3.4412	27.9142	3.1839	27.9122	3.3956	27.9138	3.2071	27.9132	3.3674	27.9155	3.2161	27.9152	3.3491	27.9151	3.2223	27.9149	3.337
27.9576	3.3224	27.9563	3.4409	27.9576	3.1845	27.9556	3.3956	27.9572	3.2074	27.9566	3.3671	27.9589	3.2164	27.9586	3.3488	27.9585	3.2226	27.9583	3.3367
28.001	3.3234	27.9997	3.4406	28.001	3.1848	27.999	3.395	28.0006	3.2077	28	3.3668	28.0024	3.2167	28.002	3.3485	28.0019	3.2229	28.0017	3.3364
28.0444	3.324	28.0431	3.4402	28.0445	3.1851	28.0424	3.3947	28.044	3.208	28.0435	3.3665	28.0458	3.217	28.0454	3.3482	28.0454	3.2232	28.0452	3.3361
28.0878	3.3246	28.0865	3.4399	28.0879	3.1854	28.0858	3.3947	28.0875	3.2083	28.0869	3.3661	28.0892	3.2173	28.0888	3.3479	28.0888	3.2235	28.0886	3.3361
28.1312	3.3252	28.1299	3.4393	28.1313	3.186	28.1292	3.394	28.1309	3.2087	28.1303	3.3658	28.1326	3.2176	28.1322	3.3475	28.1322	3.2238	28.132	3.3358
28.1747	3.3258	28.1733	3.4393	28.1747	3.1863	28.1727	3.3937	28.1743	3.209	28.1737	3.3655	28.176	3.218	28.1756	3.3475	28.1756	3.2242	28.1754	3.3355
28.2181	3.3265	28.2167	3.4384	28.2181	3.1866	28.2161	3.3934	28.2177	3.2093	28.2171	3.3652	28.2194	3.2183	28.2191	3.3472	28.219	3.2245	28.2188	3.3351
28.2615	3.3271	28.2601	3.4381	28.2615	3.187	28.2595	3.3934	28.2611	3.2096	28.2605	3.3649	28.2628	3.2183	28.2625	3.3466	28.2624	3.2248	28.2622	3.3348
28.3049	3.3277	28.3036	3.4375	28.3049	3.1876	28.3029	3.3931	28.3045	3.2099	28.3039	3.3649	28.3063	3.2189	28.3059	3.3463	28.3058	3.2251	28.3057	3.3348
28.3483	3.3283	28.3469	3.4371	28.3483	3.1879	28.3463	3.3925	28.3479	3.2102	28.3473	3.3643	28.3497	3.2189	28.3493	3.346	28.3493	3.2254	28.3491	3.3345
28.3917	3.3289	28.3904	3.4368	28.3918	3.1882	28.3897	3.3922	28.3914	3.2105	28.3907	3.3643	28.3931	3.2195	28.3927	3.346	28.3927	3.2257	28.3925	3.3342
28.4351	3.3296	28.4338	3.4365	28.4352	3.1891	28.4331	3.3919	28.4348	3.2108	28.4341	3.364	28.4365	3.2195	28.4361	3.3457	28.4361	3.226	28.4359	3.3342
28.4785	3.3302	28.4772	3.4362	28.4786	3.1894	28.4765	3.3916	28.4782	3.2111	28.4775	3.3637	28.4799	3.2204	28.4795	3.3454	28.4795	3.2263	28.4793	3.3339
28.5219	3.3311	28.5206	3.4359	28.522	3.1897	28.52	3.3909	28.5216	3.2114	28.5209	3.3634	28.5233	3.2204	28.523	3.3451	28.5229	3.2266	28.5227	3.3336
28.5654	3.3317	28.564	3.4353	28.5654	3.1901	28.5634	3.3906	28.565	3.2118	28.5644	3.363	28.5668	3.2207	28.5664	3.3451	28.5663	3.2269	28.5661	3.3336
28.6088	3.3324	28.6074	3.435	28.6088	3.1904	28.6068	3.3903	28.6084	3.2121	28.6078	3.3627	28.6102	3.2211	28.6098	3.3448	28.6098	3.2273	28.6096	3.3333
28.6522	3.3327	28.6508	3.4347	28.6522	3.191	28.6502	3.39	28.6518	3.2127	28.6512	3.3621	28.6536	3.2214	28.6532	3.3444	28.6532	3.2276	28.653	3.333
28.6956	3.3333	28.6942	3.4334	28.6956	3.1913	28.6936	3.3897	28.6952	3.213	28.6946	3.3618	28.697	3.2217	28.6966	3.3441	28.6966	3.2276	28.6964	3.3327
28.739	3.3339	28.7376	3.4331	28.739	3.1916	28.737	3.3894	28.7386	3.2133	28.738	3.3618	28.7404	3.222	28.74	3.3438	28.74	3.2279	28.7398	3.3327
28.7824	3.3345	28.781	3.4328	28.7825	3.1919	28.7804	3.3891	28.7821	3.2139	28.7814	3.3615	28.7838	3.2223	28.7835	3.3435	28.7834	3.2285	28.7832	3.3324
28.8258	3.3348	28.8245	3.4322	28.8259	3.1925	28.8238	3.3888	28.8255	3.2139	28.8248	3.3612	28.8272	3.2226	28.8269	3.3435	28.8268	3.2288	28.8266	3.332
28.8693	3.3355	28.8679	3.4319	28.8693	3.1928	28.8672	3.3885	28.8689	3.2142	28.8682	3.3609	28.8707	3.2229	28.8703	3.3432	28.8702	3.2291	28.87	3.332
28.9127	3.3361	28.9113	3.4316	28.9127	3.1932	28.9107	3.3885	28.9123	3.2145	28.9117	3.3606	28.9141	3.2232	28.9137	3.3429	28.9137	3.2294	28.9135	3.3317
28.9561	3.3367	28.9547	3.4312	28.9561	3.1935	28.9541	3.3882	28.9557	3.2149	28.9551	3.3603	28.9575	3.2235	28.9571	3.3426	28.9571	3.2297	28.9569	3.3314
28.9995	3.337	28.9981	3.4303	28.9995	3.1938	28.9975	3.3878	28.9991	3.2152	28.9985	3.3599	29.0009	3.2238	29.0005	3.3426	29.0005	3.23	29.0003	3.3311
29.0429	3.3376	29.0415	3.43	29.0429	3.1944	29.0409	3.3875	29.0425	3.2155	29.0419	3.3596	29.0443	3.2242	29.0439	3.3423	29.0439	3.2304	29.0437	3.3311
29.0863	3.3382	29.0849	3.4297	29.0863	3.1947	29.0843	3.3872	29.086	3.2158	29.0853	3.3596	29.0877	3.2245	29.0873	3.342	29.0873	3.2307	29.0871	3.3305
29.1297	3.3386	29.1283	3.4294	29.1298	3.195	29.1277	3.3869	29.1294	3.2161	29.1287	3.3593	29.1311	3.2248	29.1308	3.3417	29.1307	3.231	29.1305	3.3302
29.1731	3.3395	29.1717	3.4291	29.1732	3.1953	29.1711	3.3866	29.1728	3.2164	29.1721	3.359	29.1745	3.2251	29.1742	3.3417	29.1742	3.2313	29.174	3.3302
29.2166	3.3398	29.2151	3.4288	29.2166	3.1956	29.2145	3.3863	29.2162	3.2167	29.2155	3.3587	29.218	3.2254	29.2176	3.3413	29.2176	3.2316	29.2174	3.3299
29.26	3.3404	29.2586	3.4281	29.26	3.1959	29.2579	3.386	29.2596	3.217	29.2589	3.3584	29.2614	3.2257	29.261	3.341	29.261	3.2319	29.2608	3.3296
29.3034	3.341	29.302	3.4278	29.3034	3.1966	29.3014	3.3857	29.303	3.2173	29.3023	3.3581	29.3048	3.226	29.3044	3.3407	29.3044	3.2322	29.3042	3.3296
29.3468	3.3413	29.3454	3.4275	29.3468	3.1972	29.3448	3.3854	29.3464	3.2176	29.3457	3.3581	29.3482	3.2263	29.3478	3.3404	29.3478	3.2325	29.3476	3.3293
29.3902	3.342	29.3888	3.4272	29.3902	3.1975	29.3882	3.3851	29.3899	3.218	29.3891	3.3578	29.3916	3.2266	29.3912	3.3404	29.3912	3.2328	29.391	3.3289
29.4336	3.3426	29.4322	3.4269	29.4336	3.1978	29.4316	3.3847	29.4333	3.2183	29.4325	3.3575	29.435	3.2269	29.4347	3.3401	29.4346	3.2331	29.4344	3.3289
29.477	3.3429	29.4756	3.4266	29.4771	3.1981	29.475	3.3841	29.4767	3.2186	29.476	3.3572	29.4784	3.2273	29.4781	3.3398	29.4781	3.2335	29.4779	3.3286
29.5204	3.3435	29.519	3.426	29.5205	3.1984	29.5184	3.3838	29.5201	3.2189	29.5194	3.3568	29.5219	3.2276	29.5215	3.3395	29.5215	3.2338	29.5213	3.3283
29.5639	3.3438	29.5625	3.4257	29.5639	3.199	29.5618	3.3835	29.5635	3.2192	29.5628	3.3565	29.5653	3.2276	29.5649	3.3395	29.5649	3.2338	29.5647	3.3283
29.6073	3.3444	29.6059	3.4254	29.6073	3.1994	29.6052	3.3832	29.6069	3.2195	29.6062	3.3562	29.6087	3.2279	29.6083	3.3392	29.6083	3.2344	29.6081	3.328
29.6507	3.3451	29.6493	3.4241	29.6507	3.1997	29.6486	3.3829	29.6503	3.2198	29.6496	3.3562	29.6521	3.2285	29.6517	3.3386	29.6517	3.2344	29.6515	3.3277
29.6941	3.3454	29.6927	3.4235	29.6941	3.2	29.692	3.3826	29.6938	3.2204	29.693	3.3559	29.6955	3.2288	29.6952	3.3382	29.6951	3.2347	29.6949	3.3277
29.7375	3.346	29.7361	3.4232	29.7375	3.2003	29.7354	3.3823	29.7372	3.2207	29.7364	3.3556	29.7389	3.2291	29.7386	3.3382	29.7385	3.235	29.7383	3.3274
29.7809	3.3463	29.7795	3.4223	29.7809	3.2006	29.7789	3.382	29.7806	3.2211	29.7798	3.3553	29.7824	3.2294	29.782	3.3379	29.782	3.2353	29.7818	3.3271
29.8243	3.3472	29.8229	3.4219	29.8244	3.2009	29.8223	3.3816	29.824	3.2214	29.8232	3.355	29.8258	3.2297	29.8254	3.3376	29.8254	3.2356	29.8252	3.3268
29.8678	3.3475	29.8663	3.4216	29.8678	3.2012	29.8657	3.3813	29.8674	3.2217	29.8666	3.355	29.8692	3.23	29.8688	3.3376	29.8688	3.2362	29.8686	3.3268
29.9112	3.3479	29.9097	3.421	29.9112	3.2015	29.9091	3.381	29.9108	3.222	29.91	3.3544	29.9126	3.2304	29.9122	3.3373	29.9122	3.2366	29.912	3.3265
29.9546	3.3485	29.9531	3.4207	29.9546	3.2018	29.9525	3.3807	29.9542	3.2223	29.9535	3.3541	29.956	3.2307	29.9556	3.337	29.9556	3.2369	29.9554	3.3265
29.998	3.3488	29.9965	3.4204	29.998	3.2025	29.9959	3.3804	29.9976	3.2226	29.9969	3.3537	29.9994	3.231	29.9991	3.3367	29.999	3.2372	29.9988	3.3262
30.0414	3.3494	30.04	3.4201	30.0414	3.2028	30.0393	3.3804	30.0411	3.2229	30.0403	3.3534	30.0428	3.2313	30.0425	3.3364	30.0425	3.2375	30.0423	3.3258
30.0848	3.3497	30.0834	3.4198	30.0848	3.2031	30.0827	3.3801	30.0845	3.2232	30.0837	3.3531	30.0863	3.2316	30.0859	3.3364	30.0859	3.2378	30.0857	3.3255
30.1282	3.3503	30.1268	3.4192	30.1282	3.2034	30.1261	3.3795	30.1279	3.2232	30.1271	3.3528	30.1297	3.2319	30.1293	3.3361	30.1293	3.2381	30.1291	3.3255
30.1716	3.3506	30.1702	3.4188	30.1716	3.2037	30.1695	3.3792	30.1713	3.2238	30.1705	3.3528	30.1731	3.2322	30.1727	3.3358	30.1727	3.2384	30.1725	3.3252
30.2151	3.3513	30.2136	3.4185	30.2151	3.204	30.2129	3.3792	30.2147	3.2238	30.2139	3.3525	30.2165	3.2325	30.2161	3.3358	30.2161	3.2387	30.2159	3.3252
30.2585	3.3516	30.257	3.4182	30.2585	3.2046	30.2563	3.3789	30.2581	3.2245	30.2573	3.3522	30.2599	3.2328	30.2595	3.3355	30.2595	3.239	30.2593	3.3249
30.3019	3.3519	30.3004	3.4176	30.3019	3.2049	30.2997	3.3782	30.3015	3.2245	30.3007	3.3519	30.3033	3.2331	30.303	3.3351	30.3029	3.2393	30.3027	3.3246
30.3453	3.3522	30.3438	3.4173	30.3453	3.2052	30.3432	3.3779	30.3449	3.2248	30.3442	3.3516	30.3467	3.2335	30.3464	3.3348	30.3464	3.2397	30.3462	3.3246
30.3887	3.3528	30.3872	3.417	30.3887	3.2056	30.3866	3.3776	30.3883	3.2251	30.3876	3.3516	30.3901	3.2338	30.3898	3.3348	30.3898	3.24	30.3896	3.3243
30.4321	3.3531	30.4307	3.4167	30.4321	3.2059	30.43	3.3773	30.4318	3.2254	30.431	3.3513	30.4336	3.2341	30.4332	3.3345	30.4332	3.2403	30.433	3.3243
30.4755	3.3537	30.4741	3.4161	30.4755	3.2062	30.4734	3.377	30.4752	3.2257	30.4744	3.351	30.477	3.2344	30.4766	3.3342	30.4766	3.2406	30.4764	3.324
30.5189	3.3541	30.5175	3.4157	30.5189	3.2065	30.5168	3.3767	30.5186	3.226	30.5178	3.3506	30.5204	3.2347	30.52	3.3339	30.52	3.2409	30.5198	3.3237
30.5624	3.3544	30.5609	3.4148	30.5623	3.2068	30.5602	3.3764	30.562	3.2263	30.5612	3.3503	30.5638	3.2347	30.5635	3.3339	30.5634	3.2409	30.5632	3.3234
30.6058	3.3553	30.6043	3.4145	30.6057	3.2071	30.6036	3.3764	30.6054	3.2266	30.6046	3.35	30.6072	3.235	30.6069	3.3336	30.6068	3.2415	30.6067	3.3234
30.6492	3.3556	30.6477	3.4139	30.6491	3.2074	30.647	3.3758	30.6488	3.2269	30.648	3.35	30.6506	3.2353	30.6503	3.3333	30.6503	3.2418	30.6501	3.3227
30.6926	3.3559	30.6911	3.4136	30.6925	3.2077	30.6904	3.3758	30.6922	3.2269	30.6914	3.3497	30.6941	3.2356	30.6937	3.3333	30.6937	3.2418	30.6935	3.3227
30.736	3.3562	30.7345	3.4133	30.7359	3.208	30.7338	3.3754	30.7357	3.2276	30.7349	3.3494	30.7375	3.2362	30.7371	3.333	30.7371	3.2421	30.7369	3.3224
30.7794	3.3568	30.7779	3.4126	30.7793	3.2083	30.7772	3.3751	30.7791	3.2279	30.7782	3.3491	30.7809	3.2366	30.7805	3.3327	30.7805	3.2424	30.7803	3.3221
30.8228	3.3572	30.8213	3.4108	30.8228	3.2087	30.8206	3.3748	30.8225	3.2285	30.8217	3.3491	30.8243	3.2369	30.8239	3.3324	30.8239	3.2428	30.8237	3.3221
30.8663	3.3575	30.8647	3.4102	30.8662	3.209	30.8641	3.3745	30.8659	3.2285	30.8651	3.3488	30.8677	3.2372	30.8674	3.3324	30.8673	3.2431	30.8671	3.3218
30.9097	3.3581	30.9081	3.4099	30.9096	3.2093	30.9075	3.3742	30.9093	3.2288	30.9085	3.3485	30.9111	3.2375	30.9108	3.332	30.9108	3.2434	30.9106	3.3215
30.9531	3.3584	30.9515	3.4092	30.953	3.2096	30.9509	3.3739	30.9527	3.2291	30.9519	3.3482	30.9545	3.2378	30.9542	3.3317	30.9542	3.244	30.954	3.3215
30.9965	3.3587	30.9949	3.4086	30.9964	3.2099	30.9943	3.3736	30.9961	3.2294	30.9953	3.3479	30.998	3.2381	30.9976	3.3317	30.9976	3.2443	30.9974	3.3212
31.0399	3.3593	31.0383	3.4083	31.0398	3.2102	31.0377	3.3733	31.0395	3.2297	31.0387	3.3479	31.0414	3.2384	31.041	3.3314	31.041	3.2446	31.0408	3.3212
31.0833	3.3596	31.0817	3.408	31.0832	3.2105	31.0811	3.373	31.083	3.23	31.0822	3.3475	31.0848	3.2387	31.0844	3.3311	31.0844	3.2449	31.0842	3.3209
31.1267	3.3599	31.1251	3.4074	31.1266	3.2111	31.1245	3.3727	31.1264	3.2304	31.1256	3.3472	31.1282	3.2387	31.1278	3.3311	31.1278	3.2452	31.1276	3.3206
31.1701	3.3603	31.1686	3.4061	31.17	3.2111	31.1679	3.3727	31.1698	3.2307	31.169	3.3466	31.1716	3.239	31.1712	3.3305	31.1712	3.2455	31.171	3.3206
31.2136	3.3606	31.212	3.4058	31.2135	3.2114	31.2113	3.3723	31.2132	3.231	31.2124	3.3463	31.215	3.2393	31.2147	3.3302	31.2147	3.2459	31.2145	3.3203
31.257	3.3609	31.2554	3.4033	31.2569	3.2118	31.2547	3.372	31.2566	3.2313	31.2558	3.3463	31.2584	3.2397	31.2581	3.3302	31.2581	3.2459	31.2579	3.32
31.3004	3.3615	31.2988	3.4027	31.3003	3.2121	31.2981	3.3717	31.3	3.2316	31.2992	3.346	31.3018	3.24	31.3015	3.3299	31.3015	3.2465	31.3013	3.32
31.3438	3.3618	31.3422	3.4024	31.3437	3.2127	31.3415	3.3714	31.3434	3.2316	31.3426	3.3457	31.3453	3.2403	31.3449	3.3296	31.3449	3.2468	31.3447	3.3196
31.3872	3.3621	31.3856	3.4018	31.3871	3.213	31.385	3.3711	31.3868	3.2322	31.386	3.3454	31.3887	3.2406	31.3883	3.3293	31.3883	3.2471	31.3881	3.3196
31.4306	3.3627	31.429	3.4015	31.4305	3.2133	31.4284	3.3708	31.4303	3.2322	31.4294	3.3451	31.4321	3.2409	31.4317	3.3293	31.4317	3.2474	31.4315	3.3193
31.474	3.363	31.4724	3.4009	31.474	3.2136	31.4718	3.3702	31.4737	3.2325	31.4729	3.3451	31.4755	3.2412	31.4751	3.3289	31.4751	3.2474	31.475	3.319
31.5174	3.3634	31.5158	3.4002	31.5174	3.2139	31.5152	3.3699	31.5171	3.2328	31.5163	3.3448	31.5189	3.2415	31.5186	3.3286	31.5186	3.2477	31.5184	3.319
31.5608	3.364	31.5592	3.3999	31.5608	3.2142	31.5586	3.3696	31.5605	3.2331	31.5597	3.3444	31.5623	3.2418	31.562	3.3286	31.562	3.248	31.5618	3.3187
31.6042	3.3643	31.6026	3.3993	31.6042	3.2145	31.602	3.3696	31.6039	3.2335	31.6031	3.3441	31.6057	3.2421	31.6054	3.3283	31.6054	3.2483	31.6052	3.3184
31.6476	3.3646	31.6461	3.3987	31.6476	3.2149	31.6454	3.3692	31.6473	3.2338	31.6465	3.3441	31.6492	3.2421	31.6488	3.328	31.6488	3.2486	31.6486	3.3184
31.6911	3.3649	31.6895	3.3984	31.691	3.2152	31.6888	3.3689	31.6907	3.2341	31.6899	3.3438	31.6926	3.2428	31.6922	3.328	31.6922	3.249	31.692	3.3181
31.7345	3.3652	31.7329	3.3978	31.7344	3.2155	31.7323	3.3686	31.7341	3.2341	31.7333	3.3435	31.736	3.2428	31.7356	3.3277	31.7356	3.2493	31.7354	3.3181
31.7779	3.3655	31.7763	3.3975	31.7778	3.2158	31.7757	3.3683	31.7776	3.2344	31.7768	3.3432	31.7794	3.2431	31.7791	3.3274	31.7791	3.2496	31.7788	3.3178
31.8213	3.3661	31.8197	3.3971	31.8213	3.2161	31.8191	3.368	31.821	3.2347	31.8202	3.3432	31.8228	3.2434	31.8225	3.3274	31.8225	3.2499	31.8223	3.3178
31.8647	3.3665	31.8631	3.3965	31.8647	3.2164	31.8625	3.3677	31.8644	3.235	31.8636	3.3429	31.8662	3.244	31.8659	3.3271	31.8659	3.2502	31.8657	3.3175
31.9081	3.3668	31.9065	3.3959	31.9081	3.2167	31.9059	3.3674	31.9078	3.2353	31.907	3.3426	31.9097	3.2443	31.9093	3.3268	31.9093	3.2505	31.9091	3.3172
31.9515	3.3671	31.9499	3.3956	31.9515	3.217	31.9493	3.3674	31.9512	3.2356	31.9504	3.3423	31.9531	3.2446	31.9527	3.3268	31.9527	3.2508	31.9525	3.3172
31.995	3.3674	31.9933	3.3953	31.9949	3.2173	31.9927	3.3671	31.9946	3.2362	31.9938	3.342	31.9965	3.2449	31.9961	3.3265	31.9961	3.2511	31.9959	3.3169
32.0384	3.3677	32.0367	3.3947	32.0383	3.2176	32.0361	3.3668	32.038	3.2366	32.0372	3.342	32.0399	3.2452	32.0395	3.3262	32.0395	3.2511	32.0393	3.3165
32.0818	3.368	32.0802	3.3944	32.0817	3.218	32.0795	3.3665	32.0814	3.2369	32.0806	3.3417	32.0833	3.2452	32.083	3.3262	32.0829	3.2514	32.0827	3.3165
32.1252	3.3683	32.1235	3.3937	32.1251	3.2183	32.1229	3.3661	32.1249	3.2372	32.1241	3.3413	32.1267	3.2455	32.1264	3.3258	32.1264	3.2521	32.1262	3.3165
32.1686	3.3689	32.167	3.3931	32.1686	3.2186	32.1663	3.3658	32.1683	3.2375	32.1675	3.3413	32.1701	3.2459	32.1698	3.3255	32.1698	3.2524	32.1696	3.3162
32.212	3.3692	32.2104	3.3909	32.212	3.2189	32.2097	3.3655	32.2117	3.2378	32.2109	3.341	32.2135	3.2462	32.2132	3.3255	32.2132	3.2527	32.213	3.3159
32.2554	3.3696	32.2538	3.3903	32.2554	3.2192	32.2531	3.3652	32.2551	3.2378	32.2543	3.3407	32.257	3.2465	32.2566	3.3252	32.2566	3.253	32.2564	3.3159
32.2988	3.3699	32.2972	3.3897	32.2988	3.2195	32.2966	3.3652	32.2985	3.2381	32.2977	3.3404	32.3004	3.2468	32.3	3.3249	32.3	3.2533	32.2998	3.3156
32.3423	3.3702	32.3406	3.3894	32.3422	3.2198	32.3399	3.3649	32.3419	3.2384	32.3411	3.3404	32.3438	3.2471	32.3434	3.3249	32.3434	3.2536	32.3432	3.3153
32.3857	3.3708	32.384	3.3888	32.3856	3.2204	32.3833	3.3646	32.3854	3.2387	32.3845	3.3401	32.3872	3.2474	32.3869	3.3246	32.3868	3.2539	32.3866	3.3153
32.4291	3.3711	32.4274	3.3885	32.429	3.2207	32.4267	3.3643	32.4288	3.239	32.428	3.3398	32.4306	3.2477	32.4303	3.3246	32.4303	3.2542	32.4301	3.3147
32.4725	3.3714	32.4708	3.3878	32.4724	3.2211	32.4701	3.364	32.4722	3.2393	32.4714	3.3395	32.474	3.248	32.4737	3.3243	32.4737	3.2545	32.4735	3.3147
32.5159	3.3717	32.5142	3.3872	32.5158	3.2214	32.5135	3.3637	32.5156	3.2393	32.5148	3.3395	32.5174	3.248	32.5171	3.324	32.5171	3.2545	32.5169	3.3144
32.5593	3.372	32.5577	3.3869	32.5592	3.2217	32.5569	3.3634	32.559	3.2397	32.5582	3.3392	32.5609	3.2486	32.5605	3.324	32.5605	3.2548	32.5603	3.3144
32.6027	3.3723	32.6011	3.3866	32.6027	3.222	32.6003	3.3634	32.6024	3.24	32.6016	3.3386	32.6043	3.2486	32.6039	3.3237	32.6039	3.2555	32.6037	3.3141
32.6462	3.3727	32.6445	3.386	32.6461	3.222	32.6438	3.363	32.6458	3.2403	32.645	3.3382	32.6477	3.249	32.6474	3.3234	32.6473	3.2555	32.6471	3.3141
32.6896	3.373	32.6879	3.3854	32.6895	3.2223	32.6872	3.3627	32.6892	3.2406	32.6884	3.3382	32.6911	3.2493	32.6908	3.3234	32.6908	3.2558	32.6906	3.3138
32.733	3.3733	32.7313	3.3851	32.7329	3.2226	32.7306	3.3621	32.7327	3.2409	32.7318	3.3379	32.7345	3.2496	32.7342	3.3227	32.7342	3.2561	32.734	3.3134
32.7764	3.3736	32.7747	3.3835	32.7763	3.2229	32.774	3.3618	32.7761	3.2412	32.7752	3.3376	32.7779	3.2499	32.7776	3.3227	32.7776	3.2564	32.7774	3.3134
32.8198	3.3739	32.8181	3.3832	32.8197	3.2232	32.8174	3.3615	32.8195	3.2415	32.8186	3.3373	32.8213	3.2502	32.821	3.3224	32.821	3.2567	32.8208	3.3131
32.8632	3.3742	32.8615	3.3826	32.8632	3.2235	32.8608	3.3612	32.8629	3.2418	32.8621	3.3373	32.8648	3.2502	32.8644	3.3221	32.8644	3.257	32.8642	3.3131
32.9066	3.3745	32.9049	3.382	32.9065	3.2238	32.9041	3.3609	32.9063	3.2418	32.9055	3.337	32.9082	3.2505	32.9078	3.3218	32.9078	3.257	32.9076	3.3128
32.95	3.3748	32.9483	3.3816	32.95	3.2242	32.9475	3.3609	32.9497	3.2424	32.9489	3.3367	32.9516	3.2508	32.9513	3.3218	32.9512	3.2573	32.951	3.3128
32.9935	3.3751	32.9917	3.3807	32.9934	3.2245	32.9909	3.3606	32.9931	3.2424	32.9923	3.3367	32.995	3.2511	32.9947	3.3215	32.9947	3.2576	32.9944	3.3125
33.0369	3.3754	33.0352	3.3779	33.0368	3.2248	33.0343	3.3603	33.0365	3.2428	33.0357	3.3364	33.0384	3.2514	33.0381	3.3215	33.0381	3.2579	33.0379	3.3125
33.0803	3.3758	33.0786	3.3773	33.0802	3.2251	33.0778	3.3599	33.08	3.2431	33.0791	3.3361	33.0818	3.2521	33.0815	3.3212	33.0815	3.2583	33.0813	3.3122
33.1237	3.3761	33.122	3.3767	33.1236	3.2254	33.1212	3.3596	33.1234	3.2434	33.1225	3.3358	33.1252	3.2524	33.1249	3.3209	33.1249	3.2586	33.1247	3.3122
33.1671	3.3764	33.1654	3.3761	33.167	3.2254	33.1646	3.3593	33.1668	3.244	33.166	3.3358	33.1686	3.2527	33.1683	3.3209	33.1683	3.2589	33.1681	3.3119
33.2105	3.3767	33.2088	3.3754	33.2105	3.2257	33.208	3.3593	33.2102	3.2443	33.2094	3.3355	33.2121	3.2527	33.2118	3.3206	33.2117	3.2589	33.2115	3.3116
33.2539	3.377	33.2522	3.3742	33.2539	3.226	33.2514	3.359	33.2536	3.2443	33.2528	3.3351	33.2555	3.253	33.2552	3.3203	33.2551	3.2595	33.2549	3.3116
33.2973	3.3773	33.2956	3.3736	33.2973	3.2263	33.2948	3.3587	33.297	3.2446	33.2962	3.3348	33.2989	3.2533	33.2986	3.3203	33.2986	3.2595	33.2983	3.3113
33.3408	3.3776	33.339	3.373	33.3407	3.2266	33.3382	3.3584	33.3404	3.2449	33.3396	3.3348	33.3423	3.2536	33.342	3.32	33.342	3.2601	33.3418	3.3113
33.3842	3.3779	33.3825	3.3723	33.3841	3.2269	33.3816	3.3581	33.3839	3.2452	33.383	3.3345	33.3857	3.2539	33.3854	3.32	33.3854	3.2604	33.3852	3.311
33.4276	3.3782	33.4259	3.372	33.4275	3.2273	33.425	3.3581	33.4273	3.2455	33.4264	3.3342	33.4291	3.2542	33.4288	3.3196	33.4288	3.2607	33.4286	3.311
33.471	3.3789	33.4693	3.3714	33.4709	3.2276	33.4684	3.3578	33.4707	3.2459	33.4698	3.3342	33.4726	3.2545	33.4722	3.3196	33.4722	3.261	33.472	3.3107
33.5144	3.3792	33.5127	3.3708	33.5143	3.2279	33.5118	3.3575	33.5141	3.2462	33.5132	3.3339	33.516	3.2548	33.5157	3.3193	33.5156	3.2614	33.5154	3.3107
33.5578	3.3795	33.5561	3.3699	33.5578	3.2279	33.5552	3.3572	33.5575	3.2462	33.5566	3.3336	33.5594	3.2548	33.5591	3.319	33.5591	3.2614	33.5588	3.3103
33.6012	3.3798	33.5995	3.3686	33.6012	3.2285	33.5986	3.3568	33.6009	3.2465	33.6001	3.3336	33.6028	3.2552	33.6025	3.319	33.6025	3.2617	33.6023	3.3103
33.6447	3.3801	33.6429	3.368	33.6446	3.2288	33.642	3.3568	33.6443	3.2468	33.6434	3.3333	33.6462	3.2555	33.6459	3.3187	33.6459	3.262	33.6457	3.31
33.6881	3.3804	33.6863	3.3674	33.688	3.2291	33.6854	3.3565	33.6877	3.2471	33.6869	3.333	33.6896	3.2558	33.6893	3.3184	33.6893	3.2623	33.6891	3.31
33.7315	3.3804	33.7297	3.3668	33.7314	3.2294	33.7288	3.3562	33.7312	3.2474	33.7303	3.3327	33.733	3.2561	33.7327	3.3184	33.7327	3.2626	33.7325	3.3097
33.7749	3.3807	33.7731	3.3665	33.7748	3.2297	33.7723	3.3559	33.7746	3.2474	33.7737	3.3327	33.7765	3.2561	33.7761	3.3181	33.7761	3.2629	33.7759	3.3094
33.8183	3.381	33.8166	3.3658	33.8182	3.23	33.8157	3.3556	33.818	3.2477	33.8171	3.3324	33.8199	3.2564	33.8196	3.3181	33.8195	3.2632	33.8193	3.3094
33.8617	3.3813	33.86	3.3643	33.8616	3.23	33.8591	3.3556	33.8614	3.248	33.8605	3.332	33.8633	3.2567	33.863	3.3178	33.863	3.2632	33.8627	3.3094
33.9051	3.3816	33.9034	3.3637	33.9051	3.2304	33.9025	3.3553	33.9048	3.2483	33.9039	3.332	33.9067	3.257	33.9064	3.3178	33.9064	3.2635	33.9062	3.3091
33.9485	3.382	33.9468	3.363	33.9485	3.2307	33.9459	3.355	33.9482	3.2486	33.9473	3.3317	33.9501	3.2573	33.9498	3.3175	33.9498	3.2638	33.9496	3.3088
33.992	3.3823	33.9902	3.3621	33.9919	3.231	33.9893	3.3544	33.9916	3.2486	33.9907	3.3314	33.9935	3.2576	33.9932	3.3172	33.9932	3.2641	33.993	3.3088
34.0354	3.3826	34.0336	3.3615	34.0353	3.231	34.0327	3.3541	34.035	3.2493	34.0341	3.3311	34.037	3.2579	34.0366	3.3172	34.0366	3.2645	34.0364	3.3085
34.0788	3.3829	34.077	3.3606	34.0787	3.2316	34.0761	3.3537	34.0785	3.2493	34.0776	3.3311	34.0804	3.2583	34.0801	3.3169	34.08	3.2645	34.0798	3.3085
34.1222	3.3832	34.1204	3.3596	34.1221	3.2316	34.1196	3.3537	34.1219	3.2496	34.121	3.3305	34.1238	3.2583	34.1235	3.3169	34.1234	3.2648	34.1232	3.3082
34.1656	3.3835	34.1638	3.3593	34.1655	3.2319	34.163	3.3534	34.1653	3.2499	34.1644	3.3302	34.1672	3.2586	34.1669	3.3165	34.1669	3.2651	34.1666	3.3082
34.209	3.3838	34.2073	3.359	34.2089	3.2322	34.2064	3.3531	34.2087	3.2502	34.2078	3.3302	34.2106	3.2589	34.2103	3.3162	34.2103	3.2654	34.2101	3.3079
[truncated: 2,786 more rows]

[truncated: 83 more sheets: Figure 3b, Figure 3c, Figure 3d, Figure 3e, Figure 3f, Figure 3g, Figure 4a, Figure 4b, Figure 4c, Figure 4d, Figure 4e, Figure 4f, Figure 5a, Figure 5b, Figure 5c, Figure S5, Figure S6, Figure S7, Figure S8, Figure S9 …]
